# Supplementary material for: Crystal structure and Hirshfeld surface analysis of 2,6-bis­[1-(prop-2-yn-1-yl)-1H-benzo[d]imidazol-2-yl]pyridine 0.144-hydrate
Source: Acta Crystallogr E Crystallogr Commun. 2025 Nov 11;81(Pt 12):1126–30. doi: 10.1107/S2056989025009740 (PMC12810291; doi:10.1107/S2056989025009740)
Supplement: Supplementary file 1 [file e-81-01126-sup1.cif]

##############################################################################
#                                                                            #
# This CIF contains the data in a paper accepted for publication in          #
# Acta Crystallographica Section E. It conforms to the requirements of       #
# Notes for Authors for Acta Crystallographica Section E, and has been       #
# peer reviewed under the auspices of the IUCr Commission on Journals.       #
#                                                                            #
# Full details of the Crystallographic Information File format               #
# are given in the paper "The Crystallographic Information File (CIF):       #
# a New Standard Archive File for Crystallography" by S. R. Hall, F. H.      #
# Allen and I. D. Brown [Acta Cryst. (1991), A47, 655-685].                  #
#                                                                            #
# The current version of the core CIF dictionary is obtainable from          #
# ftp://ftp.iucr.org/pub/cif_core.dic.                                       #
#                                                                            #
# Software is freely available for graphical display of the structure(s)     #
# in this CIF. For information consult the CIF software page                 #
# http://www.iucr.org/resources/cif/software.                                #
#                                                                            #
# This file may be used for bona fide research purposes within the           #
# scientific community so long as proper attribution is given to the journal # 
# article from which it was obtained.                                        #
#                                                                            #
##############################################################################
data_I
_audit_creation_method
;
Olex2 1.5-ac6-012
(compiled 2023.08.24 svn.re1ec1418 for Rigaku Oxford Diffraction, GUI svn.r6817)
;
_journal_date_recd_electronic     2025-09-18
_journal_date_accepted     2025-11-03
_journal_name_full     'Acta Crystallographica, Section E'
_journal_year     2025
_journal_volume     81
_journal_issue      1
_journal_page_first     0
_journal_page_last     0
_journal_paper_category     GO
_journal_paper_doi     10.1107/S2056989025009740
_journal_coeditor_code     WM5772
_publ_contact_author_name     'El Barkaoui, Yousri'
_publ_contact_author_address
;
Regional Center for Education and Training Professions in the Rabat Region,
Morocco
Laboratory of Heterocyclic Organic Chemistry, Medicines Science Research,
Center, Pharmacochemistry Competence Center, Mohammed V University in Rabat,
Facult\'e des Sciences, Av. Ibn Battouta, BP 1014, Rabat,
Morocco
;
_publ_contact_author_email     yousrielbarkaoui1970@gmail.com
_publ_section_title
;
Crystal structure and Hirshfeld surface analysis of
2,6-bis[1-(prop-2-yn-1-yl)-1<i>H</i>-benzo[<i>d</i>]imidazol-2-yl]pyridine
0.144-hydrate
;
loop_
    _publ_author_name
    _publ_author_footnote
    _publ_author_address
    'Ait Idar, Mohamed' .
;
Laboratory of Heterocyclic Organic Chemistry, Medicines Science Research,
Center, Pharmacochemistry Competence Center, Mohammed V University in Rabat,
Facult\'e des Sciences, Av. Ibn Battouta, BP 1014, Rabat,
Morocco
;
    'El Barkaoui, Yousri' .
;
Regional Center for Education and Training Professions in the Rabat Region,
Morocco
Laboratory of Heterocyclic Organic Chemistry, Medicines Science Research,
Center, Pharmacochemistry Competence Center, Mohammed V University in Rabat,
Facult\'e des Sciences, Av. Ibn Battouta, BP 1014, Rabat,
Morocco
;
    'H\"okelek, Tuncer' .
;
Department of Physics,
Hacettepe University
06800 Beytepe, Ankara,
T\"urkiye
;
    'Blacque, Olivier' .
;
University of Zurich, Department of Chemistry B, Winterthurerstrasse 190
8057 Zurich
Switzerland
;
    'Cherkaoui, Hassan' .
;
Laboratory of Heterocyclic Organic Chemistry, Medicines Science Research,
Center, Pharmacochemistry Competence Center, Mohammed V University in Rabat,
Facult\'e des Sciences, Av. Ibn Battouta, BP 1014, Rabat,
Morocco
;
    'Moussaif, Ahmed' .
;
National Center for Nuclear Energy, Science and Technology, Rabat,
Morocco
;
_publ_section_synopsis
;
In the hydrated title compound, two substituted benzimidazole ring systems are
bridged over a pyridine ring. O---H---N and C---H---O hydrogen bonds as well
as \p--\p stacking interactions consolidate the crystal packing.
;
_chemical_name_systematic
;
2,6-Bis[1-(prop-2-yn-1-yl)-1<i>H</i>-benzo[<i>d</i>]imidazol-2-yl]pyridine
0.144-hydrate
;
_chemical_name_common
;\
1-(Prop-2-yn-1-yl)-2-{6-[1-(prop-2-yn-1-yl)-1,3-benzodiazol-2-yl]pyridin-2-\
yl}-1,3-benzodiazole 0.144-hydrate
;
_chemical_formula_moiety     'C25 H17 N5, 0.144(H2 O)'
_chemical_formula_sum     'C25 H17.29 N5 O0.14'
_chemical_formula_iupac     'C25 H17 N5, 0.144H2 O'
_chemical_formula_weight     390.04
_chemical_melting_point     ?
_space_group_crystal_system     monoclinic
_space_group_name_H-M_alt     'P 21/n'
_space_group_name_Hall     '-P 2yn'
loop_
    _space_group_symop_operation_xyz
    'x, y, z'
    '-x+1/2, y+1/2, -z+1/2'
    '-x, -y, -z'
    'x-1/2, -y-1/2, z-1/2'
_cell_length_a     9.6858(2)
_cell_length_b     13.7005(2)
_cell_length_c     15.0908(3)
_cell_angle_alpha     90
_cell_angle_beta     102.943(2)
_cell_angle_gamma     90
_cell_volume     1951.68(6)
_cell_formula_units_Z     4
_cell_measurement_reflns_used     13938
_cell_measurement_theta_min     2.9640
_cell_measurement_theta_max     78.9060
_cell_measurement_temperature     160.00(10)
_exptl_crystal_description     plate
_exptl_crystal_colour     colourless
_exptl_crystal_size_max     0.22
_exptl_crystal_size_mid     0.15
_exptl_crystal_size_min     0.07
_exptl_crystal_density_diffrn     1.327
_exptl_crystal_density_meas     ?
_exptl_crystal_density_method     ?
_exptl_crystal_F_000     814
loop_
    _exptl_crystal_face_index_h
    _exptl_crystal_face_index_k
    _exptl_crystal_face_index_l
    _exptl_crystal_face_perp_dist
    1 -1 0 0.0256
    -2 -5 0 0.0773
    2 5 0 0.0773
    -1 0 5 0.1049
    1 0 -5 0.1049
    -4 5 0 0.0343
    -2 3 -5 0.0618
    -5 0 -1 0.0595
    1 -2 5 0.0851
_exptl_absorpt_coefficient_mu     0.649
_exptl_absorpt_correction_type     analytical
_exptl_absorpt_process_details
;
[CrysAlisPro (Rigaku OD, 2024) using a multifaceted crystal
model (Clark & Reid, 1995)]
;
_exptl_absorpt_correction_T_min     0.900
_exptl_absorpt_correction_T_max     0.965
_diffrn_ambient_temperature     160.00(10)
_diffrn_source     'micro-focus sealed X-ray tube'
_diffrn_radiation_type     'Cu K\a'
_diffrn_radiation_wavelength     1.54184
_diffrn_radiation_monochromator     mirror
_diffrn_measurement_device_type     'XtaLAB Synergy, Dualflex, HyPix'
_diffrn_measurement_device     'four-circle diffractometer'
_diffrn_measurement_method     '\w scans'
_diffrn_detector     'Hybrid Pixel Array Detector'
_diffrn_detector_area_resol_mean     10.0000
_diffrn_reflns_number     21779
_diffrn_reflns_av_R_equivalents     0.0217
_diffrn_reflns_av_unetI/netI     0.0143
_diffrn_reflns_theta_min     4.410
_diffrn_reflns_theta_max     77.371
_diffrn_reflns_theta_full     67.684
_diffrn_measured_fraction_theta_max     0.994
_diffrn_measured_fraction_theta_full     0.999
_diffrn_reflns_limit_h_min     -12
_diffrn_reflns_limit_h_max     12
_diffrn_reflns_limit_k_min     -16
_diffrn_reflns_limit_k_max     17
_diffrn_reflns_limit_l_min     -19
_diffrn_reflns_limit_l_max     17
_diffrn_radiation_probe     x-ray
_refine_special_details     ?
_reflns_number_total     4122
_reflns_number_gt     3852
_reflns_threshold_expression     'I > 2\s(I)'
_refine_ls_structure_factor_coef     Fsqd
_refine_ls_matrix_type     full
_refine_ls_R_factor_all     0.0450
_refine_ls_R_factor_gt     0.0427
_refine_ls_wR_factor_gt     0.1009
_refine_ls_wR_factor_ref     0.1022
_refine_ls_goodness_of_fit_ref     1.070
_refine_ls_restrained_S_all     1.069
_refine_ls_number_reflns     4122
_refine_ls_number_parameters     298
_refine_ls_number_restraints     6
_refine_ls_hydrogen_treatment     constr
_refine_ls_weighting_scheme     calc
_refine_ls_weighting_details
              'w=1/[\s^2^(Fo^2^)+(0.0359P)^2^+0.7695P] where P=(Fo^2^+2Fc^2^)/3'
_atom_sites_solution_hydrogens     mixed
_atom_sites_solution_primary     dual
_atom_sites_solution_secondary     ?
_refine_ls_shift/su_max     0.001
_refine_ls_shift/su_mean     0.000
_refine_diff_density_max     0.264
_refine_diff_density_min     -0.165
_refine_ls_extinction_method
;
SHELXL-2019/2 (Sheldrick, 2015b)
;
_refine_ls_extinction_coef     0.00117(14)
_refine_ls_extinction_expression
                                  'Fc^*^=kFc[1+0.001xFc^2^\l^3^/sin(2\q)]^-1/4^'
loop_
    _atom_type_symbol
    _atom_type_description
    _atom_type_scat_dispersion_real
    _atom_type_scat_dispersion_imag
    _atom_type_scat_source
    'C' 'C' 0.0181 0.0091
                         'International Tables Vol C Tables 4.2.6.8 and 6.1.1.4'
    'H' 'H' 0.0000 0.0000
                         'International Tables Vol C Tables 4.2.6.8 and 6.1.1.4'
    'N' 'N' 0.0311 0.0180
                         'International Tables Vol C Tables 4.2.6.8 and 6.1.1.4'
    'O' 'O' 0.0492 0.0322
                         'International Tables Vol C Tables 4.2.6.8 and 6.1.1.4'
_computing_data_collection
;
CrysAlisPro (Rigaku OD, 2024)
;
_computing_cell_refinement
;
CrysAlisPro (Rigaku OD, 2024)
;
_computing_data_reduction
;
CrysAlisPro (Rigaku OD, 2024)
;
_computing_structure_solution
;
<i>SHELXT</i> (Sheldrick, 2015a)
;
_computing_structure_refinement
;
SHELXL (Sheldrick, 2015b)
;
_computing_molecular_graphics
;
Olex2 (Dolomanov <i>et al.</i>,  2009)
;
_computing_publication_material
;
publCIF (Westrip, 2010)
;
loop_
    _atom_site_type_symbol
    _atom_site_label
    _atom_site_fract_x
    _atom_site_fract_y
    _atom_site_fract_z
    _atom_site_U_iso_or_equiv
    _atom_site_adp_type
    _atom_site_calc_flag
    _atom_site_occupancy
    _atom_site_disorder_assembly
    _atom_site_disorder_group
    O O1A 0.5569(16) 0.8667(13) 0.4309(17) 0.053(5) Uani d 0.094(6) A 1
    H H1A 0.631531 0.888804 0.414429 0.079 Uiso d 0.094(6) A 1
    H H1B 0.580600 0.808201 0.451140 0.079 Uiso d 0.094(6) A 1
    O O1B 0.586(3) 0.877(3) 0.479(3) 0.055(6) Uani d 0.050(5) B 2
    H H1C 0.649154 0.890204 0.448456 0.083 Uiso d 0.050(5) B 2
    H H1D 0.586936 0.813222 0.483298 0.083 Uiso d 0.050(5) B 2
    N N1 0.46815(11) 0.54778(8) 0.72961(8) 0.0360(3) Uani d 1 . .
    N N2 0.47168(11) 0.42143(8) 0.89321(8) 0.0353(2) Uani d 1 . .
    N N3 0.26310(12) 0.49018(9) 0.89744(8) 0.0422(3) Uani d 1 . .
    N N4 0.64889(11) 0.52420(8) 0.59477(8) 0.0356(2) Uani d 1 . .
    N N5 0.55002(13) 0.66248(9) 0.52978(8) 0.0437(3) Uani d 1 . .
    C C1 0.46243(14) 0.61188(10) 0.66146(10) 0.0386(3) Uani d 1 . .
    C C2 0.36641(17) 0.68994(11) 0.64552(11) 0.0476(4) Uani d 1 . .
    H H2 0.367614 0.735284 0.598073 0.057 Uiso calc 1 . .
    C C3 0.27084(18) 0.69972(12) 0.69953(11) 0.0518(4) Uani d 1 . .
    H H3 0.204134 0.751643 0.689551 0.062 Uiso calc 1 . .
    C C4 0.27245(17) 0.63337(11) 0.76859(10) 0.0477(4) Uani d 1 . .
    H H4 0.206054 0.638148 0.806157 0.057 Uiso calc 1 . .
    C C5 0.37380(14) 0.55902(10) 0.78210(9) 0.0382(3) Uani d 1 . .
    C C6 0.37072(14) 0.49008(10) 0.85648(9) 0.0372(3) Uani d 1 . .
    C C7 0.42394(14) 0.37547(10) 0.96244(9) 0.0372(3) Uani d 1 . .
    C C8 0.29418(15) 0.41936(10) 0.96437(10) 0.0404(3) Uani d 1 . .
    C C9 0.21911(17) 0.39074(12) 1.02873(11) 0.0485(4) Uani d 1 . .
    H H9 0.130887 0.419885 1.030806 0.058 Uiso calc 1 . .
    C C10 0.27767(18) 0.31844(12) 1.08943(11) 0.0509(4) Uani d 1 . .
    H H10 0.229306 0.298193 1.134536 0.061 Uiso calc 1 . .
    C C11 0.40679(17) 0.27434(11) 1.08590(11) 0.0480(4) Uani d 1 . .
    H H11 0.443327 0.224444 1.128418 0.058 Uiso calc 1 . .
    C C12 0.48269(15) 0.30134(11) 1.02228(10) 0.0427(3) Uani d 1 . .
    H H12 0.569882 0.271054 1.019571 0.051 Uiso calc 1 . .
    C C13 0.60936(13) 0.39938(10) 0.87291(10) 0.0368(3) Uani d 1 . .
    H H13A 0.683742 0.402283 0.929774 0.044 Uiso calc 1 . .
    H H13B 0.631548 0.449353 0.830796 0.044 Uiso calc 1 . .
    C C14 0.61060(14) 0.30259(10) 0.83176(10) 0.0391(3) Uani d 1 . .
    C C15 0.61316(17) 0.22284(12) 0.80235(12) 0.0507(4) Uani d 1 . .
    H H15 0.615212 0.158724 0.778700 0.061 Uiso calc 1 . .
    C C16 0.55498(14) 0.59963(10) 0.59699(9) 0.0378(3) Uani d 1 . .
    C C17 0.70860(14) 0.54168(10) 0.52136(9) 0.0387(3) Uani d 1 . .
    C C18 0.64509(15) 0.62793(11) 0.48159(10) 0.0429(3) Uani d 1 . .
    C C19 0.68005(17) 0.66414(12) 0.40296(11) 0.0511(4) Uani d 1 . .
    H H19 0.636823 0.721620 0.374186 0.061 Uiso calc 1 . .
    C C20 0.77899(17) 0.61388(13) 0.36863(11) 0.0547(4) Uani d 1 . .
    H H20 0.804802 0.637632 0.315445 0.066 Uiso calc 1 . .
    C C21 0.84308(16) 0.52855(13) 0.40971(11) 0.0503(4) Uani d 1 . .
    H H21 0.911830 0.496311 0.384139 0.060 Uiso calc 1 . .
    C C22 0.80837(15) 0.49030(12) 0.48667(10) 0.0445(3) Uani d 1 . .
    H H22 0.850488 0.431997 0.514347 0.053 Uiso calc 1 . .
    C C23 0.68304(13) 0.43763(9) 0.65209(9) 0.0353(3) Uani d 1 . .
    H H23A 0.688719 0.380165 0.613293 0.042 Uiso calc 1 . .
    H H23B 0.606340 0.425733 0.684480 0.042 Uiso calc 1 . .
    C C24 0.81836(14) 0.44900(10) 0.71894(9) 0.0377(3) Uani d 1 . .
    C C25 0.92809(15) 0.45846(12) 0.77189(11) 0.0470(4) Uani d 1 . .
    H H25 1.016051 0.466048 0.814336 0.056 Uiso calc 1 . .
loop_
    _atom_site_aniso_label
    _atom_site_aniso_U_11
    _atom_site_aniso_U_22
    _atom_site_aniso_U_33
    _atom_site_aniso_U_12
    _atom_site_aniso_U_13
    _atom_site_aniso_U_23
    O1A 0.027(7) 0.053(7) 0.080(13) 0.000(5) 0.016(8) 0.010(9)
    O1B 0.032(10) 0.053(10) 0.081(15) 0.001(8) 0.014(11) 0.002(13)
    N1 0.0326(5) 0.0309(5) 0.0393(6) 0.0027(4) -0.0030(4) -0.0031(5)
    N2 0.0305(5) 0.0328(5) 0.0391(6) 0.0029(4) 0.0006(4) -0.0035(5)
    N3 0.0374(6) 0.0421(6) 0.0450(6) 0.0055(5) 0.0046(5) -0.0088(5)
    N4 0.0299(5) 0.0328(5) 0.0404(6) -0.0006(4) 0.0000(4) 0.0046(5)
    N5 0.0413(6) 0.0350(6) 0.0482(7) -0.0020(5) -0.0036(5) 0.0063(5)
    C1 0.0368(7) 0.0310(6) 0.0416(7) 0.0028(5) -0.0047(5) -0.0025(5)
    C2 0.0534(9) 0.0372(7) 0.0456(8) 0.0131(6) -0.0030(7) 0.0011(6)
    C3 0.0571(9) 0.0442(8) 0.0480(8) 0.0242(7) -0.0012(7) -0.0042(7)
    C4 0.0480(8) 0.0453(8) 0.0452(8) 0.0172(7) 0.0005(6) -0.0066(6)
    C5 0.0357(7) 0.0348(7) 0.0395(7) 0.0062(5) -0.0014(5) -0.0075(5)
    C6 0.0331(6) 0.0345(6) 0.0395(7) 0.0050(5) -0.0014(5) -0.0091(5)
    C7 0.0360(7) 0.0343(7) 0.0382(7) -0.0034(5) 0.0015(5) -0.0075(5)
    C8 0.0385(7) 0.0374(7) 0.0423(7) -0.0009(6) 0.0032(6) -0.0108(6)
    C9 0.0456(8) 0.0477(8) 0.0539(9) -0.0032(6) 0.0145(7) -0.0141(7)
    C10 0.0580(9) 0.0463(8) 0.0501(9) -0.0118(7) 0.0159(7) -0.0094(7)
    C11 0.0546(9) 0.0417(8) 0.0453(8) -0.0078(7) 0.0058(7) -0.0020(6)
    C12 0.0410(7) 0.0382(7) 0.0449(8) -0.0012(6) 0.0014(6) -0.0020(6)
    C13 0.0286(6) 0.0339(6) 0.0443(7) 0.0026(5) 0.0010(5) 0.0000(6)
    C14 0.0332(6) 0.0384(7) 0.0448(7) 0.0050(5) 0.0069(6) 0.0031(6)
    C15 0.0524(9) 0.0385(8) 0.0637(10) 0.0051(7) 0.0185(8) -0.0041(7)
    C16 0.0332(6) 0.0307(6) 0.0430(7) -0.0011(5) -0.0051(5) 0.0017(5)
    C17 0.0305(6) 0.0407(7) 0.0399(7) -0.0081(5) -0.0024(5) 0.0038(6)
    C18 0.0372(7) 0.0387(7) 0.0455(8) -0.0104(6) -0.0060(6) 0.0067(6)
    C19 0.0462(8) 0.0495(9) 0.0505(9) -0.0148(7) -0.0041(7) 0.0135(7)
    C20 0.0472(9) 0.0660(10) 0.0455(8) -0.0238(8) -0.0008(7) 0.0105(8)
    C21 0.0363(7) 0.0656(10) 0.0463(8) -0.0139(7) 0.0036(6) 0.0009(7)
    C22 0.0335(7) 0.0503(8) 0.0459(8) -0.0062(6) 0.0009(6) 0.0041(7)
    C23 0.0325(6) 0.0296(6) 0.0410(7) 0.0018(5) 0.0022(5) 0.0040(5)
    C24 0.0340(7) 0.0351(7) 0.0430(7) 0.0042(5) 0.0064(6) 0.0048(6)
    C25 0.0358(7) 0.0521(9) 0.0488(8) 0.0023(6) 0.0006(6) 0.0066(7)
_geom_special_details
;
 All esds (except the esd in the dihedral angle between two l.s. planes)
 are estimated using the full covariance matrix.  The cell esds are taken
 into account individually in the estimation of esds in distances, angles
 and torsion angles; correlations between esds in cell parameters are only
 used when they are defined by crystal symmetry.  An approximate (isotropic)
 treatment of cell esds is used for estimating esds involving l.s. planes.
;
loop_
    _geom_bond_atom_site_label_1
    _geom_bond_atom_site_label_2
    _geom_bond_site_symmetry_2
    _geom_bond_distance
    _geom_bond_publ_flag
    O1A H1A . 0.8700 ?
    O1A H1B . 0.8697 ?
    O1B H1C . 0.8704 ?
    O1B H1D . 0.8701 ?
    N1 C1 . 1.3441(18) ?
    N1 C5 . 1.3456(18) ?
    N2 C6 . 1.3804(16) ?
    N2 C7 . 1.3850(18) ?
    N2 C13 . 1.4650(17) ?
    N3 C6 . 1.3257(18) ?
    N3 C8 . 1.3841(19) ?
    N4 C16 . 1.3821(17) ?
    N4 C17 . 1.3805(18) ?
    N4 C23 . 1.4616(16) ?
    N5 C16 . 1.3231(18) ?
    N5 C18 . 1.379(2) ?
    C1 C2 . 1.4022(19) ?
    C1 C16 . 1.473(2) ?
    C2 H2 . 0.9500 ?
    C2 C3 . 1.370(2) ?
    C3 H3 . 0.9500 ?
    C3 C4 . 1.380(2) ?
    C4 H4 . 0.9500 ?
    C4 C5 . 1.3975(19) ?
    C5 C6 . 1.472(2) ?
    C7 C8 . 1.3995(19) ?
    C7 C12 . 1.393(2) ?
    C8 C9 . 1.394(2) ?
    C9 H9 . 0.9500 ?
    C9 C10 . 1.382(2) ?
    C10 H10 . 0.9500 ?
    C10 C11 . 1.401(2) ?
    C11 H11 . 0.9500 ?
    C11 C12 . 1.384(2) ?
    C12 H12 . 0.9500 ?
    C13 H13A . 0.9900 ?
    C13 H13B . 0.9900 ?
    C13 C14 . 1.4654(19) ?
    C14 C15 . 1.182(2) ?
    C15 H15 . 0.9500 ?
    C17 C18 . 1.403(2) ?
    C17 C22 . 1.389(2) ?
    C18 C19 . 1.396(2) ?
    C19 H19 . 0.9500 ?
    C19 C20 . 1.372(3) ?
    C20 H20 . 0.9500 ?
    C20 C21 . 1.401(2) ?
    C21 H21 . 0.9500 ?
    C21 C22 . 1.383(2) ?
    C22 H22 . 0.9500 ?
    C23 H23A . 0.9900 ?
    C23 H23B . 0.9900 ?
    C23 C24 . 1.4722(18) ?
    C24 C25 . 1.185(2) ?
    C25 H25 . 0.9500 ?
loop_
    _geom_contact_atom_site_label_1
    _geom_contact_atom_site_label_2
    _geom_contact_distance
    _geom_contact_site_symmetry_1
    _geom_contact_site_symmetry_2
    _geom_contact_publ_flag
    H9 O1A 2.16 . 2_546 yes
    H4 O1A 2.62 . 4_576 yes
    O1A H19 2.36 . . yes
    O1B H1D 0.87 . . yes
    H9 O1B 2.15 . 2_546 yes
    H13A O1B 2.37 . 2_646 yes
    O1B H1C 0.87 . . yes
    N1 N4 2.9842(16) . . yes
    N1 C13 3.0587(18) . . yes
    N1 N2 3.0092(16) . . yes
    N1 C23 3.012(2)   . . yes
    N1 H23B 2.34 . . yes
    N1 H13B 2.36 . . yes
    H1A N3 2.14 . 4_675 yes
    N3 H25 2.46 . 1_455 yes
    H1C N3 2.21 . 4_675 yes
    N3 H4 2.44 . . yes
    N5 H2 2.45 . . yes
    N5 H1B 2.37 . . yes
    N5 H1D 2.24 . . yes
    C2 C22 3.381(2) . 3_666 yes
    C5 C21 3.392(2) . 3_666 yes
    C5 C20 3.386(2) . 3_666 yes
    C12 C14 3.376(2) . . yes
    C16 C17 3.3783(19) . 3_666 yes
    C1 H23B 2.89 . . yes
    H1A C4 2.85 . 4_675 yes
    C5 H13B 2.87 . . yes
    C13 H23B 2.86 . . yes
    C14 H23B 2.78 . . yes
    C18 H1B 2.56 . . yes
    C18 H1D 2.60 . . yes
    C19 H1B 2.38 . . yes
    C19 H1D 2.64 . . yes
    C22 H23A 2.87 . . yes
    C23 H13B 2.85 . . yes
    C24 H13B 2.74 . . yes
    H1A H19 2.37 . . yes
    H4 H1A 1.96 . 4_576 yes
    H1B H19 1.83 . . yes
    H4 H1C 2.37 . 4_576 yes
    H1C H1D 1.38 . . yes
    H1D H19 2.21 . . yes
    H13B H23B 2.19 . . yes
    H19 H1A 2.37 . . yes
loop_
    _geom_angle_atom_site_label_1
    _geom_angle_atom_site_label_2
    _geom_angle_atom_site_label_3
    _geom_angle_site_symmetry_1
    _geom_angle_site_symmetry_3
    _geom_angle
    _geom_angle_publ_flag
    H1A O1A H1B . . 104.5 ?
    H1C O1B H1D . . 104.5 ?
    C1 N1 C5 . . 117.30(11) ?
    C6 N2 C7 . . 106.65(11) ?
    C6 N2 C13 . . 130.75(12) ?
    C7 N2 C13 . . 122.50(11) ?
    C6 N3 C8 . . 105.92(11) ?
    C16 N4 C23 . . 130.94(12) ?
    C17 N4 C16 . . 106.62(11) ?
    C17 N4 C23 . . 122.40(11) ?
    C16 N5 C18 . . 105.49(12) ?
    N1 C1 C2 . . 122.79(14) ?
    N1 C1 C16 . . 120.28(12) ?
    C2 C1 C16 . . 116.88(13) ?
    C1 C2 H2 . . 120.6 ?
    C3 C2 C1 . . 118.89(15) ?
    C3 C2 H2 . . 120.6 ?
    C2 C3 H3 . . 120.3 ?
    C2 C3 C4 . . 119.33(14) ?
    C4 C3 H3 . . 120.3 ?
    C3 C4 H4 . . 120.7 ?
    C3 C4 C5 . . 118.62(15) ?
    C5 C4 H4 . . 120.7 ?
    N1 C5 C4 . . 123.03(14) ?
    N1 C5 C6 . . 120.51(11) ?
    C4 C5 C6 . . 116.44(13) ?
    N2 C6 C5 . . 127.57(12) ?
    N3 C6 N2 . . 111.95(13) ?
    N3 C6 C5 . . 120.47(12) ?
    N2 C7 C8 . . 105.87(12) ?
    N2 C7 C12 . . 131.57(13) ?
    C12 C7 C8 . . 122.56(14) ?
    N3 C8 C7 . . 109.61(13) ?
    N3 C8 C9 . . 130.06(14) ?
    C9 C8 C7 . . 120.32(14) ?
    C8 C9 H9 . . 121.2 ?
    C10 C9 C8 . . 117.58(15) ?
    C10 C9 H9 . . 121.2 ?
    C9 C10 H10 . . 119.3 ?
    C9 C10 C11 . . 121.43(15) ?
    C11 C10 H10 . . 119.3 ?
    C10 C11 H11 . . 119.0 ?
    C12 C11 C10 . . 121.92(15) ?
    C12 C11 H11 . . 119.0 ?
    C7 C12 H12 . . 121.9 ?
    C11 C12 C7 . . 116.18(14) ?
    C11 C12 H12 . . 121.9 ?
    N2 C13 H13A . . 109.3 ?
    N2 C13 H13B . . 109.3 ?
    N2 C13 C14 . . 111.68(11) ?
    H13A C13 H13B . . 107.9 ?
    C14 C13 H13A . . 109.3 ?
    C14 C13 H13B . . 109.3 ?
    C15 C14 C13 . . 177.08(16) ?
    C14 C15 H15 . . 180.0 ?
    N4 C16 C1 . . 127.05(12) ?
    N5 C16 N4 . . 112.28(13) ?
    N5 C16 C1 . . 120.61(12) ?
    N4 C17 C18 . . 105.48(13) ?
    N4 C17 C22 . . 131.78(13) ?
    C22 C17 C18 . . 122.73(14) ?
    N5 C18 C17 . . 110.13(13) ?
    N5 C18 C19 . . 130.10(14) ?
    C19 C18 C17 . . 119.75(15) ?
    C18 C19 H19 . . 121.1 ?
    C20 C19 C18 . . 117.73(15) ?
    C20 C19 H19 . . 121.1 ?
    C19 C20 H20 . . 119.0 ?
    C19 C20 C21 . . 121.95(15) ?
    C21 C20 H20 . . 119.0 ?
    C20 C21 H21 . . 119.3 ?
    C22 C21 C20 . . 121.39(16) ?
    C22 C21 H21 . . 119.3 ?
    C17 C22 H22 . . 121.8 ?
    C21 C22 C17 . . 116.43(15) ?
    C21 C22 H22 . . 121.8 ?
    N4 C23 H23A . . 109.3 ?
    N4 C23 H23B . . 109.3 ?
    N4 C23 C24 . . 111.62(11) ?
    H23A C23 H23B . . 108.0 ?
    C24 C23 H23A . . 109.3 ?
    C24 C23 H23B . . 109.3 ?
    C25 C24 C23 . . 179.18(16) ?
    C24 C25 H25 . . 180.0 ?
loop_
    _geom_torsion_atom_site_label_1
    _geom_torsion_atom_site_label_2
    _geom_torsion_atom_site_label_3
    _geom_torsion_atom_site_label_4
    _geom_torsion_site_symmetry_1
    _geom_torsion_site_symmetry_2
    _geom_torsion_site_symmetry_3
    _geom_torsion_site_symmetry_4
    _geom_torsion
    _geom_torsion_publ_flag
    N1 C1 C2 C3 . . . . -2.3(2) ?
    N1 C1 C16 N4 . . . . 3.0(2) ?
    N1 C1 C16 N5 . . . . -179.95(12) ?
    N1 C5 C6 N2 . . . . 13.2(2) ?
    N1 C5 C6 N3 . . . . -167.82(12) ?
    N2 C7 C8 N3 . . . . 0.31(15) ?
    N2 C7 C8 C9 . . . . -178.53(12) ?
    N2 C7 C12 C11 . . . . 178.18(13) ?
    N3 C8 C9 C10 . . . . -178.54(14) ?
    N4 C17 C18 N5 . . . . 0.41(15) ?
    N4 C17 C18 C19 . . . . -178.00(12) ?
    N4 C17 C22 C21 . . . . 178.90(13) ?
    N5 C18 C19 C20 . . . . -179.42(14) ?
    C1 N1 C5 C4 . . . . -0.05(19) ?
    C1 N1 C5 C6 . . . . 178.26(11) ?
    C1 C2 C3 C4 . . . . 0.7(2) ?
    C2 C1 C16 N4 . . . . -174.45(13) ?
    C2 C1 C16 N5 . . . . 2.62(19) ?
    C2 C3 C4 C5 . . . . 1.1(2) ?
    C3 C4 C5 N1 . . . . -1.5(2) ?
    C3 C4 C5 C6 . . . . -179.86(13) ?
    C4 C5 C6 N2 . . . . -168.33(13) ?
    C4 C5 C6 N3 . . . . 10.61(19) ?
    C5 N1 C1 C2 . . . . 1.97(19) ?
    C5 N1 C1 C16 . . . . -175.30(11) ?
    C6 N2 C7 C8 . . . . -0.05(14) ?
    C6 N2 C7 C12 . . . . -179.67(14) ?
    C6 N2 C13 C14 . . . . -113.23(15) ?
    C6 N3 C8 C7 . . . . -0.45(15) ?
    C6 N3 C8 C9 . . . . 178.24(14) ?
    C7 N2 C6 N3 . . . . -0.23(15) ?
    C7 N2 C6 C5 . . . . 178.78(12) ?
    C7 N2 C13 C14 . . . . 71.06(15) ?
    C7 C8 C9 C10 . . . . 0.0(2) ?
    C8 N3 C6 N2 . . . . 0.42(15) ?
    C8 N3 C6 C5 . . . . -178.67(11) ?
    C8 C7 C12 C11 . . . . -1.4(2) ?
    C8 C9 C10 C11 . . . . -0.9(2) ?
    C9 C10 C11 C12 . . . . 0.6(2) ?
    C10 C11 C12 C7 . . . . 0.5(2) ?
    C12 C7 C8 N3 . . . . 179.96(12) ?
    C12 C7 C8 C9 . . . . 1.1(2) ?
    C13 N2 C6 N3 . . . . -176.46(12) ?
    C13 N2 C6 C5 . . . . 2.6(2) ?
    C13 N2 C7 C8 . . . . 176.56(11) ?
    C13 N2 C7 C12 . . . . -3.1(2) ?
    C16 N4 C17 C18 . . . . -0.70(14) ?
    C16 N4 C17 C22 . . . . -179.75(14) ?
    C16 N4 C23 C24 . . . . -102.55(15) ?
    C16 N5 C18 C17 . . . . 0.06(15) ?
    C16 N5 C18 C19 . . . . 178.26(14) ?
    C16 C1 C2 C3 . . . . 175.04(14) ?
    C17 N4 C16 N5 . . . . 0.79(15) ?
    C17 N4 C16 C1 . . . . 178.07(12) ?
    C17 N4 C23 C24 . . . . 80.13(15) ?
    C17 C18 C19 C20 . . . . -1.4(2) ?
    C18 N5 C16 N4 . . . . -0.53(15) ?
    C18 N5 C16 C1 . . . . -178.00(11) ?
    C18 C17 C22 C21 . . . . 0.0(2) ?
    C18 C19 C20 C21 . . . . 0.5(2) ?
    C19 C20 C21 C22 . . . . 0.6(2) ?
    C20 C21 C22 C17 . . . . -0.9(2) ?
    C22 C17 C18 N5 . . . . 179.57(12) ?
    C22 C17 C18 C19 . . . . 1.2(2) ?
    C23 N4 C16 N5 . . . . -176.85(12) ?
    C23 N4 C16 C1 . . . . 0.4(2) ?
    C23 N4 C17 C18 . . . . 177.19(11) ?
    C23 N4 C17 C22 . . . . -1.9(2) ?
loop_
    _geom_hbond_atom_site_label_D
    _geom_hbond_atom_site_label_H
    _geom_hbond_atom_site_label_A
    _geom_hbond_site_symmetry_A
    _geom_hbond_distance_DH
    _geom_hbond_distance_HA
    _geom_hbond_distance_DA
    _geom_hbond_angle_DHA
    _geom_hbond_publ_flag
    O1A H1A N3 4_675 0.87 2.14 2.923(16) 149.2 yes
    O1A H1B N5 . 0.87 2.37 3.178(17) 153.8 yes
    O1B H1C N3 4_675 0.87 2.21 2.96(3) 144.4 yes
    O1B H1D N5 . 0.87 2.24 3.07(4) 160.5 yes
    C9 H9 O1A 2_546 0.95 2.16 2.891(15) 133.3 yes
    C9 H9 O1B 2_546 0.95 2.15 2.93(3) 138.7 yes
    C19 H19 O1A . 0.95 2.36 3.086(18) 132.7 yes
_shelx_space_group_comment
;
The symmetry employed for this shelxl refinement is uniquely defined
by the following loop, which should always be used as a source of
symmetry information in preference to the above space-group names.
They are only intended as comments.
;
_shelx_estimated_absorpt_T_min     0.870
_shelx_estimated_absorpt_T_max     0.956
_shelx_hkl_file
;
   0   0   1 13.0965 5.37588  11
   0   0   2 49791.5 1030.34  11
   0   0   3 13.8369 17.9430  11
   0   0   6 642.631 38.6843  11
   0   0   8 41057.8 884.123  11
   0   0 -10 20397.2 431.987  19
   0   0 -10 19637.2 431.977  15
   0   0 -10 20517.1 432.472  34
   0   0 -11-5.99102 22.9428  23
   0   0 -11 6.16045 21.3076  15
   0   0 -11-7.70086 21.9088  19
   0   0 -11-1.42928 16.3264  33
   0   0 -12 203.942 28.7590  23
   0   0 -12 243.372 28.7529  15
   0   0 -12 224.876 30.1162  19
   0   0 -12 191.009 22.0482  33
   0   0 -13 17.2063 24.4285  23
   0   0 -13 17.3788 17.0338  33
   0   0 -13-6.88516 22.6920  15
   0   0 -14 1427.19 56.7772  23
   0   0 -14 1439.25 60.4899  15
   0   0 -15-3.56814 26.5674  31
   0   0 -15-2.96697 22.7694  23
   0   0 -15-21.2368 32.1250  21
   0   0 -16 28696.5 611.869  21
   0   0 -16 27890.6 612.536  23
   0   0 -17-11.3713 24.3638  21
   0   0 -17 4.25106 71.2706  23
   0   0 -17-12.2984 24.5419  31
   0   0 -18 575.065 28.6725  31
   0   1   0 0.31014 3.46324   9
   0   1   0-2.41112 6.27663   1
   0   1   1 23911.3 491.893   4
   0   1   1 23199.8 490.920   1
   0   1   2 15070.6 313.384   4
   0   1  -2 14656.8 313.345   4
   0   1   2 15518.5 320.611  11
   0  -1  -2 14161.0 317.173  10
   0   1   3 8.02260 13.5597   4
   0   1  -3 13.1402 13.4331   4
   0   1   3 5.29592 23.6404  11
   0  -1   3 5.93725 12.2063  11
   0  -1  -3-6.55874 25.5200  10
   0  -1   3 13.3626 8.47720   2
   0  -1  -3 3.65552 8.69388   2
   0   1   4 70649.0 1480.14   4
   0   1  -4 72140.2 1479.18   4
   0   1   4 73827.9 1501.50  11
   0  -1  -4 72072.9 1478.92   2
   0  -1   4 72104.9 1478.21   2
   0   1   5 5137.51 131.312  11
   0  -1   5 4689.35 116.506  11
   0   1   6 4457.74 127.273  11
   0   1   7 3084.04 107.515  11
   0  -1   7 3109.92 95.0430  11
   0   1   8 12614.2 324.867  11
   0  -1  -8 13905.0 295.746  12
   0   1   9 1051.63 64.3137  11
   0  -1  -9 1187.10 43.3950  12
   0  -1 -10 226.182 25.1101  19
   0   1 -10 199.583 22.8874  34
   0  -1 -10 216.109 24.7510  15
   0   1 -10 232.192 26.4143  15
   0  -1 -10 218.465 23.8539  12
   0  -1 -10 245.989 26.8115  23
   0   1 -10 257.727 27.4184  23
   0  -1 -11 11120.8 250.020  19
   0  -1 -11 10611.3 247.553  33
   0  -1 -11 11013.0 250.197  15
   0   1 -11 10860.4 251.596  15
   0  -1 -11 10878.2 248.140  12
   0   1 -11 10769.1 250.195  23
   0  -1 -11 10646.0 249.758  23
   0  -1 -12 121.889 26.3756  23
   0   1 -12 125.868 26.6740  23
   0  -1 -12 116.755 27.0755  19
   0  -1 -12 117.863 22.3708  12
   0  -1 -12 121.866 24.8090  15
   0   1 -12 82.2418 25.5224  15
   0  -1 -12 125.134 21.7612  33
   0  -1 -13 5452.47 138.940  12
   0  -1 -13 5132.78 135.035  33
   0  -1 -13 5582.17 139.792  23
   0   1 -13 5718.89 141.801  23
   0  -1 -13 5188.91 139.839  15
   0   1 -13 5438.19 142.962  15
   0  -1 -14 2737.33 77.2946  38
   0  -1 -14 2744.41 84.7809  12
   0  -1 -14 2683.98 79.3107  33
   0   1 -14 2986.31 89.9348  31
   0   1 -14 2882.24 86.1741  23
   0  -1 -14 2865.13 84.7255  23
   0   1 -14 2998.01 91.2994  15
   0  -1 -14 2798.57 87.4180  15
   0   1 -15 31.8090 25.2465  23
   0  -1 -15 39.0027 23.5715  23
   0   1 -15 27.1525 31.1255  21
   0   1 -15 2.69204 28.7642  31
   0  -1 -15 27.9741 21.9639  12
   0   1 -16 803.699 40.1510  21
   0  -1 -16 705.627 38.8498  12
   0  -1 -16 732.506 43.8064  31
   0   1 -16 790.121 44.6577  31
   0  -1 -16 875.989 44.4360  21
   0   1 -16 802.375 78.5840  23
   0  -1 -16 795.615 45.0758  23
   0   1 -17 572.956 35.9860  31
   0  -1 -17 694.989 37.5543  31
   0  -1 -17 752.223 35.4649  21
   0  -1 -17 501.663 73.1556  23
   0   1 -17 604.099 68.7989  23
   0  -1 -18 259.448 17.9007  21
   0   1 -18 205.414 20.1959  31
   0  -1 -18 244.982 20.7833  31
   0   2   0 265563. 5462.05   1
   0   2   0 265675. 5454.77   9
   0   2   1 3347.33 80.7222   1
   0   2   1 3337.28 82.9565   4
   0   2   2 41.5416 19.7453   4
   0   2  -2 55.7367 20.8919   4
   0   2  -3 47783.3 991.883   4
   0   2   3 49118.0 991.706   4
   0  -2  -4 615.209 40.9102  10
   0   2   4 730.436 44.5012  11
   0  -2  -4 745.948 28.7146   2
   0  -2   4 746.304 28.4979   2
   0   2  -4 708.422 33.5909   4
   0   2   4 716.073 33.8703   4
   0  -2  -5 43579.2 766.841   2
   0  -2   5 43781.7 765.602   2
   0   2  -5 42731.4 769.940   4
   0   2   5 42141.9 770.160   4
   0   2   5 44269.6 798.088  11
   0  -2  -6 14710.6 321.105   2
   0   2   6 23060.2 379.383  11
   0   2   7 4184.59 135.734  11
   0   2  -7 4453.31 104.131  12
   0  -2  -8 40695.8 843.279  12
   0   2   8 37941.1 882.619  11
   0   2  -8 40530.3 841.706  12
   0  -2  -9 2484.09 67.7488  12
   0   2  -9 2271.47 65.2247  12
   0   2 -10 551.955 31.2149  12
   0   2  10 535.720 57.7490  11
   0  -2 -10 655.219 34.3286  15
   0  -2 -10 655.677 35.2837  23
   0   2 -10 540.013 33.3910  19
   0  -2 -10 641.818 35.1682  19
   0  -2 -10 611.417 32.2924  12
   0  -2 -10 593.143 41.4999  18
   0   2 -10 542.698 32.2411  34
   0   2 -10 622.266 35.3385  23
   0   2 -11 401.196 32.7099  15
   0  -2 -11 386.279 29.8938  15
   0  -2 -11 387.915 30.1481  33
   0  -2 -11 370.095 31.5239  23
   0   2 -11 399.112 32.1782  23
   0  -2 -11 409.129 30.9987  19
   0   2 -11 427.187 32.9991  19
   0  -2 -11 478.202 40.8626  18
   0   2 -11 403.601 27.9536  12
   0   2 -11 316.034 28.2554  34
   0  -2 -11 421.878 30.8900  12
   0   2 -12 97.9907 26.9001  23
   0  -2 -12 94.1549 25.6458  23
   0   2 -12 91.9995 24.6472  31
   0   2 -12 138.655 28.6199  19
   0  -2 -12 107.486 24.3858  15
   0   2 -12 97.8806 26.0827  15
   0  -2 -12 101.932 24.1164  33
   0   2 -12 98.4525 22.5794  12
   0  -2 -12 110.840 25.0059  12
   0  -2 -13 1702.81 61.5682  23
   0   2 -13 1755.09 63.6125  23
   0  -2 -13 1723.14 60.8046  33
   0  -2 -13 1595.57 60.6464  15
   0   2 -13 1681.00 65.4627  15
   0   2 -13 1676.07 61.0804  12
   0  -2 -13 1734.31 62.0250  12
   0   2 -13 1701.11 65.2637  31
   0   2 -14 177.243 32.8683  21
   0  -2 -14 239.950 27.9350  23
   0  -2 -14 177.535 24.0572  33
   0   2 -14 213.426 28.9791  23
   0  -2 -14 155.076 23.8247  38
   0   2 -14 149.603 26.4639  12
   0  -2 -14 159.182 24.8483  12
   0   2 -14 177.893 30.6965  31
   0  -2 -15 3093.90 88.4978  12
   0   2 -15 2916.54 88.8670  12
   0   2 -15 3193.14 93.6447  31
   0  -2 -15 2891.33 83.8044  23
   0   2 -15 3214.40 93.9916  23
   0   2 -15 2991.99 84.8288  21
   0  -2 -16 2851.50 77.4704  21
   0  -2 -16 2360.11 76.3729  31
   0   2 -16 2233.69 77.0787  31
   0  -2 -16 2411.46 71.9362  23
   0   2 -16 2773.34 118.975  23
   0  -2 -16 2617.86 75.0623  12
   0  -2 -17 8.26085 22.9706  21
   0  -2 -17 36.4918 18.4146  12
   0   2 -17-4.69667 21.8567  31
   0   2 -17 22.3032 21.5635  30
   0  -2 -17-1.15476 22.1823  31
   0  -2 -17 32.1853 61.3817  23
   0  -2 -18 771.793 32.4725  31
   0   2 -18 686.607 30.4853  31
   0   3   0 12.7187 20.9210  11
   0   3   0 16.2568 10.8869   9
   0   3   1 10728.7 237.672   4
   0   3  -1 9809.62 221.707  11
   0   3   2 26906.3 574.907   4
   0   3  -2 26304.8 574.655   4
   0   3   3 92663.9 1937.24   4
   0   3  -3 92233.9 1937.90   4
   0   3   3 94590.4 1943.66  11
   0   3   4 161911. 3311.45   4
   0   3  -4 160348. 3311.97   4
   0  -3   4 156555. 3304.90   2
   0  -3  -4 161518. 3305.95   2
   0  -3  -4 161325. 3311.83  10
   0   3   4 159191. 3323.37  11
   0   3  -5 1095.85 48.5904   4
   0   3   5 1109.72 48.2286   4
   0  -3  -5 1192.50 55.9735  10
   0   3   5 1151.63 59.5110  11
   0  -3   5 1072.78 41.3330   2
   0  -3  -5 1082.88 41.7348   2
   0   3   6 14976.0 337.904   4
   0  -3   6 15583.4 331.921   2
   0  -3  -6 15148.2 332.815   2
   0   3  -6 14984.3 337.330   4
   0   3   6 15498.6 364.604  11
   0   3   7 7511.44 217.557  11
   0   3  -7 8090.51 178.073  12
   0   3  -8 1182.86 39.6020  12
   0  -3  -8 1128.56 41.1546  12
   0   3  -9 159.313 19.1942  12
   0  -3  -9 197.676 21.1574  12
   0   3   9 136.498 43.0972  11
   0   3 -10 744.347 37.2998  31
   0  -3 -10 833.745 37.8635  15
   0   3 -10 814.297 41.2259  15
   0   3 -10 800.598 35.9771  12
   0   3  10 831.177 71.1880  11
   0  -3 -10 773.593 38.7740  23
   0   3 -10 853.840 39.7493  19
   0  -3 -10 853.161 39.6042  19
   0  -3 -10 844.596 38.7091  12
   0   3 -10 812.831 36.6878  34
   0  -3 -10 823.759 47.6930  18
   0   3 -10 931.801 41.3984  23
   0   3 -11 2216.27 71.3895  31
   0   3 -11 1958.02 68.2711  34
   0  -3 -11 2180.81 70.6271  23
   0   3 -11 2283.79 72.7512  23
   0   3 -11 2104.61 71.6961  19
   0  -3 -11 2243.17 70.1283  12
   0  -3 -11 2465.44 79.7691  18
   0  -3 -11 2364.58 74.3479  27
   0   3  11 1944.49 108.446  11
   0   3 -11 2267.30 69.3609  12
   0  -3 -11 2195.60 68.9361  15
   0   3 -12 4651.44 123.159  23
   0  -3 -12 4706.25 120.894  23
   0  -3 -12 4869.02 120.992  15
   0   3 -12 4788.64 123.524  31
   0  -3 -12 4449.04 123.098  33
   0   3 -12 4617.79 124.277  19
   0  -3 -12 4775.27 121.746  12
   0   3 -12 4490.79 119.958  12
   0  -3 -13 2394.51 76.3807  23
   0   3 -13 2656.07 81.6585  23
   0  -3 -13 2549.32 80.2557  33
   0   3 -13 2559.85 82.1299  31
   0  -3 -13 2529.85 78.0271  15
   0   3 -13 2544.29 77.2939  21
   0  -3 -13 2434.20 78.3036  12
   0   3 -13 2622.21 79.4989  12
   0   3 -14 1920.88 62.5765  21
   0   3 -14 1751.31 64.7139  12
   0  -3 -14 1793.83 63.9555  12
   0  -3 -14 1945.92 62.4073  23
   0   3 -14 2047.45 71.8593  23
   0   3 -14 1898.63 69.6427  31
   0  -3 -14 1947.24 64.2029  33
   0   3 -15 2429.74 78.0724  31
   0  -3 -15 2248.12 72.2996  12
   0  -3 -15 2427.92 68.0719  23
   0   3 -15 2385.38 111.975  23
   0  -3 -15 2209.61 67.8238  33
   0  -3 -16 1861.94 59.8893  12
   0   3 -16 1875.37 100.670  23
   0  -3 -16 1722.78 59.8713  23
   0   3 -16 2046.88 64.4467  30
   0   3 -16 2014.12 65.6371  31
   0   3 -17 56.3451 20.9499  31
   0   3 -17 35.6162 21.2599  30
   0  -3 -17 59.3072 17.6337  12
   0   3 -18 15.2241 12.9638  31
   0  -3 -18 11.3727 14.8335  21
   0   4   0 1333.55 52.2432  11
   0   4   0 1325.93 44.5491   9
   0   4   1 96138.4 2024.14   4
   0   4  -1 95799.7 2005.21  11
   0   4   1 98915.4 2015.91  11
   0   4   1 96685.5 2004.27   9
   0   4   2 29161.0 646.748   4
   0   4  -2 30059.0 648.064   4
   0   4  -3 34908.6 759.046   4
   0   4   3 35125.7 758.851   4
   0   4   4 5062.87 150.046  11
   0  -4  -4 5312.27 140.886  10
   0   4  -4 5326.44 147.022   4
   0   4   4 5219.37 145.922   4
   0  -4   4 4934.17 136.870   2
   0  -4  -4 5554.57 140.194   2
   0   4  -5 487.819 41.4405   4
   0   4   5 519.899 43.1340   4
   0  -4  -5 628.210 46.7678  10
   0   4   5 578.957 47.7374  11
   0  -4   5 524.351 33.2710   2
   0  -4  -5 526.149 33.8834   2
   0   4   6 8050.51 216.642  11
   0   4  -6 7657.85 170.266  12
   0  -4  -6 7579.43 202.147  10
   0  -4   6 7957.59 187.153   2
   0  -4  -6 7698.39 187.574   2
   0   4   6 7651.12 195.708   4
   0  -4  -7 781.523 38.3305   2
   0   4  -7 845.898 43.6577   4
   0   4  -7 869.510 32.4577  12
   0   4   7 873.349 64.0828  11
   0   4  -8 1436.79 45.8839  12
   0   4   8 1512.78 85.8103  11
   0   4  -9 1658.83 56.7585  31
   0   4   9 1682.14 96.6053  11
   0   4  -9 1880.46 56.4077  12
   0  -4  -9 1715.22 57.0046  12
   0  -4  -9 1960.47 66.8649  18
   0   4  -9 1665.49 59.3622  15
   0  -4 -10 13717.8 302.125  18
   0  -4 -10 13276.7 293.941  12
   0   4 -10 13612.9 292.504  12
   0   4  10 12549.3 355.529  11
   0  -4 -10 13301.9 298.850  27
   0  -4 -10 12332.5 291.966  23
   0   4 -10 13287.1 294.904  19
   0   4 -10 13260.8 294.567  31
   0   4 -10 13466.7 298.335  15
   0   4 -10 12409.4 291.102  34
   0   4 -11 1948.86 68.2245  15
   0  -4 -11 2004.05 61.8573  15
   0   4 -11 1781.72 64.2229  31
   0  -4 -11 1855.54 63.1482  23
   0  -4 -11 1768.39 67.8742  27
   0   4  11 1767.21 106.237  11
   0   4 -11 1843.99 62.8902  12
   0   4 -11 1802.97 65.5151  19
   0  -4 -11 1977.76 65.1081  12
   0  -4 -11 1912.59 73.0997  18
   0   4 -11 1909.73 63.0798  34
   0   4 -12 4651.57 123.369  12
   0  -4 -12 4560.66 121.077  23
   0   4 -12 4766.49 125.744  23
   0   4 -12 4505.18 125.865  19
   0  -4 -12 4730.43 128.675  33
   0   4 -12 4816.89 126.681  31
   0  -4 -12 4955.00 133.290  18
   0  -4 -12 4880.67 125.257  12
   0   4 -12 4718.27 128.893  15
   0  -4 -12 4620.36 120.633  15
   0   4 -13 1769.09 69.3488  23
   0  -4 -13 1739.00 59.3075  23
   0  -4 -13 1690.22 59.4833  28
   0   4 -13 1776.84 66.9848  31
   0  -4 -13 1849.54 65.7370  33
   0  -4 -13 1859.45 63.0578  12
   0   4 -13 1858.25 62.9710  12
   0   4 -14 2651.70 81.0813  37
   0  -4 -14 2735.96 76.7030  23
   0   4 -14 2784.30 118.476  23
   0  -4 -14 2693.96 81.0514  12
   0  -4 -14 2733.66 82.4179  33
   0   4 -14 2810.15 86.3612  31
   0  -4 -15 171.093 21.6344  33
   0  -4 -15 206.899 21.0068  23
   0   4 -15 195.132 32.5135  30
   0   4 -15 171.301 28.6199  31
   0  -4 -15 167.912 23.7449  12
   0   4 -16 10.4304 25.3686  30
   0   4 -16-4.74889 22.9345  31
   0  -4 -16-17.4090 16.7971  12
   0  -4 -16 1.10913 25.5488  21
   0   4 -17 193.844 23.7167  30
   0   4 -17 132.489 20.7510  31
   0  -4 -17 158.373 18.7440  12
   0   4 -18 2.02532 12.7497  31
   0   5   0 4.86905 25.2316   4
   0   5   0 8.65754 24.3863  11
   0   5   1 9206.25 241.562   4
   0   5   1 9542.65 217.537   9
   0   5   1 9670.95 232.799  11
   0   5  -1 9175.04 220.491  11
   0   5   2 15295.5 366.163   4
   0   5  -2 15179.5 366.866   4
   0   5   2 15615.7 359.616  11
   0   5  -3 24486.4 569.480   4
   0   5   3 25869.6 571.873   4
   0  -5  -3 26008.3 562.788   2
   0  -5   3 24718.1 559.672   2
   0   5   4 4610.25 140.368   4
   0   5  -4 4446.54 140.214   4
   0  -5  -4 4543.48 131.249   2
   0  -5   4 4310.78 128.939   2
   0  -5  -5 13367.5 323.621  10
   0   5  -5 13362.0 331.856   4
   0   5   5 13399.8 331.886   4
   0   5   5 14137.2 342.958  11
   0  -5  -5 14229.5 323.093   2
   0  -5   5 13356.2 320.305   2
   0   5  -6 74.1243 33.0359   4
   0   5   6 94.1640 33.4445   4
   0  -5  -6 78.2056 36.7970  10
   0   5   6 100.914 37.0860  11
   0  -5   6 61.7922 21.6128   2
   0  -5  -6 90.8809 24.4204   2
   0   5  -7 8024.00 217.327   4
   0  -5  -7 7919.46 208.406   2
   0   5  -7 8768.95 189.289  12
   0   5   7 8339.53 246.380  11
   0   5   8 13955.8 361.942  11
   0   5  -8 13264.8 292.503  12
   0  -5  -9 4365.25 109.333  12
   0   5  -9 4089.93 109.139  31
   0  -5  -9 4182.75 116.940  27
   0   5  -9 4328.70 111.215  23
   0   5  -9 4245.72 114.754  25
   0   5  -9 4105.14 108.922  12
   0   5   9 4427.24 169.372  11
   0   5  -9 4195.83 108.926  19
   0   5  -9 4377.02 112.771  15
   0  -5 -10 3859.04 102.944  12
   0   5 -10 3976.24 105.118  31
   0  -5 -10 3719.25 110.046  27
   0   5 -10 3896.47 105.234  23
   0   5 -10 3703.64 105.969  25
   0  -5 -10 3807.21 111.953  18
   0   5 -10 3993.59 107.361  15
   0   5 -10 3833.70 101.610  12
   0   5  10 3954.68 162.639  11
   0   5 -10 3729.23 103.165  19
   0  -5 -11 3277.38 97.7627  27
   0   5 -11 3176.77 95.4925  15
   0  -5 -11 3346.01 100.951  18
   0   5 -11 3045.56 91.1522  19
   0   5  11 3055.96 145.200  11
   0  -5 -11 3146.27 90.0941  12
   0   5 -11 2949.93 91.1129  31
   0   5 -12 2989.75 92.1309  37
   0  -5 -12 3300.03 100.440  18
   0  -5 -12 2949.41 85.5567  23
   0  -5 -12 3193.46 90.9248  12
   0   5 -12 3099.15 93.0620  31
   0  -5 -12 3144.93 95.8543  33
   0   5  12 2911.39 145.520  11
   0  -5 -13 5628.94 135.903  12
   0   5 -13 5686.05 140.290  31
   0  -5 -13 5525.69 141.038  33
   0   5 -13 5264.76 135.213  37
   0  -5 -13 4789.83 133.161  28
   0  -5 -13 5030.97 128.591  23
   0   5 -14 584.299 39.2913  31
   0  -5 -14 663.293 37.0789  33
   0  -5 -14 608.833 33.4589  12
   0  -5 -14 496.018 29.8071  28
   0   5 -14 633.170 43.1283  30
   0  -5 -15 173.839 22.0275  33
   0  -5 -15 166.508 22.2426  12
   0  -5 -15 196.522 30.3612  21
   0   5 -15 176.909 31.7173  30
   0   5 -15 141.395 26.7823  31
   0   5 -16 468.237 32.1778  31
   0   5 -16 646.544 36.6617  30
   0  -5 -16 611.560 33.0240  21
   0  -5 -16 492.448 28.5093  12
   0   5 -17 2.41711 18.6159  30
   0   5 -17-3.62451 16.8706  31
   0  -5 -17 26.1503 17.4748  21
   0   6   0 268.446 37.0441  11
   0   6   0 274.558 41.2126   4
   0  -6   1 663.932 46.2247   2
   0   6   1 740.694 56.7120   4
   0   6   1 648.013 49.3394  11
   0   6   1 714.402 35.9161   9
   0  -6  -2 13547.4 321.636   2
   0  -6   2 13016.2 319.669   2
   0   6   2 13711.4 299.833   9
   0   6   2 14233.1 324.449  11
   0   6  -2 13254.2 333.050   4
   0   6   2 13329.7 332.370   4
   0  -6  -3 13597.5 325.583   2
   0  -6   3 13080.5 323.670   2
   0   6   3 13741.0 331.341  11
   0   6  -3 12667.5 334.425   4
   0   6   3 13364.1 336.711   4
   0  -6   4 25.0929 25.0348   2
   0  -6  -4 46.3981 24.3514   2
   0   6  -4 65.5285 35.8139   4
   0   6   4 51.0702 34.3863   4
   0  -6  -5 11135.3 278.335   2
   0  -6   5 10739.4 275.944   2
   0  -6  -5 11472.5 279.464  10
   0   6   5 11199.0 297.460  11
   0   6   5 11008.5 291.719   4
   0   6  -5 10804.9 290.767   4
   0  -6   6 47.6301 24.2311   2
   0  -6  -6 42.8473 22.6026   2
   0   6   6 50.2372 35.8644  11
   0  -6  -6 34.8057 36.6431  10
   0   6  -6 96.8454 38.5135   4
   0   6   6 57.6005 33.8795   4
   0  -6  -7 1113.04 69.8254  10
   0   6  -7 1250.37 71.2738   4
   0   6   7 1227.92 83.0382  11
   0  -6  -7 1129.28 59.9471   2
   0   6  -8 270.845 44.9604  23
   0   6   8 316.175 55.0660  11
   0   6  -8 275.970 25.1843  31
   0   6  -8 353.285 29.9589  25
   0   6  -8 285.421 34.6338  37
   0  -6  -8 299.218 35.5208  18
   0  -6  -8 221.827 33.7964  27
   0   6   9 975.895 85.4020  11
   0  -6  -9 949.825 50.3649  27
   0   6  -9 945.812 47.0591  25
   0   6  -9 966.092 43.8230  15
   0   6  -9 954.765 42.5211  31
   0   6  -9 954.631 49.0756  37
   0   6  -9 999.912 64.0454  23
   0  -6 -10 808.697 39.7044  12
   0   6 -10 924.518 45.0614  25
   0  -6 -10 806.630 49.4590  27
   0   6 -10 819.895 80.8747  23
   0   6 -10 862.449 42.4689  31
   0   6  10 893.592 85.3093  11
   0   6 -10 776.492 47.9449  37
   0   6 -10 809.982 39.9475  19
   0   6 -11 16159.5 367.158  25
   0   6  11 16070.0 448.330  11
   0  -6 -11 16442.9 361.920  12
   0   6 -11 17099.8 379.187  23
   0  -6 -11 16328.7 370.012  27
   0   6 -11 15684.3 363.399  37
   0   6 -11 16900.9 366.055  31
   0   6  12 3309.36 163.847  11
   0  -6 -12 4108.10 108.600  12
   0  -6 -12 4273.62 119.421  18
   0   6 -12 4333.16 158.916  23
   0  -6 -12 4067.04 115.433  27
   0  -6 -12 4047.68 115.271  33
   0   6 -12 3998.73 111.704  31
   0   6 -12 3605.78 109.563  37
   0   6 -13 50.3799 33.7180  37
   0  -6 -13 18.3643 20.8840  12
   0   6 -13 34.1051 25.6050  31
   0  -6 -13 8.60857 19.5003  28
   0  -6 -13 6.01111 23.4205  33
   0   6 -13 38.9785 87.9774  23
   0  -6 -14 1.33306 16.8211  28
   0  -6 -14 8.40579 21.2528  33
   0   6  14 72.6993 29.2647  32
   0  -6 -14 59.1631 20.2496  12
   0   6 -14 10.6653 25.4791  31
   0  -6 -15 202.924 28.6246  21
   0   6 -15 147.671 25.7599  31
   0   6 -15 184.216 31.0295  30
   0   6  15 173.628 25.7807  32
   0  -6 -15 197.531 21.3111  12
   0  -6 -15 234.997 23.3387  33
   0   6 -16 31.5783 20.1441  31
   0   6 -16 30.7478 23.4676  30
   0  -6 -16 15.2100 14.9364  12
   0  -6 -16 31.6019 21.0244  21
   0  -6 -16 32.0003 14.0758  33
   0  -6 -17 2748.80 67.5441  31
   0   6 -17 2582.90 67.8170  30
   0  -6 -17 2715.10 65.1221  21
   0   7   0 16.0525 30.7258  11
   0   7   0-20.2199 36.0210   4
   0   7   0 6.13426 13.4326   5
   0  -7   0 2.08981 21.9733   2
   0   7   1 26251.6 615.231   4
   0   7  -1 25431.0 578.781  11
   0   7   1 27662.9 595.458  11
   0  -7   1 26723.7 602.778   2
   0   7   1 25781.5 556.769   5
   0  -7  -2 107.386 29.8643   2
   0  -7   2 122.661 31.3180   2
   0   7   2 171.675 39.5050  11
   0   7  -2 166.861 29.9999  11
   0   7  -2 141.911 40.2169   4
   0   7   2 160.803 43.1198   4
   0   7   2 155.892 20.6286   9
   0   7  -2 149.779 18.0512   5
   0   7   2 124.785 17.5702   5
   0  -7  -3 42078.3 924.122   2
   0  -7   3 41219.3 922.698   2
   0   7   3 43024.4 931.396  11
   0   7  -3 41799.8 941.452   4
   0   7   3 42125.2 940.799   4
   0   7   3 41487.8 894.940   9
   0   7   4 1546.99 63.9869   9
   0  -7  -4 1636.32 78.8529   2
   0  -7   4 1505.82 76.3580   2
   0   7  -4 1594.29 91.1343   4
   0   7   4 1714.30 92.1696   4
   0  -7  -5 2970.49 112.084  10
   0  -7  -5 2868.61 110.063   2
   0  -7   5 2795.83 108.198   2
   0   7   5 2857.52 123.097   4
   0   7  -5 2724.92 121.863   4
   0  -7  -6 5925.38 178.358  10
   0  -7  -6 5686.29 173.687   2
   0  -7   6 5597.18 171.366   2
   0   7   6 5791.62 196.065  11
   0   7  -6 5314.97 184.381   4
   0   7   6 5581.78 185.737   4
   0   7  -7 1344.96 56.2050  37
   0   7  -7 1442.78 53.4378  30
   0   7  -7 1554.95 75.7952  23
   0   7  -7 1414.67 57.0672  25
   0   7  -7 1373.44 82.8271   4
   0   7   7 1331.23 82.3619   4
   0   7   7 1418.80 56.9943  17
   0  -7  -7 1370.47 58.6434  18
   0  -7  -7 1456.85 81.7719  10
   0  -7   7 1393.15 71.0951   2
   0  -7  -7 1412.47 73.3574   2
   0   7  -7 1328.57 48.5070  31
   0   7   7 1476.67 97.1798  11
   0   7  -8 5982.03 153.098  25
   0   7  -8 5853.17 159.344  23
   0  -7  -8 5648.95 150.228  18
   0   7   8 5839.52 150.171  17
   0   7  -8 5724.48 144.911  30
   0   7   8 5933.35 212.474  11
   0   7  -8 5627.84 145.801  37
   0   7  -8 5694.15 142.183  31
   0  -7  -9 1394.73 62.6122  27
   0   7   9 1453.56 103.977  11
   0   7  -9 1453.41 54.5492  31
   0   7  -9 1393.95 60.4339  37
   0   7  -9 1460.53 60.4841  25
   0   7  -9 1505.79 59.2246  30
   0  -7  -9 1457.88 64.0805  18
   0   7  -9 1400.54 97.6774  23
   0  -7 -10 7730.44 196.297  27
   0   7  10 8149.37 271.181  11
   0   7 -10 7900.45 189.799  31
   0   7 -10 7668.92 191.032  37
   0   7 -10 7871.83 196.013  25
   0  -7 -10 7883.83 186.056  12
   0   7 -10 8020.24 193.098  30
   0   7 -10 8008.20 205.555  23
   0  -7 -10 7757.17 196.654  18
   0   7 -11 5062.12 135.221  37
   0   7 -11 4881.91 133.012  31
   0  -7 -11 5203.80 129.595  12
   0   7 -11 5012.48 136.468  25
   0   7 -11 5334.28 149.572  23
   0  -7 -11 5170.54 140.125  27
   0   7  11 5365.61 210.170  11
   0   7 -12 350.402 33.4321  31
   0  -7 -12 352.109 28.7635  12
   0   7  12 294.168 66.4820  11
   0  -7 -12 309.901 39.1963  27
   0  -7 -13 280.137 26.8309  28
   0   7 -13 321.952 38.0519  37
   0  -7 -13 344.779 26.8403  12
   0   7  13 362.233 36.4385  32
   0  -7 -13 337.528 31.7994  33
   0   7 -13 312.780 31.6448  31
   0  -7 -14 518.029 29.1438  12
   0   7 -14 508.894 34.7168  31
   0   7  14 548.541 37.0673  32
   0  -7 -14 551.525 33.4607  33
   0  -7 -14 530.530 34.9489  21
   0  -7 -14 414.938 28.1378  28
   0  -7 -15 967.484 38.4990  33
   0   7 -15 798.465 40.2536  31
   0   7  15 1129.70 39.8303  32
   0  -7 -15 1083.24 39.9798  21
   0  -7 -15 927.681 36.7631  12
   0  -7 -16 256.860 17.7255  33
   0  -7 -16 299.738 21.5453  21
   0   7 -16 279.567 26.9528  30
   0  -7 -17 37.8843 10.4184  31
   0   7 -17 68.7456 13.2760  30
   0  -8   0 2627.31 111.490   2
   0   8   0 2519.95 121.521   4
   0   8   0 2775.89 105.322  11
   0  -8   1 1879.77 92.2618   2
   0   8   1 1952.03 104.179   4
   0   8   1 1811.97 88.4370  11
   0   8  -1 1903.72 80.8536  11
   0  -8   2 23129.0 573.001   2
   0  -8  -2 25003.8 578.649   2
   0   8  -2 24727.2 597.650   4
   0   8   2 24580.6 595.717   4
   0   8   2 24718.1 573.763  11
   0  -8   3 448.036 47.3660   2
   0  -8  -3 478.633 47.7606   2
   0   8   3 532.263 62.2407   4
   0   8  -3 503.585 62.2934   4
   0   8   3 424.206 53.8273  11
   0   8   4 3022.78 129.930  11
   0   8  -4 2916.65 135.601   4
   0   8   4 3084.70 135.778   4
   0  -8   4 3077.41 121.152   2
   0  -8  -4 2988.14 120.759   2
   0   8  -5 744.732 43.9895  37
   0  -8   5 783.786 59.5469   2
   0  -8  -5 864.543 62.8706   2
   0   8  -5 771.557 38.5994  30
   0  -8  -5 785.682 45.2275  27
   0   8  -5 702.067 71.6309   4
   0   8   5 851.702 73.3818   4
   0  -8  -5 791.302 64.9268  10
   0  -8  -6 112.161 42.5028  10
   0   8  -6 171.221 50.5840   4
   0   8   6 144.209 48.1836   4
   0   8  -6 115.669 33.3565  37
   0   8  -6 148.086 26.7342  30
   0  -8  -6 84.7261 33.3354   2
   0  -8   6 153.573 35.7123   2
   0  -8  -6 126.014 33.2243  27
   0   8  -6 274.030 26.3526  31
   0  -8  -6 104.952 32.3717  18
   0   8  -7 334.169 39.3509  37
   0   8  -7 325.779 32.0967  30
   0  -8  -7 290.883 42.0190   2
   0  -8  -7 332.698 38.6905  27
   0   8  -7 341.635 56.5329   4
   0  -8  -7 320.796 38.6924  18
   0   8   7 405.835 63.8064  11
   0   8   7 309.021 34.3694  17
   0   8  -7 277.087 27.4350  31
   0   8  -7 329.003 33.9190  25
   0   8   8 1901.47 117.071  11
   0   8   8 1760.72 68.0372  17
   0   8  -8 1816.79 65.6978  30
   0  -8  -8 1658.27 68.9619  18
   0   8  -8 1682.75 67.1224  37
   0   8  -8 1785.97 69.8890  25
   0   8  -8 1576.71 59.0301  31
   0   8   9 12955.2 374.320  11
   0  -8  -9 12751.9 280.718  12
   0   8  -9 12154.8 293.077  25
   0  -8  -9 12126.1 290.608  18
   0   8  -9 12208.5 286.624  37
   0   8  -9 12695.4 288.406  30
   0   8   9 12492.5 290.156  17
   0   8  -9 12657.3 284.459  31
   0   8 -10 7.91446 31.1273  30
   0   8 -10 17.1445 25.3946  31
   0   8 -10 33.6314 25.3628  25
   0  -8 -10 34.9335 35.6177  27
   0  -8 -10 9.85552 20.5606  12
   0  -8 -10 20.0235 36.0269  18
   0   8 -10 5.44151 37.1475  37
   0   8  10 4.16384 54.2409  11
   0  -8 -11 333.752 27.0343  12
   0   8 -11 235.191 31.7031  31
   0   8 -11 383.174 38.8598  30
   0  -8 -11 286.455 38.8960  27
   0   8 -11 302.835 32.7560  25
   0   8  11 398.067 72.8032  11
   0  -8 -11 301.400 41.1485  18
   0   8 -11 286.068 39.9761  37
   0   8 -12 57.1811 34.6383  37
   0   8 -12 37.5666 26.8049  31
   0  -8 -12 77.4776 19.8805  12
   0   8  12 63.8252 32.2197  32
   0  -8 -13 22.3430 24.3458  21
   0   8  13 35.9807 29.7951  32
   0  -8 -13 47.0211 17.6029  12
   0  -8 -13 16.5491 18.2770  28
   0   8 -13 14.4046 26.4725  31
   0  -8 -14 535.266 31.5213  33
   0  -8 -14 570.439 31.7015  21
   0  -8 -14 505.541 27.7160  28
   0  -8 -14 506.683 27.4654  12
   0   8  15 753.302 30.8551  32
   0  -8 -15 670.581 29.3372  33
   0  -8 -15 658.610 28.7549  21
   0  -8 -16 837.750 29.1684  31
   0  -8 -16 786.906 25.6901  21
   0   9   0 7.34947 42.0802   4
   0   9   0-17.4120 36.6869  11
   0  -9   0-26.4970 29.2932   2
   0   9  -1 10946.0 288.260  11
   0   9   1 11759.5 306.940  11
   0   9   1 11844.0 340.519   4
   0   9   1 11359.0 264.111   7
   0  -9   1 11542.1 317.189   2
   0   9   2 3027.56 128.484  11
   0  -9   2 3419.98 135.383   2
   0  -9  -2 3270.39 134.574   2
   0   9  -2 3023.55 94.8017   7
   0   9   2 3254.71 95.1150   7
   0   9   2 3140.04 147.387   4
   0   9  -2 3112.28 148.775   4
   0   9   3 2539.09 131.076   4
   0   9  -3 2540.06 132.482   4
   0   9   3 2565.54 80.8767   7
   0   9  -3 2501.02 81.3262   7
   0   9   3 2421.88 73.3732  32
   0  -9  -3 2710.73 119.345   2
   0  -9   3 2530.84 116.496   2
   0  -9  -3 2472.82 80.4167  27
   0   9   3 2526.32 119.276  11
   0   9  -3 2447.52 75.4190  30
   0  -9  -4 2722.30 84.1793  18
   0  -9  -4 2798.75 123.884   2
   0  -9   4 2716.98 121.816   2
   0   9   4 2867.36 132.075  11
   0   9  -4 2868.58 82.7124  30
   0  -9  -4 2777.67 88.0951  27
   0   9   4 2760.80 80.3376  32
   0   9   4 2764.28 138.228   4
   0   9  -4 2911.18 142.223   4
   0   9   4 2788.01 86.8368   7
   0   9  -4 2781.40 87.1618   7
   0  -9  -5 86.4360 32.3373  27
   0   9  -5 81.9374 28.2767  30
   0  -9  -5 68.0567 45.0451  10
   0   9   5 139.436 51.1889  11
   0  -9  -5 59.9154 31.1589  18
   0   9   5 109.266 30.0311   7
   0   9  -5 117.648 30.9625   7
   0  -9   5 91.6268 36.4897   2
   0  -9  -5 112.040 37.8676   2
   0   9  -5 53.3797 52.8023   4
   0   9   5 81.4433 50.4025   4
   0  -9  -6 1217.76 57.2478  18
   0  -9  -6 1379.39 84.2764  10
   0   9  -6 1358.98 54.6494  30
   0   9  -6 1337.75 99.4625   4
   0   9   6 1307.35 95.8154   4
   0  -9  -6 1178.68 79.6585   2
   0  -9   6 1223.74 78.4291   2
   0   9  -6 1210.14 57.8063  37
   0  -9  -6 1327.10 59.5760  27
   0  -9  -7 477.739 43.4823  27
   0  -9  -7 393.249 40.3699  18
   0  -9  -7 368.637 48.6521   2
   0   9  -7 370.067 62.9862   4
   0   9   7 407.579 38.7777  17
   0   9  -7 385.840 43.2614  37
   0   9  -7 410.772 37.6031  25
   0   9  -7 439.998 37.4177  30
   0   9  -8 411.882 39.4867  30
   0   9   8 276.618 66.8601  11
   0  -9  -8 391.761 42.0413  18
   0   9   8 407.255 38.1698  17
   0  -9  -8 416.723 41.9345  27
   0   9  -8 439.332 38.3677  25
   0   9  -8 358.377 44.1050  37
   0   9   9 32.7260 34.7542  32
   0   9  -9 34.9340 25.9750  25
   0   9   9 92.0609 57.3309  11
   0  -9  -9 21.4751 34.5754  18
   0   9   9-3.30349 25.6544  17
   0   9  -9 57.4169 37.3568  37
   0   9  -9 43.8370 31.1671  30
   0  -9  -9 26.5744 19.2108  12
   0   9  10 619.769 82.0274  11
   0   9  10 627.118 39.5023  17
   0   9  10 601.127 44.5389  32
   0   9 -10 610.548 47.3176  37
   0  -9 -10 642.427 46.3755  18
   0   9 -10 592.421 40.9585  25
   0   9 -10 661.244 45.9222  30
   0  -9 -10 674.088 33.3004  12
   0   9 -11 3869.44 107.811  30
   0  -9 -11 3459.61 105.102  18
   0   9 -11 3547.78 104.752  25
   0  -9 -11 3580.19 94.5226  12
   0   9  11 3629.70 102.480  32
   0  -9 -11 3418.84 104.818  27
   0  -9 -12 7.82943 22.8293  21
   0   9 -12 10.5623 29.7895  30
   0   9  12 8.40806 30.5420  32
   0  -9 -12 17.2328 22.5072  33
   0  -9 -12 6.15840 16.6567  12
   0  -9 -13 19.8863 15.0213  12
   0  -9 -13-14.0105 17.2021  28
   0  -9 -13 31.8545 20.8684  21
   0   9  13 14.1758 27.6129  32
   0   9 -13 11.5731 27.4413  30
   0  -9 -14 1193.90 39.9345  28
   0  -9 -14 1111.16 37.3542  21
   0  -9 -14 1140.92 37.3209  12
   0  -9 -15 1282.95 38.1667  33
   0  -9 -15 1150.18 32.5914  21
   0  10   0 8815.64 291.322   4
   0 -10   0 8368.07 266.801   2
   0  10   0 8784.97 248.064  11
   0  10   1 2433.63 81.9757   7
   0  10   1 2339.11 72.0871  32
   0  10   1 2631.75 140.064   4
   0 -10   1 2467.97 121.925   2
   0  10   1 2499.56 115.837  11
   0  10  -2 11225.7 264.541   7
   0  10   2 11082.7 263.845   7
   0  10   2 11038.5 252.601  32
   0 -10  -2 11594.1 260.711  27
   0  10   2 11735.1 350.546   4
   0  10  -2 10861.9 346.078   4
   0 -10  -2 11260.1 325.360   2
   0 -10   2 11263.1 325.609   2
   0  10   2 11023.7 314.196  11
   0  10  -3 145.085 30.0100  30
   0  10   3 118.998 56.7152   4
   0  10  -3 229.474 61.0216   4
   0 -10   3 191.468 43.0650   2
   0 -10  -3 194.295 43.6966   2
   0  10  -3 163.605 35.4181   7
   0  10   3 186.151 34.0366   7
   0  10   3 180.220 30.8256  32
   0 -10  -3 154.711 32.9606  27
   0  10   3 205.323 49.9988  11
   0  10  -4 31144.0 687.798   7
   0  10   4 31791.6 687.322   7
   0  10   4 31839.9 677.516  32
   0 -10  -4 31772.3 687.265  27
   0  10  -4 30662.0 782.489   4
   0  10   4 32825.7 786.300   4
   0  10   4 32666.2 761.935  11
   0 -10  -4 32065.4 757.556   2
   0 -10   4 32541.0 757.089   2
   0  10  -4 32251.7 681.881  30
   0  10   5 59.4099 31.8952  32
   0 -10  -5 90.6278 48.4552  10
   0  10   5 33.0788 49.4990  11
   0 -10  -5 60.3398 32.4977  27
   0 -10   5 61.1473 40.6521   2
   0 -10  -5 43.1388 36.8854   2
   0  10  -5 46.0804 31.8950   7
   0  10   5 68.5453 30.3188   7
   0  10  -5 60.4884 58.7981   4
   0  10   5 79.6424 56.4478   4
   0 -10  -5 76.2361 32.0617  18
   0  10  -5 67.7493 29.3915  30
   0 -10  -6 7230.05 184.756  27
   0 -10   6 7053.43 230.525   2
   0 -10  -6 7301.62 236.382   2
   0  10  -6 7145.04 256.826   4
   0  10   6 7411.21 257.040   4
   0 -10  -6 7139.31 180.439  18
   0  10  -6 7058.74 181.776   7
   0  10   6 7106.60 180.218   7
   0  10   6 7216.85 190.831  17
   0  10   6 7914.56 256.750  11
   0  10  -6 7599.27 180.197  30
   0 -10  -7 39.7062 32.5579  18
   0 -10  -7 9.97186 33.9916  27
   0  10  -7 30.1939 29.5330  30
   0 -10  -7 36.1424 35.4917   2
   0  10   7 7.70159 29.2200  17
   0 -10  -8 105.837 34.2288  18
   0 -10  -8 97.2234 35.7282  27
   0  10  -8 76.6217 30.8682  30
   0  10   8 102.275 30.2983  17
   0  10  -8 67.2158 28.4379  25
   0 -10  -9 2217.01 66.1769  12
   0  10   9 2241.91 76.9733  32
   0  10  -9 2424.38 79.7530  30
   0 -10  -9 2177.04 77.3371  18
   0  10  -9 2217.39 80.9376  25
   0  10   9 2368.96 136.327  11
   0  10   9 2124.76 78.0913  17
   0 -10  -9 2125.08 79.5093  27
   0  10  10 167.485 35.4599  32
   0  10 -10 145.931 28.2177  25
   0  10  10 119.583 26.2308  17
   0  10 -10 162.092 33.7160  30
   0 -10 -10 167.446 20.1222  12
   0 -10 -10 152.308 33.5004  18
   0  10  11 74.9201 32.1878  32
   0 -10 -11 68.9058 17.0355  12
   0  10 -11 34.6516 30.2773  30
   0  10 -11 38.3138 22.3660  25
   0 -10 -12 87.7190 22.0957  33
   0  10  12 108.801 30.3039  32
   0  10 -12 79.6383 29.0800  30
   0 -10 -12 116.029 16.4450  12
   0 -10 -12 84.3719 19.4592  28
   0  10 -13 1605.80 55.3069  30
   0  10  13 1701.91 52.0116  32
   0 -10 -13 1330.85 48.4794  33
   0  10 -14 654.020 32.9308  30
   0  10  14 726.208 30.3447  32
   0 -10 -14 585.405 26.5478  33
   0 -10 -14 536.623 23.6223  28
   0 -10 -15 10.5985 9.08476  38
   0  11   0-23.9702 53.5349   4
   0 -11   0-19.1094 35.4716   2
   0 -11   1 5952.34 215.674   2
   0  11   1 5715.34 198.657  11
   0  11   1 5787.58 235.437   4
   0  11   1 5855.37 156.324   7
   0 -11   2 14113.2 390.471   2
   0 -11  -2 13871.1 388.700   2
   0 -11  -2 14063.2 311.049  27
   0  11   2 13245.2 303.990  32
   0  11   2 13658.8 373.642  11
   0  11   2 13734.3 317.751   7
   0  11  -2 13476.0 318.086   7
   0  11  -2 13875.4 415.177   4
   0  11   2 13936.8 418.329   4
   0  11   3 360.033 74.3201   4
   0  11  -3 521.341 82.1576   4
   0  11   3 506.505 43.9115   7
   0  11  -3 511.377 45.2444   7
   0 -11  -3 537.074 42.1807  27
   0  11   3 519.034 68.9923  11
   0 -11  -3 385.218 59.7093   2
   0 -11   3 483.964 61.4001   2
   0  11   3 471.943 39.6539  32
   0  11   4 10404.6 238.552  32
   0 -11  -4 10437.7 246.297  27
   0 -11   4 10900.5 316.660   2
   0 -11  -4 11095.3 320.691   2
   0  11  -4 9789.64 241.866  30
   0  11   4 10528.5 315.176  11
   0  11   4 10877.8 342.951   4
   0  11  -4 10663.0 344.880   4
   0  11  -4 10171.4 249.681   7
   0  11   4 10277.8 248.494   7
   0 -11  -4 10570.2 302.671  10
   0  11   5 80.0190 35.4307  32
   0  11  -5 83.9762 61.9523   4
   0  11   5 94.8504 61.9171   4
   0  11   5 118.910 58.0657  11
   0 -11  -5 153.327 35.5110  27
   0  11  -5 92.2134 31.5916  25
   0  11   5 123.205 34.3810   7
   0  11  -5 91.8218 35.1039   7
   0 -11  -5 98.0085 32.7575  18
   0  11  -5 118.302 31.7820  30
   0 -11  -5 147.900 43.5333   2
   0 -11   5 83.7353 42.1088   2
   0 -11  -6 1777.64 106.013   2
   0 -11   6 1758.02 104.537   2
   0  11  -6 1880.38 127.334   4
   0  11   6 2046.24 125.623   4
   0  11  -6 1748.87 72.5504  25
   0 -11  -6 1674.97 66.2016  18
   0  11   6 1940.64 121.779  11
   0  11   6 1650.63 75.2847  17
   0  11  -6 1853.42 67.9272  30
   0 -11  -6 1769.00 69.9437  27
   0 -11  -7 1590.74 62.9053  18
   0  11   7 1467.96 108.429  11
   0  11   7 1543.69 69.4097  17
   0 -11  -7 1639.06 67.5029  27
   0  11  -7 1601.87 63.6894  30
   0  11  -8 1720.78 66.3630  30
   0 -11  -8 1652.30 63.8844  18
   0  11   8 1865.89 118.940  11
   0  11  -8 1697.45 69.3654  25
   0 -11  -8 1612.90 67.1467  27
   0  11   8 1598.34 68.5937  17
   0 -11  -9 1189.69 55.5631  27
   0  11   9 1189.84 54.9067  17
   0 -11  -9 1183.10 53.5402  18
   0  11  -9 1280.74 56.3359  30
   0  11  -9 1168.56 55.2548  25
   0  11  10 2400.08 76.8251  17
   0  11 -10 2583.38 82.5121  25
   0  11 -10 2688.34 81.9160  30
   0  11  10 2541.35 78.7022  32
   0 -11 -10 2410.13 81.0687  27
   0  11 -11 37.8872 27.8935  30
   0 -11 -11 18.8692 19.4652  33
   0  11  11 29.4286 28.8856  32
   0  11 -12 1187.05 47.5091  30
   0  11  12 1166.41 45.1845  32
   0 -11 -12 1047.39 41.3232  33
   0  11 -13 536.049 31.2866  30
   0 -11 -13 491.263 24.2566  28
   0  11  13 572.382 30.1925  32
   0 -11 -13 555.056 25.7047  33
   0 -11 -14 149.230 11.3233  28
   0 -11 -14 197.265 13.8471  33
   0  12   0 8069.23 296.410   4
   0 -12   0 7860.80 266.351   2
   0  12   0 7713.17 199.425   7
   0  12   1 15.4708 59.9437   4
   0  12   1 30.7311 34.4751   7
   0  12  -1 117.252 18.7072  20
   0 -12   1 97.4831 47.8973   2
   0 -12   2 7467.58 254.921   2
   0 -12  -2 7430.14 254.265   2
   0  12  -2 7188.24 189.265   7
   0  12   2 7312.37 188.900   7
   0  12   2 7300.11 280.394   4
   0  12  -2 7302.55 280.560   4
   0  12   3 2969.36 144.110  11
   0  12   3 3092.37 92.0003  32
   0  12  -3 3106.56 172.784   4
   0  12   3 3362.41 178.039   4
   0 -12   3 3130.49 151.312   2
   0 -12  -3 3231.38 153.452   2
   0 -12  -3 3333.77 96.3125  27
   0  12  -3 3079.71 102.776   7
   0  12   3 3114.24 102.061   7
   0  12   4 11749.4 276.894   7
   0  12  -4 11389.2 277.894   7
   0 -12  -4 11627.3 348.511   2
   0 -12   4 11884.4 348.788   2
   0  12   4 12399.9 267.380  32
   0  12   4 12502.8 383.658   4
   0  12  -4 11675.5 377.175   4
   0  12   4 10897.3 284.029  17
   0 -12  -4 11681.5 271.411  27
   0  12  -4 11172.9 279.662  25
   0  12   4 12129.2 347.482  11
   0  12  -5 267.363 35.1431  25
   0 -12   5 293.192 53.2807   2
   0 -12  -5 213.337 49.8080   2
   0  12   5 276.610 37.4456  32
   0  12   5 261.731 38.6290  17
   0  12  -5 233.699 69.8756   4
   0  12   5 216.739 67.1703   4
   0  12   5 266.683 59.8605  11
   0 -12  -5 266.904 36.5085  27
   0 -12  -6 843.811 47.9079  27
   0  12   6 859.730 52.9996  17
   0  12   6 845.811 47.3644  32
   0  12  -6 750.132 47.8515  25
   0  12  -6 787.791 90.5826   4
   0 -12  -6 825.460 44.2308  18
   0  12   6 735.831 80.6672  11
   0 -12  -6 732.591 74.5651   2
   0 -12  -7 983.315 41.8990   6
   0  12   7 963.899 54.2248  17
   0 -12  -7 987.974 47.2852  18
   0 -12  -7 988.431 50.8568  27
   0  12  -7 1089.57 52.3538  30
   0  12   8 386.606 37.0825  17
   0 -12  -8 419.975 35.0027  18
   0 -12  -8 429.264 38.4177  27
   0  12  -8 456.842 38.3164  30
   0  12   9 169.069 27.0815  17
   0  12  -9 178.638 27.3750  25
   0 -12  -9 144.877 30.0285  27
   0  12  -9 120.129 29.6860  30
   0 -12 -10 530.350 30.9877  33
   0  12  10 606.164 37.0882  32
   0  12 -10 613.367 38.1036  30
   0  12 -10 579.922 35.2316  25
   0  12  10 515.174 31.6051  17
   0 -12 -11 17.2392 15.9593  28
   0 -12 -11 34.5223 16.5514  33
   0  12  11 34.7355 25.1783  32
   0 -12 -12 66.9834 14.6489  33
   0 -12 -13 1372.76 38.2451  28
   0 -12 -13 1471.52 38.7005  33
   0  13   0 17.1374 32.2516   7
   0  13   0-42.0896 61.7040   4
   0  13   0-7.03560 22.5046  25
   0  13   0 0.68045 14.8600  20
   0 -13   0 4.10041 42.6092   2
   0  13  -1 1015.76 49.8419  25
   0  13   1 896.218 45.0168  25
   0  13   1 1085.41 109.791   4
   0  13   1 993.463 56.7012   7
   0 -13   1 1046.91 90.5614   2
   0  13  -2 7725.95 286.663   4
   0  13   2 7314.78 280.181   4
   0  13  -2 6617.44 182.946  17
   0  13   2 6939.34 189.761  17
   0  13  -2 7187.01 181.547  25
   0 -13  -2 7952.38 259.279   2
   0 -13   2 7539.73 256.248   2
   0  13  -3 3623.24 107.395  25
   0  13   3 3772.13 187.841   4
   0  13  -3 3627.17 187.368   4
   0 -13   3 3804.98 166.807   2
   0 -13  -3 3599.99 165.235   2
   0 -13  -3 3604.24 99.2301  27
   0  13  -3 3059.48 103.624  17
   0 -13   4 203.788 52.7512   2
   0 -13  -4 150.399 50.3788   2
   0  13   4 150.228 33.9793  17
   0  13  -4 163.216 26.7377  17
   0  13  -4 149.914 29.3106  25
   0 -13  -4 206.255 31.8728  27
   0  13   5 3176.07 105.824  17
   0 -13  -5 3313.59 95.6784  27
   0  13  -5 3282.13 101.704  25
   0  13   6 584.575 44.4754  17
   0 -13  -6 667.381 41.3787  27
   0  13   6 580.680 41.5905  32
   0  13  -6 610.947 40.9989  25
   0  13  -7 2.08335 25.0542  25
   0  13   7 5.27836 25.5034  17
   0 -13  -7 30.1706 27.7169  27
   0  13   7-16.0879 31.5112  32
   0  13   8 10.0075 22.8342  17
   0  13   9 660.994 35.2944  17
   0 -13  -9 559.992 29.7346  33
   0  13  -9 672.905 35.7782  25
   0  13  10 2269.10 61.8329  17
   0 -13 -10 2188.18 60.5282  33
   0 -13 -10 2090.18 62.0466  28
   0 -13 -11 29.3258 12.1438  33
   0 -13 -11 25.2148 11.9433  28
   0 -13 -12 8.48145 7.81942  33
   0 -13 -12 14.8293 8.72038  28
   0  14   0 498.720 44.5757  17
   0  14   0 713.241 38.3517  25
   0  14  -1 804.380 48.0361  17
   0  14   1 694.411 48.8637  17
   0  14   1 687.708 36.8797  25
   0  14  -1 805.820 41.6410  25
   0  14   1 730.222 32.6991  20
   0  14   2 261.883 36.3877  17
   0  14  -2 228.573 28.8441  25
   0  14  -3 133.835 26.1366  17
   0  14  -3 162.737 27.2582  25
   0  14   4 215.745 33.5312  17
   0  14  -4 289.425 30.5503  25
   0 -14   5 289.697 27.4383   6
   0 -14  -5 233.601 26.0349   6
   0  14  -5 291.214 30.6540  25
   0  14   5 246.503 32.6032  17
   0 -14   6 589.548 30.2680   6
   0  14  -6 548.442 36.1974  25
   0  14   6 521.041 39.2953  17
   0 -14  -7 1554.72 50.7090  28
   0 -14  -7 1427.61 46.5527  33
   0  14   7 1587.05 60.3456  17
   0 -14  -8 59.2915 15.6159  28
   0  14  -8 62.2474 19.7921  25
   0 -14  -8 57.2894 13.5220  33
   0  14   8 61.8913 19.9577  17
   0 -14  -9 128.208 13.5888  33
   0 -14  -9 134.545 16.0193  28
   0  14   9 134.751 18.3791  17
   0 -14 -10 35.2264 8.74914  33
   0 -14 -10 50.4781 11.3521  28
   0  15   0 12.0905 16.5217  25
   0  15   0-2.69143 24.0498  17
   0  15  -1 2481.14 72.5449  25
   0  15   1 2559.01 81.8037  17
   0  15  -1 2375.18 77.5800  17
   0  15  -2 1948.28 61.7516  25
   0  15   2 1773.58 66.9283  17
   0 -15   3 27.8176 20.2627   6
   0 -15  -3 38.9891 19.9676   6
   0  15  -3 48.2913 19.3169  25
   0  15  -4 561.728 31.9148  25
   0 -15   4 592.548 30.6440   6
   0 -15  -4 551.150 30.2008   6
   0 -15  -5 123.516 14.5628  28
   0  15   5 114.539 24.3412  17
   0 -15  -5 140.033 20.0700   6
   0 -15   5 158.409 20.0416   6
   0  15  -5 183.288 22.0897  25
   0  15  -5 117.010 20.8219   8
   0  15  -6 32.9267 18.1768  25
   0 -15  -6 28.2058 11.7300  28
   0  15   6 17.7954 19.8990  17
   0  15   6 29.0029 15.3121   8
   0  15   7 685.573 32.9901  17
   0 -15  -7 601.621 24.3648  28
   0 -15  -8 386.526 17.1497  28
   0  15   8 361.960 22.1841  17
   0 -15  -9 109.234 8.74038  28
   0  15   9 109.537 9.84796  20
   0  16   0 612.887 33.5191  17
   0 -16   0 890.430 34.2453   6
   0  16   1 469.223 30.9080  17
   0  16  -1 460.854 23.0301  25
   0  16   2 523.159 31.6741  17
   0  16  -2 538.457 25.9517  25
   0 -16  -2 575.050 28.1562   6
   0 -16   2 632.925 28.9152   6
   0  16   3 1124.67 45.9478  17
   0  16  -3 1243.02 41.4261  25
   0 -16   3 1396.66 42.7510   6
   0 -16  -3 1421.86 42.3470   6
   0  16  -3 1204.53 43.9582   8
   0  16   3 1169.90 43.6737   8
   0  16  -4 150.608 17.6113  25
   0  16  -4 93.6613 17.5027   8
   0  16   4 111.114 17.5856   8
   0  16   5-10.7049 12.0677   8
   0  16   5 14.0040 15.0042  17
   0  16   6 1324.26 41.1198  17
   0  16   7 114.303 11.9002  17
   0  17   0 21.1150 12.4643   8
   0  17   1-1.85440 12.3532   8
   0  17   2 158.491 15.0645   8
   0  17  -2 155.181 14.7379   8
   0  17   2 118.531 13.5337  17
   0  17   3 81.1312 11.2339   8
   0  17  -3 103.939 10.6985   8
   0  17   3 76.5000 11.5109  17
   1   0 -18 42.3247 56.7234  23
   1   0 -17-13.0764 33.3533  23
   1   0 -17-10.8851 23.5773  21
   1   0 -16-2.69803 23.4221  23
   1   0 -16-0.79215 23.2303  12
   1   0 -15 564.748 38.5180  23
   1   0 -15 609.228 39.6872  15
   1   0 -14 4.93936 23.5746  15
   1   0 -14 5.41553 22.8374  12
   1   0 -14-11.7597 25.7720  19
   1   0 -14-26.6954 26.4040  23
   1   0 -13 8841.11 212.536  15
   1   0 -13 8660.54 208.439  12
   1   0 -13 8996.16 211.965  23
   1   0 -13 8579.91 210.591  19
   1   0 -12 6.82374 23.2368  15
   1   0 -12 11.0053 20.0556  34
   1   0 -12 5.41962 22.1081  19
   1   0 -12-7.37409 20.1184  12
   1   0 -12 12.4127 24.4482  23
   1   0 -11 3398.34 96.4241  15
   1   0 -11 3388.12 94.7676  34
   1   0 -11 3388.85 94.1511  19
   1   0 -11 3206.33 95.6345  23
   1   0 -11 3278.83 90.6863  12
   1   0 -10 4.37310 16.6520  34
   1   0 -10 6.50821 16.7954  12
   1   0 -10 19.6978 19.0257  19
   1   0 -10 8.13012 19.9210  15
  -1   0   9 5303.55 170.158  11
   1   0  -9 6757.98 148.592  12
   1   0  -8 3.91366 14.1523  12
  -1   0   7 3360.96 110.174  11
   1   0  -7 3961.06 92.0544  12
  -1   0   6-4.16405 24.3040  11
   1   0  -5 5096.31 118.050   1
  -1   0   5 5631.10 117.294   3
  -1   0   4 2.09434 8.47234   3
   1   0  -4 47.3009 13.5220   1
  -1   0   3 1061.28 32.3940   3
   1   0  -2 10.2965 19.6292  10
  -1   0   2 1.08140 8.69880   3
   1   0  -1 82860.2 1721.11  10
  -1   0   1 83920.8 1721.46   3
   1   0   0 8.20996 9.68239   2
  -1   0  -1 1076.36 33.7301   3
   1   0   2 3.86439 16.9609  11
  -1   0  -2 6.99127 9.97866   3
  -1   0  -3 2296.62 57.3048   3
   1   0   3 2381.93 61.4566   1
   1   0   4 8.27255 21.2613  11
   1   0   4 11.5171 11.7677   1
   1   0   5 1284.96 52.6503  11
  -1   0  -7 3581.32 88.5534  12
  -1   0  -8 23.9778 16.2230  12
   1   0   8 6.76518 27.3593  11
  -1   0  -9 1407.78 48.4681  12
  -1   0 -10-1.44191 15.8929  33
  -1   0 -10 4.51579 20.8852  23
  -1   0 -10 8.91858 19.3704  15
  -1   0 -10 14.2865 19.0253  12
  -1   0 -11 1204.85 46.2545  33
  -1   0 -11 1179.92 47.6159  12
  -1   0 -11 1253.03 51.1515  15
  -1   0 -11 1175.85 49.2091  23
  -1   0 -12 22.5574 18.5020  33
  -1   0 -12 10.6026 26.8600  15
  -1   0 -12 35.0079 22.3750  38
  -1   0 -12 9.30582 20.4849  12
  -1   0 -12-3.37651 22.6507  23
  -1   0 -13 1106.76 52.9345  21
  -1   0 -13 1096.77 46.9446  23
  -1   0 -13 930.765 41.6291  38
  -1   0 -13 955.467 44.8673  12
  -1   0 -14 1.75666 20.5165  38
  -1   0 -14 35.2015 34.0397  21
  -1   0 -14-0.83194 20.8372  12
  -1   0 -14-23.5354 29.2794  23
  -1   0 -15 2671.78 110.078  23
  -1   0 -15 2928.31 80.9116  21
  -1   0 -15 2653.43 79.5722  12
  -1   0 -16 0.64556 18.9600  12
  -1   0 -16-0.99167 25.7625  21
  -1   0 -16 16.5104 23.9393  31
  -1   0 -17 74.4754 20.7408  21
  -1   0 -17 106.968 22.6933  31
  -1   0 -18 12.6122 11.6716  31
   1   1 -18 1140.88 43.1570  31
   1  -1 -18 1253.45 38.3210  21
   1  -1 -17 1326.94 45.7439  23
   1   1 -17 1169.27 68.0006  23
   1   1 -17 1180.79 49.7547  31
   1  -1 -17 1062.10 46.3385  12
   1  -1 -17 1301.61 46.7699  21
   1   1 -16 5946.50 144.415  21
   1  -1 -16 6020.04 145.181  23
   1   1 -16 6020.63 146.060  23
   1  -1 -16 6021.48 149.466  12
   1   1 -16 5651.89 144.443  30
   1   1 -15 3540.21 98.8529  23
   1  -1 -15 3462.45 97.4824  23
   1   1 -15 3656.16 104.299  31
   1   1 -15 3297.01 100.023  15
   1  -1 -15 3254.59 98.0471  15
   1  -1 -15 3487.75 99.7180  12
   1  -1 -14 230.313 28.6460  12
   1   1 -14 209.821 28.7611  12
   1   1 -14 228.460 31.3674  23
   1   1 -14 231.244 34.6898  31
   1   1 -14 225.495 31.6505  15
   1  -1 -14 257.695 30.2307  15
   1  -1 -14 191.343 22.0919  33
   1  -1 -14 285.305 32.3030  23
   1  -1 -13 279.743 31.9436  23
   1   1 -13 280.982 32.2007  23
   1  -1 -13 274.299 31.0536  15
   1   1 -13 329.449 33.0463  15
   1  -1 -13 257.560 31.2228  19
   1   1 -13 244.147 31.3184  31
   1  -1 -13 274.158 25.1140  33
   1   1 -13 272.703 29.1893  12
   1  -1 -13 278.292 28.6292  12
   1  -1 -12 443.484 35.7092  23
   1   1 -12 371.183 34.0810  23
   1  -1 -12 376.888 37.5398  18
   1  -1 -12 380.591 31.9752  15
   1   1 -12 408.368 34.3612  15
   1  -1 -12 437.042 29.3502  33
   1   1 -12 397.371 30.4482  12
   1  -1 -12 399.414 31.2016  12
   1  -1 -12 396.866 33.1481  19
   1   1 -12 393.416 32.4797  34
   1  -1 -11 138.918 20.5344  33
   1   1 -11 142.851 21.6792  12
   1  -1 -11 175.935 22.9863  12
   1   1 -11 179.446 26.3472  15
   1  -1 -11 190.834 25.5691  15
   1   1 -11 132.800 22.8513  34
   1  -1 -11 178.777 32.2052  18
   1  -1 -11 137.272 23.4945  19
   1   1 -11 169.704 27.1594  23
   1  -1 -11 172.907 27.7286  23
   1  -1 -10 1151.48 44.3767  19
   1   1 -10 1061.56 46.0409  15
   1  -1 -10 1113.06 42.6253  12
   1   1 -10 1012.43 41.2977  12
   1   1 -10 1150.14 47.0450  23
   1  -1  -9 1120.16 40.6047  12
   1   1  -9 1013.20 37.9185  12
   1   1  -8 511.992 25.8263  12
   1  -1  -8 601.754 27.0799  12
  -1   1   8 492.798 48.0084  11
   1   1  -7 2252.85 57.8239  12
   1  -1  -7 2179.33 58.6758  12
  -1  -1   7 2006.72 72.0909  11
  -1   1   7 2143.74 84.6566  11
  -1   1   6 5883.33 158.326  11
   1   1  -5 5598.52 128.145   1
  -1  -1   5 5669.60 127.579   3
   1   1  -4 45372.6 966.468  39
   1   1  -4 46940.6 966.728   1
   1  -1  -4 44604.6 966.002   2
   1   1  -3 7922.28 184.347   1
   1   1  -3 7824.67 184.138   4
   1  -1  -3 8469.91 183.756   2
  -1   1   3 8614.27 182.787   3
   1   1  -2 36802.2 807.757   1
   1  -1  -2 39116.9 805.713   2
  -1   1   2 39623.8 804.745   3
   1   1  -2 38520.6 807.741   4
   1   1  -1 14721.7 310.054   9
  -1   1   1 14196.7 309.344   3
   1   1   0 477155. 9698.90   1
   1  -1   0 468333. 9696.52   2
   1   1   1 517.244 24.6131   1
   1  -1   1 459.136 22.0635   2
   1   1   1 473.929 26.1509   4
   1   1   2 148.596 25.9236  11
   1   1   2 154.691 20.3482   4
  -1   1  -2 186.478 15.5139   3
   1   1   2 164.668 18.8442   1
   1  -1   2 150.859 15.8825   2
   1   1   3 26.5918 28.5585  11
   1   1   3 14.7056 19.7921   4
  -1   1  -3 4.97769 12.3800   3
   1   1   3 23.0517 16.6476   1
   1  -1   3 6.64393 13.9285   2
   1   1   3 14.5451 13.4535  39
   1  -1   4 19407.6 426.239   2
  -1   1  -4 20961.6 427.058   3
   1   1   4 20725.6 444.704  11
   1   1   4 20077.5 428.345   1
   1   1   4 19717.6 428.461  39
   1   1   5 11966.5 280.630  11
  -1   1  -5 11433.0 253.263   4
  -1   1  -7 129.249 16.4468  12
   1   1   7 88.2002 31.6246  11
  -1   1  -8 17578.2 377.878  12
   1   1   9 6303.36 202.660  11
  -1   1  -9 8171.48 177.497  12
  -1   1 -10 3438.33 91.0544  12
  -1   1 -10 3541.74 95.5759  19
  -1   1 -10 3389.99 94.7601  15
  -1  -1 -10 3317.10 93.1385  15
  -1   1 -10 3238.50 88.5600  38
  -1  -1 -10 3279.72 91.6487  23
  -1   1 -10 3261.44 92.8557  23
  -1  -1 -10 3469.77 93.4523  33
  -1   1 -11 131.716 25.1866  23
  -1  -1 -11 125.580 24.5690  23
  -1   1 -11 134.735 22.0453  38
  -1   1 -11 78.1231 21.0851  12
  -1   1 -11 105.044 24.6926  15
  -1  -1 -11 132.582 24.7116  15
  -1  -1 -11 99.0160 21.4219  33
  -1   1 -12 83.0045 21.4566  12
  -1   1 -12 81.4706 21.9508  38
  -1  -1 -12 83.9727 23.6741  23
  -1   1 -12 98.2068 25.2278  23
  -1  -1 -12 102.997 21.7577  33
  -1  -1 -13 594.068 34.8207  38
  -1   1 -13 583.386 31.7740  38
  -1   1 -13 486.624 33.3922  12
  -1  -1 -13 546.272 33.9087  33
  -1   1 -13 617.428 37.7662  23
  -1  -1 -13 607.010 36.0499  23
  -1   1 -13 607.629 42.1772  21
  -1   1 -14 2777.55 86.1494  12
  -1  -1 -14 2814.23 81.2252  38
  -1   1 -14 2886.41 90.1832  31
  -1  -1 -14 3073.60 91.4556  21
  -1   1 -14 3083.41 88.9084  21
  -1   1 -14 3039.91 95.8563  23
  -1  -1 -14 3038.04 85.1709  23
  -1   1 -15 2133.67 71.7086  31
  -1   1 -15 2042.60 67.8244  12
  -1  -1 -15 2158.57 71.3132  31
  -1  -1 -15 2352.73 72.0495  21
  -1   1 -15 2160.67 67.6018  21
  -1   1 -15 2301.21 117.696  23
  -1  -1 -15 1948.46 90.5859  23
  -1  -1 -16 580.022 35.7068  31
  -1   1 -16 526.920 35.2993  31
  -1  -1 -16 638.418 35.6885  21
  -1   1 -16 592.285 32.4339  21
  -1   1 -17 913.157 36.1147  30
  -1  -1 -17 733.303 35.0250  12
  -1  -1 -17 873.824 37.6682  31
  -1   1 -17 717.784 35.7785  31
  -1  -1 -17 937.413 34.6502  21
  -1  -1 -18 817.789 27.5105  31
  -1   1 -18 693.902 25.7048  31
   1   2 -18 309.827 25.2432  31
   1  -2 -18 409.920 23.7798  21
   1   2 -17 80.8160 25.2827  31
   1  -2 -17 62.3601 20.0484  12
   1  -2 -17 97.8630 22.3508  23
   1   2 -17 66.7750 82.5816  23
   1  -2 -17 105.586 27.0544  21
   1   2 -16 70.6458 26.0812  30
   1   2 -16 92.1254 28.1274  31
   1   2 -16 43.4107 29.9440  23
   1  -2 -16 95.3529 21.4419  23
   1  -2 -16 53.2069 20.9146  12
   1   2 -15 982.905 53.5233  31
   1  -2 -15 953.979 40.3871  33
   1   2 -15 1052.43 49.8624  21
   1  -2 -15 971.210 48.2961  12
   1   2 -15 1189.04 52.6601  15
   1  -2 -15 1223.77 49.7568  15
   1  -2 -15 1230.46 49.4838  23
   1   2 -15 1131.46 49.6448  23
   1   2 -14 7299.29 175.852  23
   1  -2 -14 7268.92 174.646  23
   1  -2 -14 6847.77 172.513  12
   1   2 -14 7279.31 178.283  19
   1   2 -14 7566.92 179.403  31
   1   2 -14 7433.64 178.875  15
   1  -2 -14 7131.32 174.182  15
   1  -2 -13 78.4306 27.2614  23
   1   2 -13 52.2701 26.9044  23
   1  -2 -13 98.4884 21.8157  33
   1  -2 -13 57.9191 22.1937  12
   1  -2 -13 51.7400 25.4991  19
   1   2 -13 29.6026 25.3727  19
   1   2 -13 54.9726 27.1807  15
   1  -2 -13 77.3832 25.0628  15
   1   2 -13 50.9953 27.6205  31
   1   2 -12 885.226 45.7712  15
   1  -2 -12 902.008 43.7543  15
   1  -2 -12 868.152 41.7167  12
   1  -2 -12 898.883 45.9848  23
   1  -2 -12 924.142 49.6148  18
   1   2 -12 953.103 46.0470  23
   1   2 -12 809.712 42.9603  34
   1  -2 -12 900.617 44.4270  19
   1   2 -12 904.728 45.5568  19
   1   2 -12 802.293 43.7240  31
   1  -2 -12 794.149 41.1414  33
   1   2 -11 1193.58 49.6637  31
   1   2 -11 1398.49 52.0538  34
   1  -2 -11 1405.51 57.9715  18
   1   2 -11 1333.41 54.0582  23
   1  -2 -11 1282.03 50.8571  15
  -1   2  11 1219.01 81.6287  11
   1  -2 -11 1412.84 50.4869  12
   1  -2 -11 1261.16 53.5926  23
   1  -2 -11 1372.65 50.8517  19
   1   2 -11 1409.92 53.2407  19
   1  -2 -10 896.531 38.6346  12
   1  -2 -10 926.790 38.8383  19
   1   2 -10 948.140 41.0178  19
   1   2 -10 864.283 37.2953  34
   1  -2 -10 811.471 38.9595  34
  -1   2   9 734.733 59.4659  11
   1  -2  -9 836.129 34.5510  12
  -1   2   8 3289.63 119.710  11
   1  -2  -8 3349.34 85.2534  12
  -1   2   7 4290.12 134.205  11
   1  -2  -7 4419.82 99.5394  12
  -1   2   6 284.712 24.6463   4
  -1   2   6 278.875 36.9565  11
   1  -2  -6 237.107 19.9591   2
   1  -2  -5 13057.7 281.597   2
   1   2  -5 12749.6 280.310   1
   1   2  -5 12219.0 282.023   4
   1  -2  -5 13172.1 303.228  10
  -1   2   5 12601.8 300.745  11
   1   2  -4 13839.1 316.398   4
   1  -2  -4 14811.4 313.526   2
   1   2  -4 14249.2 315.189  39
  -1   2   4 14261.4 314.620   3
   1   2  -4 14269.1 314.359   1
   1  -2  -4 14342.2 327.359  10
  -1   2   4 14106.5 325.949  11
   1  -2  -3 43787.4 916.002   2
   1   2  -3 42920.9 919.435  39
   1   2  -3 42210.9 918.778   1
   1   2  -3 43391.0 921.520   4
   1  -2  -2 64652.6 1339.01   2
   1   2  -2 64028.0 1343.46  39
   1   2  -2 63605.0 1344.69   4
   1   2  -2 61514.6 1342.73   1
  -1   2   1 21.1932 14.3459   3
   1   2  -1 300.793 19.4676   9
   1   2   0 43528.3 917.468   1
   1   2   0 44179.2 917.786  39
   1  -2   0 43187.9 912.428   2
   1   2   1 1978.90 63.3754   4
   1  -2   1 1884.32 56.3439   2
   1   2   1 1829.89 59.6955   1
   1   2   1 1820.54 59.4442  39
  -1   2  -2 963017. 20101.8   3
   1   2   2 993954. 20105.4   4
  -1  -2  -2 999999. 20088.7  10
   1   2   2 970511. 20104.6  39
   1   2   2 986758. 20104.7   1
   1  -2   2 941191. 20098.2   2
   1  -2   3 23239.1 493.738   2
  -1   2  -3 22005.3 496.122   3
   1   2   3 23129.9 506.995  11
   1   2   3 24158.5 500.514  39
   1   2   3 23403.0 499.057   1
   1   2   3 23217.5 500.054   4
   1   2   4 4210.85 118.141  11
   1   2   4 3919.61 102.819   1
   1  -2   4 4045.97 100.386   2
   1   2   4 3878.68 104.022   4
   1  -2   5 15919.8 339.640   2
   1   2   5 14953.7 360.890  11
  -1   2  -5 15675.9 341.400   4
  -1  -2  -6 7764.49 162.706   2
  -1  -2  -6 8007.69 166.542   3
  -1   2  -7 20038.5 421.261  12
   1   2   7 19030.0 458.439  11
   1   2   8 6807.03 206.298  11
  -1   2  -8 7701.31 171.037  12
  -1   2  -9 621.581 34.2129  15
   1   2   9 591.483 56.1290  11
  -1   2  -9 527.090 29.0681  12
  -1   2 -10 10402.1 232.461  19
  -1  -2 -10 10114.2 232.588  33
  -1  -2 -10 10394.3 230.398  15
  -1   2 -10 10583.4 234.077  15
  -1  -2 -10 9585.43 227.532  23
  -1   2 -10 10175.9 230.953  23
  -1  -2 -10 9551.39 227.842  28
  -1   2 -10 9970.39 226.847  12
  -1  -2 -11 1482.72 55.3560  15
  -1   2 -11 1507.82 59.0421  15
  -1  -2 -11 1534.74 57.0828  33
  -1  -2 -11 1512.79 54.4551  23
  -1   2 -11 1504.95 56.6891  23
  -1   2 -11 1462.11 53.0924  12
  -1  -2 -12 142.990 24.5432  33
  -1   2 -12 111.573 22.3181  12
  -1   2 -12 156.388 26.8829  31
  -1   2 -12 119.916 27.3118  23
  -1  -2 -12 124.301 24.7495  23
  -1   2 -12 155.317 33.2973  21
  -1   2 -13 3321.79 95.5098  12
  -1  -2 -13 3302.22 95.6957  33
  -1   2 -13 3611.14 97.2587  21
  -1   2 -13 3398.09 99.1865  31
  -1   2 -13 3443.60 100.127  23
  -1  -2 -13 3266.87 92.6714  23
  -1  -2 -14 4454.79 112.854  23
  -1   2 -14 4559.83 144.947  23
  -1   2 -14 4349.77 117.978  12
  -1  -2 -14 4425.37 114.967  33
  -1   2 -14 4579.69 115.057  21
  -1   2 -14 4425.64 120.245  31
  -1   2 -14 4442.44 115.466  13
  -1  -2 -14 4250.37 112.793  38
  -1  -2 -15 1598.08 76.5302  23
  -1  -2 -15 1686.44 59.9678  21
  -1   2 -15 1615.32 53.9432  21
  -1   2 -15 1535.03 59.4834  31
  -1  -2 -16 3480.62 90.4618  31
  -1  -2 -16 3511.15 87.6049  21
  -1  -2 -17 25.8144 19.7197  31
  -1   2 -17 42.0309 21.3543  30
  -1   2 -17 17.0734 18.5584  31
  -1  -2 -17 33.1390 19.4598  21
  -1  -2 -18 2153.00 55.5755  31
   1  -3 -18 472.259 24.1884  21
   1  -3 -18 451.927 25.7335  31
   1   3 -17 1016.27 80.7392  23
   1  -3 -17 932.173 37.0154  23
   1  -3 -17 848.598 39.5680  12
   1   3 -17 961.594 42.9371  31
   1  -3 -17 1111.39 42.3787  31
   1   3 -16 3549.44 112.767  23
   1  -3 -16 3402.86 88.1088  23
   1  -3 -16 3325.05 91.9860  12
   1   3 -16 3191.03 92.6182  30
   1  -3 -16 3552.63 95.8435  31
   1   3 -16 3415.84 97.7783  31
   1   3 -15 19.2379 27.7373  31
   1   3 -15 44.3891 28.4433  30
   1   3 -15 7.81601 26.1264  23
   1  -3 -15 28.2886 21.9041  23
   1  -3 -15-0.78831 20.3263  12
   1  -3 -15 23.5451 18.2738  33
   1  -3 -14 2987.02 87.3844  15
   1   3 -14 2978.69 92.9858  31
   1  -3 -14 2778.32 86.4098  33
   1  -3 -14 3050.68 88.4191  12
   1   3 -14 2926.61 92.0197  19
   1   3 -14 3183.08 91.3076  23
   1  -3 -14 3137.02 89.4575  23
   1  -3 -13 1184.93 57.0946  18
   1   3 -13 1166.83 51.0584  23
   1  -3 -13 1096.71 49.8168  23
   1  -3 -13 1120.40 46.9723  15
   1  -3 -13 1051.81 48.1896  33
   1   3 -13 1055.95 50.4999  31
   1   3 -13 1042.26 48.5775  34
   1   3 -13 998.398 50.0649  19
   1  -3 -13 1087.13 45.9888  12
   1  -3 -12 421.481 43.2557  18
   1  -3 -12 427.635 35.6476  23
   1  -3 -12 424.361 31.8401  12
   1  -3 -12 450.607 32.2676  15
   1  -3 -12 411.391 33.2942  19
   1   3 -12 405.189 35.4654  19
   1   3 -12 416.381 35.9501  31
   1   3 -12 357.361 31.9842  34
  -1   3  11 6189.26 216.300  11
   1  -3 -11 7073.06 164.375  12
   1  -3 -11 6661.96 162.511  19
   1   3 -11 6883.42 166.187  19
   1   3 -11 6826.35 163.913  34
   1  -3 -11 6469.86 168.684  18
   1   3 -11 6524.53 166.926  15
   1  -3 -11 6692.89 163.180  15
   1   3 -11 6722.63 164.587  31
   1   3 -10 23.8328 18.9853  31
   1  -3 -10 22.9910 18.1787  12
   1   3 -10 24.8753 21.0884  19
   1  -3 -10 15.3959 30.8963  18
   1  -3 -10 24.4617 18.8625  19
  -1   3  10 13.9889 40.9975  11
   1   3 -10 48.0235 17.3888  34
   1  -3 -10 44.2659 19.4120  15
   1   3 -10 29.3307 21.4825  15
   1  -3  -9 39666.3 817.491  12
  -1   3   9 36015.8 870.915  11
  -1   3   8 1631.48 85.6128  11
   1  -3  -8 1686.03 51.0892  12
   1  -3  -7 185.700 22.0630   2
   1  -3  -7 243.938 19.5124  12
   1   3  -6 56379.6 1210.91   4
  -1   3   6 57659.4 1213.02   4
   1  -3  -6 58177.4 1208.82   2
   1  -3  -6 58750.6 1234.75  10
  -1   3   6 57529.6 1236.09  11
   1   3  -5 30524.4 641.342   1
   1   3  -5 29323.6 645.719   4
   1  -3  -5 30755.1 657.512  10
  -1   3   5 30238.0 660.280  11
   1  -3  -5 29438.3 639.499   2
  -1   3   5 29276.5 645.297   4
   1  -3  -4 1939.38 74.3380  10
  -1   3   4 1930.46 74.9983  11
   1   3  -4 1998.14 66.8598   1
   1  -3  -4 2092.25 65.1364   2
   1   3  -4 2013.14 72.0984   4
  -1   3   3 69905.7 1480.76  11
   1   3  -3 72161.0 1481.38   4
   1   3  -3 69797.2 1476.60   1
   1  -3  -3 70476.9 1472.90   2
  -1   3   2 63845.8 1291.76   3
   1   3  -2 62000.2 1294.42   4
   1  -3  -2 60674.6 1286.62   2
   1   3  -2 61157.8 1292.39  39
   1   3  -2 60014.5 1290.57   1
   1   3  -1 15338.1 338.139   9
   1  -3   0 141024. 2957.83   2
   1   3   0 146437. 2965.74  39
   1   3   0 142278. 2963.79   1
   1  -3   1 54100.9 1150.17   2
   1   3   1 54916.2 1155.88   1
   1   3   1 55806.1 1157.97  39
   1   3   1 54766.2 1157.38   4
  -1   3  -2 526967. 10682.6   3
   1   3   2 529151. 10685.2   4
   1  -3   2 512711. 10676.9   2
  -1   3  -2 513239. 10659.6  11
   1   3   2 518799. 10682.7   1
   1   3   2 537025. 10685.5  39
   1  -3   3 194078. 4072.79   2
   1   3   3 197275. 4085.96  11
  -1  -3  -3 200711. 4063.99  10
   1   3   3 194878. 4078.77   1
   1   3   3 198054. 4081.06   4
  -1   3  -4 9187.82 221.034   4
   1  -3   4 9160.02 213.423   2
   1   3   4 9164.90 230.782  11
  -1  -3  -4 9094.52 209.471  10
   1   3   4 8993.37 220.608   4
   1   3   4 9429.56 218.573   1
   1   3   5 10716.0 262.015  11
   1  -3   5 10711.5 238.612   2
   1   3   5 10018.5 243.205   4
  -1   3  -5 10097.0 244.251   4
   1   3   6 2333.28 93.6236  11
  -1   3  -6 2186.28 72.9282   4
   1  -3   6 2313.08 69.7285   2
   1   3   6 2247.62 70.3632   4
  -1  -3  -6 2244.88 67.2695   2
  -1   3  -7 7522.06 168.259  12
   1   3   7 7455.69 211.384  11
   1   3   8 154.038 41.3472  11
  -1   3  -8 132.430 16.9348  12
  -1  -3  -9 757.521 44.4467  18
   1   3   9 739.578 65.0684  11
  -1   3  -9 793.154 33.7458  12
  -1   3  -9 884.528 39.4535  23
  -1  -3  -9 784.706 37.0744  12
   1   3  10 38.2623 40.5368  11
  -1  -3 -10 71.3317 20.4343  12
  -1   3 -10 46.1956 18.5666  12
  -1   3 -10 44.0098 21.1354  31
  -1  -3 -10 32.1624 20.3531  23
  -1   3 -10 66.6071 23.3992  23
  -1  -3 -10 88.9012 33.1327  18
  -1  -3 -10 79.1778 20.4563  15
  -1  -3 -10 59.0992 21.1268  33
  -1   3 -10 35.7336 26.0827  21
  -1   3 -11 236.949 25.0857  12
  -1  -3 -11 234.194 24.9398  28
  -1   3 -11 252.460 27.9375  31
  -1  -3 -11 326.846 28.2743  12
  -1   3 -11 333.212 30.9222  23
  -1  -3 -11 248.469 25.9589  23
  -1  -3 -11 350.735 30.6512  15
  -1   3 -11 272.049 32.9170  21
  -1  -3 -11 232.871 28.3434  33
  -1  -3 -12 2320.52 72.4150  28
  -1   3 -12 2451.10 74.2669  21
  -1  -3 -12 2535.56 78.7259  33
  -1   3 -12 2207.68 75.5939  31
  -1  -3 -12 2573.65 77.2568  12
  -1   3 -12 2381.96 74.0639  12
  -1  -3 -12 2263.28 71.1588  23
  -1   3 -12 2475.84 80.7026  23
  -1  -3 -13 263.189 26.9043  23
  -1   3 -13 282.030 33.3559  21
  -1   3 -13 285.130 79.6820  23
  -1  -3 -13 297.347 28.8331  12
  -1   3 -13 295.734 28.9836  12
  -1   3 -13 220.049 31.2213  31
  -1   3 -13 249.139 39.8062  13
  -1  -3 -13 308.005 29.6217  33
  -1   3 -14 100.510 33.2888  13
  -1  -3 -14 75.7433 22.3647  38
  -1   3 -14 3.98231 112.421  23
  -1  -3 -14 85.6066 21.5008  23
  -1   3 -14 86.5410 27.5562  31
  -1   3 -14 101.205 26.5082  21
  -1  -3 -14 80.7192 21.4497  33
  -1   3 -14 90.4418 23.2707  12
  -1  -3 -14 71.2911 21.2160  12
  -1  -3 -15 1995.38 63.6214  12
  -1  -3 -15 2055.26 59.5422  38
  -1   3 -15 2066.33 67.9798  31
  -1  -3 -16 85.1521 23.4656  31
  -1   3 -16 86.7040 26.1042  30
  -1   3 -16 88.0381 22.9804  31
  -1  -3 -16 52.8450 19.3697  12
  -1  -3 -17 431.151 25.5321  12
  -1  -3 -17 446.427 27.8120  31
  -1   3 -17 379.171 25.5745  31
   1   4 -18 286.759 22.2598  31
   1  -4 -18 435.378 21.9067  31
   1  -4 -17 349.943 25.0613  12
   1  -4 -17 410.852 37.9672  23
   1  -4 -17 456.886 28.4875  31
   1   4 -17 367.934 29.3029  31
   1   4 -16 291.928 30.8041  30
   1   4 -16 218.270 29.8808  31
   1  -4 -16 248.727 24.9734  12
   1  -4 -16 298.790 21.8906  23
   1  -4 -15 17.3803 17.9421  33
   1  -4 -15 58.1932 20.4071  23
   1   4 -15 47.0316 29.1437  30
   1   4 -15 48.4737 26.9931  31
   1  -4 -15 46.2272 19.6876  12
   1  -4 -14 4657.16 125.631  33
   1   4 -14 5193.67 131.949  31
   1   4 -14 5039.84 130.497  30
   1  -4 -14 4658.87 122.716  23
   1  -4 -14 4837.97 124.857  12
   1  -4 -14 4581.90 121.310  15
   1   4 -14 4771.23 129.287  15
   1  -4 -13 774.459 38.9535  15
   1   4 -13 944.082 47.5886  15
   1  -4 -13 847.293 43.2392  23
   1  -4 -13 861.805 52.0901  18
   1   4 -13 694.283 40.0207  34
   1  -4 -13 868.945 44.2254  33
   1   4 -13 756.644 45.3335  31
   1   4 -13 657.116 43.1106  19
   1  -4 -13 889.974 40.4416  12
   1  -4 -12 5906.22 149.565  12
  -1   4  12 5581.22 210.162  11
   1   4 -12 6180.64 152.189  12
   1   4 -12 6447.21 155.779  19
   1   4 -12 6138.27 152.706  34
   1  -4 -12 5959.53 152.205  23
   1   4 -12 6432.88 155.215  31
   1  -4 -12 6009.30 148.916  15
   1   4 -12 5849.07 155.409  15
   1  -4 -12 5623.24 152.267  27
   1  -4 -12 6050.05 158.813  18
   1  -4 -11 6735.31 169.199  27
  -1   4  11 6374.03 226.957  11
   1   4 -11 6979.85 165.021  12
   1   4 -11 6850.22 167.642  23
   1  -4 -11 6957.91 164.468  19
   1   4 -11 6780.62 167.193  19
   1   4 -11 6325.14 163.158  34
   1  -4 -11 6597.69 162.775  15
   1   4 -11 6768.24 169.231  15
   1   4 -11 6784.31 167.345  31
   1  -4 -11 6986.03 164.931  12
   1  -4 -11 7094.15 174.389  18
   1  -4 -10 2453.59 80.5407  27
  -1   4  10 2636.15 126.397  11
   1   4 -10 2457.79 73.6885  12
   1   4 -10 2576.33 77.4548  23
   1   4 -10 2460.73 75.4733  31
   1   4 -10 2595.97 74.0114  34
   1  -4 -10 2407.32 72.7119  15
   1   4 -10 2540.81 78.2629  15
   1  -4 -10 2565.02 73.2250  12
   1  -4 -10 2552.93 73.3883  19
   1   4 -10 2608.37 76.5452  19
   1  -4 -10 2527.58 83.9410  18
  -1   4   9 1924.84 103.877  11
   1   4  -9 2058.65 61.7310  12
   1   4  -9 2050.96 63.2822  31
   1  -4  -9 2018.76 61.4798  12
   1   4  -8 18048.0 385.004  12
   1  -4  -8 17805.6 384.709  12
  -1   4   8 17546.3 442.704  11
  -1  -4   7 1186.62 50.0407   2
   1   4  -7 1300.82 40.9817  12
  -1   4   7 1218.91 58.5164   4
   1  -4  -7 1255.95 74.1165  10
  -1   4   7 1151.15 73.8990  11
   1  -4  -7 1289.83 54.5981   2
   1   4  -7 1273.81 56.3751   4
   1   4  -6 20403.9 422.552  12
  -1   4   6 19288.4 451.300   4
   1   4  -6 19149.2 450.851   4
  -1   4   6 19663.6 469.861  11
   1  -4  -6 20085.0 464.919  10
   1  -4  -6 20048.3 445.338   2
   1   4  -5 723.552 49.1720   4
   1  -4  -5 695.862 40.1256   2
  -1   4   5 759.083 54.9804  11
   1  -4  -5 830.567 55.2646  10
  -1   4   4 41604.3 890.148   4
   1   4  -4 41060.2 889.921   4
   1  -4  -4 42183.6 880.689   2
   1   4  -4 40805.3 883.731   1
  -1   4   4 40031.1 891.688  11
   1   4  -3 11247.8 281.575   4
   1  -4  -3 11969.7 275.129   2
   1   4  -3 11928.6 279.180   1
   1   4  -2 368.869 38.6197   4
   1  -4  -2 370.517 30.3341   2
  -1   4   2 362.576 16.1606   9
   1   4  -2 385.959 32.1981   1
  -1   4   1 11726.4 278.169  11
   1   4  -1 12513.1 277.915   9
   1   4   0 626.994 32.9713   9
  -1   4   0 589.459 35.1489  11
   1   4   0 626.133 38.9746   1
   1   4   0 631.496 40.5657  11
   1   4   0 556.441 39.8065   4
   1  -4   0 548.423 35.0703   2
  -1   4  -1 71749.5 1468.63  11
   1   4   1 70218.8 1488.43   1
   1   4   1 70120.2 1490.17   4
   1  -4   1 69461.9 1481.35   2
   1  -4   2 113369. 2319.75   2
   1   4   2 114487. 2327.57   1
  -1   4  -2 108837. 2298.26  11
   1   4   2 114632. 2329.74   4
   1  -4   3 14444.6 329.405   2
   1   4   3 14203.7 335.781   1
   1   4   3 14724.0 341.300  11
   1   4   3 14302.3 337.743   4
  -1   4  -3 14348.7 338.691   4
  -1  -4  -4 23095.4 499.333  10
   1  -4   4 23166.3 506.976   2
   1   4   4 23335.7 516.981   4
  -1   4  -4 22915.1 517.423   4
   1   4   4 23304.2 524.825  11
   1   4   4 22446.7 513.371   1
   1   4   5 12704.5 309.752   4
   1  -4   5 13257.6 300.685   2
  -1   4  -5 12899.1 311.117   4
   1   4   5 13146.0 323.022  11
   1   4   6 1493.45 64.9714   4
   1   4   6 1613.82 81.8048  11
  -1   4  -6 1623.95 45.5349  12
  -1  -4  -6 1552.32 59.6775   2
   1  -4   6 1710.80 61.4086   2
  -1   4  -6 1540.08 67.8873   4
   1   4   7 6211.98 193.262  11
  -1   4  -7 6362.34 144.571  12
  -1   4  -8 18655.4 396.446  12
   1   4   8 17750.3 454.425  11
   1   4   9 399.129 57.0775  11
  -1  -4  -9 433.643 38.5242  18
  -1   4  -9 394.650 29.5743  19
  -1   4  -9 432.565 31.8337  15
  -1  -4  -9 405.181 35.3714  27
  -1   4  -9 411.930 28.8513  31
  -1   4  -9 412.857 30.6031  23
  -1   4  -9 405.431 25.5898  12
  -1  -4 -10 237.028 25.2334  12
  -1   4 -10 163.910 39.2507  13
   1   4  10 184.211 50.0157  11
  -1  -4 -10 198.124 26.1236  33
  -1   4 -10 163.954 21.9776  12
  -1   4 -10 165.975 25.7137  31
  -1  -4 -10 154.870 35.4796  18
  -1  -4 -11 3627.31 101.937  12
  -1   4 -11 3576.15 103.210  13
  -1   4 -11 3791.51 100.565  12
  -1  -4 -11 3885.19 108.243  33
  -1   4 -11 3748.18 103.067  31
  -1   4 -11 3868.14 111.206  23
  -1  -4 -11 3558.95 103.479  28
  -1   4 -12 3222.16 93.2215  13
  -1  -4 -12 3211.04 91.4926  12
  -1   4 -12 3020.29 89.3110  12
  -1  -4 -12 3188.69 95.4196  33
  -1   4 -12 3284.92 94.0687  31
  -1   4 -12 3401.35 126.659  23
  -1  -4 -12 2913.64 89.5364  28
  -1   4 -13 1067.55 51.1939  13
  -1  -4 -13 951.535 45.2657  12
  -1   4 -13 1019.16 46.0327  12
  -1  -4 -13 1018.32 41.9783  28
  -1  -4 -13 1061.54 47.9530  33
  -1   4 -13 1042.54 49.3610  31
  -1   4 -13 1110.56 123.232  23
  -1  -4 -14 557.489 40.4527  21
  -1  -4 -14 503.238 31.2219  12
  -1   4 -14 576.740 85.4418  23
  -1  -4 -14 524.379 32.5121  33
  -1   4 -14 382.956 34.8530  31
  -1   4 -14 476.454 40.2595  37
  -1  -4 -15 34.3600 19.2707  38
  -1  -4 -15-17.3142 27.8257  21
  -1  -4 -15-1.86776 17.3077  33
  -1  -4 -15 21.2942 18.3288  12
  -1   4 -15 32.5671 24.0090  31
  -1   4 -16 38.7316 21.1138  31
  -1   4 -16 40.9278 25.1398  30
  -1  -4 -16 57.2472 16.5451  12
  -1  -4 -16 59.7572 23.3168  21
  -1   4 -17 1096.26 37.6447  30
  -1  -4 -17 1138.20 34.8410  21
  -1  -4 -17 1095.55 37.0582  31
   1  -5 -18 46.2029 11.0053  31
   1  -5 -18 52.5755 13.1978  21
   1   5 -17-0.50912 19.1995  31
   1  -5 -17 12.2690 16.7214  31
   1  -5 -17 23.6680 20.5465  21
   1  -5 -17 22.4643 13.9999  12
   1   5 -16 20.1820 24.1683  31
   1   5 -16 38.7620 26.0488  30
   1  -5 -16 28.8942 18.0328  12
   1  -5 -16 1.34262 14.0900  23
   1  -5 -15 693.320 34.4910  12
   1  -5 -15 634.329 31.2901  23
   1   5 -15 709.719 41.4117  31
   1  -5 -15 684.311 34.9414  33
   1  -5 -14 219.746 25.2088  23
   1   5 -14 229.512 74.9881  23
   1  -5 -14 156.739 21.2267  28
   1  -5 -14 221.195 25.7098  12
   1   5 -14 264.842 35.1050  30
   1   5 -14 267.334 33.8630  31
   1  -5 -14 150.749 26.9895  33
   1   5 -13 500.315 43.4581  30
   1  -5 -13 559.960 35.9664  23
   1   5 -13 617.268 43.9490  23
   1   5 -13 534.786 41.0840  31
   1  -5 -13 478.556 38.2204  33
   1  -5 -13 499.037 47.0578  18
   1   5 -13 540.839 39.6112  15
   1   5 -13 573.991 38.7968  19
   1  -5 -13 427.411 40.4139  27
   1  -5 -13 525.831 33.6140  12
   1  -5 -12 1628.87 64.5271  27
   1   5 -12 1348.59 57.3498  19
   1   5 -12 1507.75 56.4131  34
   1   5 -12 1599.94 61.7539  15
   1   5 -12 1621.50 62.9237  30
   1   5 -12 1560.67 59.9314  31
   1  -5 -12 1676.20 68.3125  18
   1  -5 -12 1621.61 57.1087  12
  -1   5  12 1304.04 105.153  11
   1   5 -12 1587.61 59.7782  23
   1  -5 -12 1490.47 56.9486  23
   1   5 -11 791.600 43.1819  15
   1  -5 -11 922.233 55.0924  18
   1   5 -11 691.901 37.6520  34
   1   5 -11 806.364 42.8448  23
   1   5 -11 769.129 42.7749  31
   1  -5 -11 769.583 38.4154  12
   1   5 -11 749.786 41.6419  19
   1  -5 -11 870.497 50.4628  27
  -1   5  11 744.025 81.9016  11
   1   5 -10 204.456 27.9481  15
   1   5 -10 221.020 28.4443  25
   1   5 -10 218.382 28.5143  23
   1   5 -10 179.032 22.1007  34
   1  -5 -10 236.881 24.0993  12
   1   5 -10 224.647 27.7011  31
  -1   5  10 174.186 57.6855  11
   1  -5 -10 334.829 41.1073  18
   1   5 -10 196.266 27.4471  19
   1  -5 -10 279.810 38.0656  27
   1   5  -9 412.453 29.6233  23
   1   5  -9 383.300 28.9110  31
   1   5  -9 376.379 29.5888  15
   1  -5  -9 390.378 26.8545  12
   1   5  -9 372.037 30.9199  25
   1  -5  -9 469.991 38.1754  27
  -1   5   8 602.941 63.7002  11
   1  -5  -8 592.060 28.6319  12
   1  -5  -7 3876.33 120.247   2
  -1   5   7 3838.91 144.624  11
   1  -5  -7 3777.63 137.993  10
  -1   5   7 3741.28 126.013   4
  -1  -5   7 3863.71 116.594   2
   1   5  -7 3902.70 125.567   4
   1  -5  -6 3226.60 104.174   2
  -1   5   6 2997.80 112.395   4
   1   5  -6 3021.32 111.308   4
  -1   5   6 3165.56 122.026  11
   1  -5  -6 3205.63 117.792  10
  -1   5   5 49551.7 1081.81  11
   1  -5  -5 50671.7 1072.75  10
   1  -5  -5 50537.6 1063.42   2
   1   5  -5 49214.2 1074.70   4
  -1   5   5 47829.7 1075.06   4
   1  -5  -4 5774.82 156.729   2
   1   5  -4 5455.16 165.200   4
  -1   5   4 5607.94 167.061   4
   1   5  -3 22809.2 497.687   1
   1  -5  -3 23899.5 492.741   2
   1   5  -3 23002.2 503.561   4
  -1   5   3 23385.1 505.135   4
  -1   5   2 159.986 34.0894  11
  -1   5   2 101.260 33.0372   4
   1   5  -2 141.949 26.2001   1
  -1   5   1 39805.2 881.514  11
   1   5  -1 41235.1 878.861  11
   1   5  -1 42426.0 880.758   9
   1   5   0 4326.66 117.035   9
   1  -5   0 4037.68 122.157   2
   1   5   0 3733.90 125.818   1
  -1   5   0 4283.85 117.625  11
   1   5   0 3989.52 131.100   4
   1   5   0 4398.53 122.997  11
   1  -5   1 4552.54 133.175   2
   1   5   1 4395.28 138.974   1
  -1   5  -1 4742.10 122.714  11
   1   5   1 4670.97 143.443   4
   1   5   1 4893.21 137.105  11
   1  -5   2 6946.28 179.496   2
  -1   5  -2 6971.10 190.434   4
   1   5   2 7032.69 189.666   4
   1   5   2 7336.26 189.685   1
   1   5   3 856.041 56.4142   4
  -1   5  -3 793.655 57.2584   4
   1  -5   3 882.178 48.2520   2
   1   5   3 954.556 53.2326   1
   1  -5   4 101.611 25.6415   2
  -1   5  -4 89.4320 36.8930   4
   1   5   4 97.1861 34.0570   4
   1   5   4 138.798 37.0058  11
   1   5   5 21924.2 516.612  11
  -1  -5  -5 21102.3 484.376  10
   1  -5   5 22179.0 493.483   2
  -1   5  -5 22827.4 509.154   4
   1   5   5 22179.2 505.807   4
  -1   5  -6 22584.8 524.743   4
  -1   5  -6 23073.3 482.313  12
   1   5   6 22956.3 543.423  11
   1   5   6 22268.0 521.782   4
   1  -5   6 23423.7 512.907   2
  -1  -5  -6 22341.6 512.086   2
  -1  -5  -7 14653.5 347.902   2
  -1   5  -7 14364.6 357.129   4
  -1   5  -7 15490.0 326.189  12
   1   5   7 15667.9 392.452  11
  -1   5  -8 2826.81 77.5963  12
   1   5   8 3090.60 131.995  11
  -1  -5  -8 3068.64 89.0612  27
  -1   5  -9 2932.62 84.2756  31
  -1  -5  -9 3043.13 92.6858  27
   1   5   9 3162.42 138.945  11
  -1   5  -9 3026.67 83.1481  12
  -1   5  -9 3127.03 89.2018  13
  -1   5  -9 3007.38 87.9998  25
  -1  -5 -10 6868.40 174.272  27
  -1  -5 -10 7153.49 169.156  12
  -1   5 -10 7026.90 168.167  13
  -1   5 -10 6697.48 166.821  31
  -1   5 -10 6857.17 164.957  12
   1   5  10 6947.17 234.208  11
  -1  -5 -11 1997.47 71.0159  33
  -1   5 -11 1837.96 65.7769  31
   1   5  11 1927.31 113.785  11
  -1   5 -11 1871.89 62.9114  12
  -1   5 -11 1949.08 124.670  23
  -1   5 -11 1943.02 69.6944  13
  -1  -5 -11 1954.32 65.3475  12
  -1   5 -12 292.596 40.3804  13
  -1  -5 -12 324.473 29.9641  12
  -1  -5 -12 350.791 30.3114  28
  -1   5 -12 380.582 107.109  23
   1   5  12 279.746 34.2797  32
  -1  -5 -12 345.484 33.0669  33
  -1   5 -12 304.025 32.9600  31
  -1   5 -13 162.032 29.1163  31
  -1   5 -13 198.128 74.7443  23
  -1   5 -13 181.214 37.0453  37
  -1  -5 -13 159.438 25.8716  12
  -1  -5 -13 135.084 22.2917  28
  -1  -5 -13 173.675 27.3379  33
  -1   5 -13 188.319 36.1325  13
  -1   5 -14 3255.77 93.7772  37
  -1   5 -14 3196.90 93.3375  31
  -1  -5 -14 3353.29 93.0468  33
  -1  -5 -14 3258.87 90.3552  12
  -1  -5 -14 3419.34 93.8952  21
  -1  -5 -15 1363.26 45.4122  38
  -1  -5 -15 1287.67 46.5924  12
  -1  -5 -15 1376.75 49.8699  21
  -1  -5 -15 1425.29 47.3715  33
  -1   5 -16 37.6520 17.8539  31
  -1  -5 -16 42.4299 15.0900  12
  -1  -5 -16 40.8783 20.7024  21
  -1   5 -17 608.007 28.0278  30
  -1  -5 -17 543.233 26.9512  31
   1   6 -17 143.319 20.2576  30
   1  -6 -17 177.036 17.5228  31
   1  -6 -17 182.520 19.4682  21
   1  -6 -16 161.847 19.6317  12
   1   6 -16 193.453 28.3400  30
   1   6 -16 169.580 25.5578  31
  -1   6  16 199.976 25.3652  32
   1  -6 -16 215.976 26.7597  21
   1  -6 -16 203.709 18.3377  33
   1   6 -15 511.271 38.4977  30
   1  -6 -15 441.010 28.0207  12
   1   6 -15 423.846 34.5833  31
   1  -6 -15 490.074 30.6317  33
  -1   6  15 534.667 37.9827  32
   1   6 -14 973.224 107.772  23
   1  -6 -14 1008.20 38.7140  23
   1   6 -14 1045.76 52.3788  30
   1  -6 -14 1026.78 42.5622  12
   1  -6 -14 929.752 45.8296  33
   1   6 -14 1070.87 49.7384  31
  -1   6  13 2550.20 141.108  11
   1  -6 -13 2879.69 81.5073  12
   1  -6 -13 2576.60 78.3446  23
   1   6 -13 2755.65 135.418  23
   1  -6 -13 2901.18 89.1844  27
   1   6 -13 2927.98 90.6961  30
   1  -6 -13 2909.30 92.6561  18
   1   6 -13 2771.53 87.5218  31
   1   6 -12 6510.76 158.864  15
   1  -6 -12 5982.06 162.567  18
   1  -6 -12 5822.23 159.133  27
   1   6 -12 6544.36 160.573  30
   1  -6 -12 6512.46 153.357  12
  -1   6  12 6324.23 233.491  11
   1  -6 -12 5836.98 150.329  23
   1   6 -12 6531.35 167.137  23
   1   6 -12 5582.18 149.923  34
   1   6 -12 6710.30 159.492  31
   1   6 -12 6163.11 154.702  19
   1   6 -11 1007.83 48.1709  15
   1   6 -11 1010.67 43.7939  34
   1   6 -11 1016.89 50.9391  37
  -1   6  11 1174.52 96.8186  11
   1   6 -11 1054.22 52.1421  30
   1   6 -11 1093.54 51.0049  31
   1  -6 -11 1141.38 56.9462  27
   1   6 -11 1006.45 46.4378  19
   1  -6 -11 1093.19 44.7834  12
   1   6 -11 1098.60 53.2200  23
   1   6 -10 4256.80 109.956  34
   1  -6 -10 4221.10 110.155  12
   1   6 -10 4302.93 112.925  19
   1   6 -10 4430.72 115.000  23
   1   6 -10 4126.00 119.986  25
   1   6 -10 4444.97 116.076  15
   1  -6 -10 3924.83 121.592  27
   1   6 -10 4436.93 116.256  31
  -1   6  10 4609.10 184.684  11
   1  -6  -9 1489.70 51.5083  12
   1   6  -9 1451.99 51.7532  19
   1   6  -9 1637.27 55.4524  23
  -1   6   9 1430.43 101.298  11
   1   6  -9 1527.89 54.6745  15
   1  -6  -9 1355.24 63.0322  27
   1   6  -9 1561.19 60.4211  25
   1   6  -9 1470.09 54.4664  31
  -1   6   8 1819.06 108.949  11
   1  -6  -8 1997.42 59.5032  12
   1   6  -8 2057.23 63.1688  31
   1   6  -8 1917.71 68.3095  25
   1  -6  -8 2001.88 72.0408  27
   1  -6  -8 2005.47 103.701  10
   1  -6  -7 38.1616 27.0353   2
  -1  -6   7 25.1257 22.8854   2
   1  -6  -7 50.6801 43.0991  10
  -1   6   7 74.5865 42.0411  11
   1   6  -7 47.5222 34.9912   4
  -1   6   7 59.5552 38.1841   4
   1  -6  -6 8709.80 233.947   2
  -1  -6   6 8488.90 234.249   2
  -1   6   6 8598.33 254.540  11
   1  -6  -6 8994.04 246.836  10
  -1   6   6 8286.77 246.618   4
   1   6  -6 8300.88 244.000   4
   1  -6  -5 1729.46 75.8995   2
   1   6  -5 1729.00 50.5089   5
   1  -6  -5 1622.13 81.1521  10
   1   6  -5 1565.37 84.9350   4
  -1   6   5 1564.82 86.7670   4
   1  -6  -4 5932.73 161.027   2
   1   6  -4 4999.71 123.597   5
   1   6  -4 5197.79 168.603   4
  -1   6   4 5670.16 173.564   4
   1  -6  -3 1645.12 71.9390   2
   1   6  -3 1541.04 81.9030   4
  -1   6   3 1687.07 83.2776   4
   1   6  -3 1454.36 46.9380   5
  -1   6   3 1597.53 77.3447  11
  -1   6   2 23935.6 568.371   4
   1   6  -2 24401.9 517.598   5
  -1   6   2 24960.7 554.733  11
   1   6  -1 2065.69 78.7001  11
  -1   6   1 2100.91 94.4367   4
  -1   6   1 2108.90 82.6889  11
   1   6   0 8518.18 235.293   4
  -1   6   0 8269.17 235.418   4
   1   6   0 8996.78 214.530   9
   1  -6   0 8086.79 221.864   2
  -1   6   0 8625.16 214.296  11
   1   6   0 8249.16 230.506   1
   1   6   0 8613.51 220.135  11
   1  -6   1 51431.2 1124.33   2
   1   6   1 53273.6 1125.94  11
   1   6   1 54322.3 1114.88   9
   1   6   1 53655.1 1140.59   4
   1   6   1 51169.4 1088.79   5
   1  -6   2 1470.76 68.3198   2
  -1   6  -2 1432.64 79.6956   4
   1   6   2 1542.47 79.4035   4
   1   6   2 1480.30 46.4924   5
  -1   6  -2 1372.77 54.5683  11
   1   6   3 7094.58 164.617   5
   1  -6   3 7200.90 195.862   2
  -1   6  -3 7333.76 211.889   4
   1   6   3 7284.45 209.149   4
  -1  -6  -4 21249.8 460.841  10
   1   6   4 20275.5 439.091   5
   1   6   4 20300.2 487.770   4
  -1   6  -4 20248.4 489.842   4
   1  -6   4 20633.3 473.831   2
   1   6   5 12910.8 338.729   4
  -1   6  -5 12914.9 340.158   4
  -1  -6  -5 13868.1 330.089   2
  -1  -6  -5 13610.7 314.156  10
   1   6   5 12976.3 344.885  11
   1   6   5 13324.1 290.751   5
   1  -6   5 13073.8 324.203   2
   1  -6   6 43967.8 939.703   2
  -1  -6  -6 43532.5 941.424   2
  -1   6  -6 41015.5 954.244   4
   1   6   6 43966.4 956.053   4
   1   6   6 43010.8 971.957  11
  -1   6  -7 7060.62 209.853   4
  -1   6  -7 7729.87 185.257  23
  -1  -6  -7 7082.15 197.569   2
  -1  -6  -7 7442.54 180.670  18
   1   6   7 7380.06 234.294  11
  -1   6  -8 2044.84 99.3082  23
  -1   6  -8 1977.78 68.4728  25
   1   6   8 2026.93 110.344  11
  -1   6  -8 1934.46 67.7583  13
  -1  -6  -8 1962.54 71.2037  18
   1   6   8 1979.23 66.3423  17
  -1  -6  -8 2070.37 71.6483  27
  -1   6  -8 1902.69 61.1458  31
  -1   6  -9 3640.20 105.526  25
  -1   6  -9 3966.23 133.956  23
  -1   6  -9 3750.71 103.672  13
  -1  -6  -9 3784.21 109.933  18
   1   6   9 3872.16 163.024  11
  -1  -6  -9 3778.94 109.039  27
  -1   6  -9 3526.61 99.2511  31
  -1   6 -10 1431.40 56.5537  25
  -1   6 -10 1424.86 62.8469  37
  -1   6 -10 1449.45 55.2315  31
  -1   6 -10 1478.25 61.2885  13
  -1  -6 -10 1492.85 55.0923  12
   1   6  10 1542.40 105.272  11
  -1  -6 -10 1371.86 62.8661  27
  -1   6 -11 21.1304 36.5288  37
  -1  -6 -11-8.49747 20.9332  12
  -1   6 -11 13.3406 37.4507  13
   1   6  11 71.0505 52.9563  11
  -1   6 -11 26.9840 24.3966  31
  -1   6 -12 1389.34 55.7096  31
   1   6  12 1243.00 54.3446  32
  -1  -6 -12 1464.76 56.2462  28
  -1  -6 -12 1388.24 52.0495  12
  -1   6 -12 1323.94 57.7964  13
  -1   6 -12 1334.93 60.7745  37
  -1   6 -13 1319.81 56.7135  37
  -1  -6 -13 1184.32 48.3318  28
  -1  -6 -13 1272.92 53.1094  21
  -1  -6 -13 1324.39 53.4220  33
  -1   6 -13 1243.19 51.6552  31
   1   6  13 1305.47 50.3825  32
  -1  -6 -13 1317.48 50.7076  12
  -1  -6 -14 488.373 29.2290  12
  -1  -6 -14 373.924 24.5363  28
  -1   6 -14 402.478 31.9631  31
  -1   6 -14 430.264 37.1755  37
  -1  -6 -14 439.194 33.8140  21
  -1  -6 -14 497.590 31.2968  33
  -1  -6 -15 356.213 24.4753  12
  -1  -6 -15 402.291 25.1475  33
  -1  -6 -15 401.839 25.4068  38
  -1  -6 -15 405.269 28.7011  21
  -1  -6 -16-4.93442 17.4862  21
  -1  -6 -16 4.40005 13.0344  12
   1  -7 -17 134.785 13.0752  31
   1   7 -17 128.396 16.1275  30
   1  -7 -17 147.175 14.9552  21
   1  -7 -16 7.54270 19.5498  21
   1  -7 -16 6.43033 13.2168  33
  -1   7  16 25.1314 21.1901  32
   1   7 -16 21.6016 22.5713  30
  -1   7  15 5415.84 122.958  32
   1  -7 -15 4795.64 122.585  33
   1   7 -15 4734.56 124.682  31
   1  -7 -15 4703.54 118.194  12
   1   7 -15 5402.78 128.614  30
   1  -7 -14 19.6872 18.2661  28
   1   7 -14-13.0636 24.9087  31
   1   7 -14 5.82103 29.6509  30
   1  -7 -14 5.35237 16.9782  12
   1  -7 -14-5.99251 21.9413  33
   1  -7 -13 180.713 36.8648  18
   1  -7 -13 167.001 21.9771  12
   1  -7 -13 136.525 32.9365  27
   1   7 -13 179.516 35.1402  30
   1   7 -13 142.360 29.1735  31
   1   7 -12 1192.31 54.8590  37
   1  -7 -12 1265.77 59.9176  27
   1   7 -12 1312.15 56.6891  31
  -1   7  12 1289.77 107.368  11
   1  -7 -12 1417.71 50.5158  12
   1   7 -12 1359.15 111.094  23
   1  -7 -11 1184.78 45.8563  12
   1   7 -11 1196.03 55.1652  25
  -1   7  11 1348.34 108.092  11
   1  -7 -11 1154.89 59.4463  27
   1   7 -11 1128.09 54.0909  37
   1   7 -11 1259.28 53.9365  31
   1   7 -11 1075.52 46.1578  19
   1   7 -11 1396.35 121.504  23
   1   7 -10 4863.20 124.908  31
  -1   7  10 4571.93 193.367  11
   1   7 -10 4591.12 122.087  15
   1   7 -10 4934.73 156.665  23
   1  -7 -10 4643.06 131.527  27
   1   7 -10 4564.12 129.919  25
   1   7 -10 4350.04 122.453  37
   1  -7 -10 4657.64 117.293  12
   1   7  -9 11824.4 269.171  31
   1  -7  -9 11177.9 275.042  18
  -1   7   9 11712.6 350.583  11
   1   7  -9 11844.4 266.770  15
   1   7  -9 12249.5 278.150  23
   1  -7  -9 11561.0 276.571  27
   1   7  -9 11644.3 277.221  25
   1  -7  -9 12031.4 263.517  12
   1   7  -8 5708.65 135.854  31
   1  -7  -8 5358.14 129.639  12
   1   7  -8 5318.12 135.464  37
  -1   7   8 5413.68 201.426  11
   1  -7  -8 5240.04 185.845  10
   1  -7  -8 4857.23 140.169  18
   1   7  -8 5210.69 142.723  25
   1   7  -8 5555.11 150.052  23
   1   7  -7 1412.27 56.8981  25
  -1   7   7 1307.94 84.2179   4
  -1  -7   7 1366.28 72.4684   2
   1   7  -7 1387.07 49.7611  31
   1   7  -7 1374.76 84.7336   4
  -1   7   7 1265.36 89.2163  11
   1  -7  -7 1304.07 73.8233   2
   1  -7  -7 1339.01 88.5005  10
  -1  -7   6 583.816 50.9988   2
  -1   7   6 568.353 63.6679   4
   1   7  -6 506.018 58.7028   4
   1  -7  -6 601.072 50.2331   2
   1  -7  -6 588.004 61.6073  10
  -1  -7   5 25047.5 587.356   2
   1   7  -5 25333.7 539.609   5
   1   7  -5 24696.0 601.714   4
  -1   7   5 25018.8 604.968   4
   1  -7  -5 25514.8 585.054   2
   1  -7  -5 25822.8 590.286  10
   1   7  -4 2699.14 76.0386   5
  -1   7   4 2927.86 124.955   4
   1   7  -4 2815.33 122.281   4
   1  -7  -4 2890.35 110.014   2
  -1   7   4 2860.40 116.548  11
   1   7  -3 29055.0 628.081   5
   1   7  -3 29847.4 690.255   4
  -1   7   3 30246.0 691.498   4
   1  -7  -3 30469.0 674.066   2
  -1   7   3 30111.6 676.459  11
  -1   7   2 4980.73 173.335   4
   1   7  -2 5211.66 126.320   5
  -1   7   2 5282.53 161.519  11
  -1   7   1 6180.66 201.915   4
  -1   7   1 6578.98 185.130  11
   1   7  -1 6709.09 181.765  11
  -1   7   0 13084.3 308.610  11
   1   7   0 13343.3 315.092  11
   1   7   0 12793.7 335.512   4
  -1   7   0 12022.1 332.938   4
   1  -7   0 12008.8 317.486   2
   1   7   0 12432.0 279.669   5
   1   7   0 13008.1 305.688   9
   1   7   1 23668.7 529.667  11
   1  -7   1 22190.8 529.183   2
   1   7   1 22996.0 547.273   4
   1   7   1 23809.3 515.945   9
   1   7   1 22276.5 488.133   5
  -1   7  -2 658.182 63.4414   4
   1   7   2 857.838 66.4392   4
   1  -7   2 768.797 53.7394   2
   1   7   2 851.950 35.0405   5
   1   7   2 801.022 47.5199   9
  -1   7  -2 659.393 40.5624  11
   1   7   2 795.902 60.0514  11
  -1   7  -3 15853.4 413.551   4
   1   7   3 16525.2 412.792   4
   1  -7   3 16127.5 394.179   2
   1   7   3 15774.5 353.184   5
   1   7   3 16672.6 384.201   9
   1   7   3 17052.5 405.876  11
   1  -7   4 4939.90 157.323   2
   1   7   4 5018.74 173.155   4
  -1   7  -4 4603.06 172.318   4
  -1  -7  -4 4967.00 160.992   2
   1   7   4 5090.23 124.002   5
   1   7   5 31874.3 676.072   5
  -1   7  -5 31530.5 741.578   4
   1   7   5 31863.3 738.489   4
   1  -7   5 31061.8 717.503   2
  -1  -7  -5 31948.1 723.669   2
  -1  -7  -5 32745.9 704.081  10
  -1   7  -6 13258.8 299.352  37
   1   7   6 13681.8 355.023   4
   1   7   6 13885.7 368.028  11
  -1  -7  -6 13452.4 304.248  27
  -1   7  -6 13432.6 297.388  30
  -1  -7  -6 13389.4 338.426   2
  -1   7  -6 12896.0 354.866   4
  -1  -7  -6 13187.4 302.106  18
   1  -7   6 13676.1 337.375   2
  -1   7  -7 577.566 32.3103  31
  -1   7  -7 660.499 39.0633  30
  -1  -7  -7 599.611 48.4802   2
  -1   7  -7 701.846 62.8763   4
  -1  -7  -7 717.964 44.6483  18
   1   7   7 720.871 40.9380  17
  -1   7  -7 706.460 45.7809  13
   1   7   7 656.502 72.1588  11
  -1   7  -7 641.246 43.2424  37
   1   7   8 1323.84 97.0398  11
  -1   7  -8 1287.21 58.5625  37
  -1   7  -8 1316.73 57.7018  13
   1   7   8 1346.64 54.0641  17
  -1   7  -8 1183.70 54.7141  25
  -1  -7  -8 1230.49 57.5779  18
  -1   7  -8 1208.95 47.3793  31
  -1   7  -8 1304.85 53.5920  30
  -1   7  -9 1095.21 48.0281  31
  -1   7  -9 1276.77 55.4879  30
  -1  -7  -9 1345.90 60.1472  27
   1   7   9 1266.26 51.9674  17
  -1   7  -9 1188.85 54.3427  25
  -1  -7  -9 1195.57 59.7614  18
  -1   7  -9 1291.25 57.7565  13
   1   7   9 1232.19 97.0768  11
  -1   7  -9 1257.94 59.2567  37
  -1   7 -10 79.9267 38.4243  37
   1   7  10 15.7797 53.5046  11
  -1  -7 -10 50.3813 35.1685  27
  -1   7 -10 142.079 26.3367  25
   1   7  10 43.7866 32.1619  32
  -1  -7 -10 76.0894 23.0697  12
  -1   7 -10 43.9538 24.0570  31
  -1   7 -10 45.6976 31.1851  30
  -1  -7 -10 54.8898 35.8516  18
  -1   7 -11 16070.0 342.231  30
  -1   7 -11 14616.5 337.338  25
  -1   7 -11 15281.1 339.055  37
   1   7  11 15373.5 426.437  11
   1   7  11 15681.7 335.558  32
  -1  -7 -11 15064.1 342.830  33
  -1  -7 -11 15213.7 334.697  12
  -1  -7 -12 38.3180 18.9869  12
  -1   7 -12 33.7940 32.3948  30
  -1   7 -12 28.2183 24.4572  31
   1   7  12 51.9672 30.9766  32
  -1  -7 -12 23.8446 29.0607  21
  -1   7 -12 16.6704 36.7659  37
  -1  -7 -12 31.4187 21.3801  28
  -1  -7 -13 1198.89 45.3257  12
  -1   7 -13 1231.09 54.9340  30
   1   7  13 1272.56 49.1445  32
  -1   7 -13 1019.98 46.6033  31
  -1  -7 -13 1171.79 47.8580  21
  -1   7 -13 1204.86 54.2970  37
  -1  -7 -13 1172.29 46.1782  28
  -1  -7 -14 4.41022 14.4716  28
  -1  -7 -14 11.1685 16.3123  12
  -1  -7 -14 15.1896 22.7469  21
  -1   7 -14 6.15944 21.6610  31
  -1   7 -14 2.99065 27.6646  30
  -1  -7 -14 6.14585 18.1583  33
   1   7  14 11.1778 22.8219  32
  -1  -7 -15 1345.57 44.7684  12
  -1  -7 -15 1446.72 45.1899  38
  -1  -7 -15 1470.64 46.2115  33
  -1  -7 -16 402.911 20.1792  21
  -1   8  16 836.904 29.8111  32
   1  -8 -16 887.319 28.7230  21
   1   8 -16 943.552 35.2101  30
   1  -8 -15 1886.85 56.5849  21
   1  -8 -15 1877.26 58.5900  33
  -1   8  15 2221.24 61.6379  32
   1   8 -15 2124.33 64.7974  30
   1   8 -14 679.084 43.7542  31
   1  -8 -14 706.757 37.0118  33
   1  -8 -14 663.897 30.2190  12
   1  -8 -14 572.931 32.0125  28
   1   8 -13 2267.06 75.5672  31
   1  -8 -13 2376.43 67.0816  12
   1  -8 -13 2381.76 77.9573  27
   1   8 -12 841.177 45.3963  31
   1  -8 -12 886.546 50.4395  27
   1  -8 -12 839.082 36.9905  12
   1  -8 -11 3578.37 113.183  18
   1  -8 -11 3952.64 101.375  12
   1   8 -11 4008.49 109.650  31
   1   8 -11 3829.39 113.563  25
  -1   8  11 3497.58 173.922  11
   1  -8 -11 3788.59 113.737  27
   1  -8 -10 1190.80 61.6054  18
   1  -8 -10 1379.75 47.1554  12
   1   8 -10 1227.86 57.5563  25
   1   8 -10 1086.65 55.7926  37
   1   8 -10 1158.24 53.5836  31
   1  -8 -10 1225.85 61.7605  27
  -1   8  10 1255.92 105.969  11
   1   8  -9 2335.77 74.9722  31
   1  -8  -9 2197.83 82.6560  18
   1  -8  -9 2333.84 67.6788  12
  -1   8   9 2276.56 134.952  11
   1   8  -9 2285.24 77.9529  37
   1   8  -9 2263.18 80.9610  25
  -1   8   9 2207.72 79.2658  17
   1   8  -8 39.1031 25.6192  25
   1   8  -8 45.8921 34.1662  37
   1  -8  -8 56.2495 18.3737  12
   1  -8  -8 24.4846 33.7599  18
  -1   8   8 104.737 53.6974  11
   1  -8  -8 30.2125 50.4720  10
   1   8  -8 62.5578 28.7104  30
   1   8  -8 61.9650 24.2182  31
   1  -8  -7 52.9981 50.5313  10
   1  -8  -7 38.3998 30.4648   2
  -1  -8   7 54.9576 28.9502   2
   1   8  -7 55.5796 33.5892  37
   1   8  -7 61.1998 25.9184  25
   1   8  -7 64.5224 27.1150  30
   1   8  -7 75.8466 24.3801  31
   1  -8  -7 43.3547 32.1920  27
   1   8  -7 62.4292 46.8330   4
  -1   8   7 47.6335 42.6176   4
   1   8  -6 12435.9 286.887  31
   1   8  -6 13560.5 361.988   4
  -1   8   6 13560.9 363.797   4
   1  -8  -6 13093.8 347.535  10
   1  -8  -6 13363.5 341.720   2
  -1  -8   6 13205.3 340.317   2
   1   8  -6 12932.8 290.063  30
   1  -8  -6 12663.4 297.545  27
   1  -8  -5 653.482 41.5658  27
   1   8  -5 603.064 37.5613  25
  -1   8   5 678.408 69.9049   4
   1   8  -5 681.058 69.3859   4
   1   8  -5 626.568 36.1213  30
   1  -8  -5 670.446 56.5450   2
   1  -8  -5 648.388 64.1141  10
  -1   8   5 727.586 69.2071  11
  -1  -8   5 623.029 55.9446   2
  -1   8   4 27301.1 645.298  11
   1  -8  -4 27847.3 638.074   2
   1   8  -4 27591.0 659.468   4
  -1   8   4 27236.9 660.538   4
   1   8  -4 27014.9 583.840   5
  -1  -8   4 27211.4 639.807   2
   1  -8  -3 1239.36 74.9164   2
   1   8  -3 1215.34 45.9610   5
  -1   8   3 1317.57 89.3166   4
   1   8  -3 1263.90 87.7744   4
  -1   8   3 1191.47 77.4316  11
   1   8  -2 9481.07 220.310   5
  -1   8   2 9788.38 285.524   4
  -1   8   2 9716.27 264.679  11
  -1   8   1 8902.14 268.690   4
  -1   8   1 8883.96 243.039  11
   1  -8   0 2401.10 104.302   2
   1   8   0 2279.25 70.2468   5
   1   8   0 2458.50 118.760   4
  -1   8   0 2404.01 118.286   4
   1   8   0 2399.70 101.780  11
   1   8   1 14513.8 340.451   9
  -1   8  -1 13332.0 333.242  11
   1   8   1 14395.2 357.157  11
   1  -8   1 13356.3 357.702   2
   1   8   1 14273.6 312.878   5
   1   8   1 14304.7 379.697   4
   1   8   2 295.950 33.2828   9
   1  -8   2 352.010 43.0647   2
   1   8   2 209.396 22.6889   5
   1   8   2 338.447 49.8740  11
   1   8   2 384.181 57.6253   4
  -1   8  -2 326.875 54.5512   4
   1   8   3 3910.51 146.566  11
   1   8   3 3953.08 125.813   9
  -1  -8  -3 3730.33 141.649   2
   1   8   3 3935.77 156.193   4
  -1   8  -3 3835.83 158.705   4
   1   8   3 3699.87 101.353   5
   1  -8   3 3774.03 138.562   2
   1   8   4 6838.14 167.377   5
  -1   8  -4 6468.90 227.042   4
   1   8   4 7249.41 230.660   4
  -1  -8  -4 7175.49 216.103   2
   1   8   4 7456.84 226.327  11
   1  -8   4 6749.28 208.513   2
   1   8   4 7070.23 197.306   9
  -1  -8  -5 520.900 52.0391   2
   1   8   5 468.566 36.3143  17
   1  -8   5 420.447 46.7186   2
  -1  -8  -5 545.403 40.2292  27
   1   8   5 466.839 59.7220   4
  -1   8  -5 516.711 67.2233   4
   1   8   5 395.099 40.9349   9
  -1  -8  -5 474.416 38.6523  18
  -1   8  -5 452.772 31.5025  30
  -1  -8  -6 3722.92 104.794  18
   1   8   6 3786.20 109.309  17
  -1   8  -6 3582.40 101.125  16
  -1  -8  -6 3792.16 138.184   2
  -1   8  -6 3753.88 100.529  30
   1  -8   6 3801.94 137.169   2
  -1   8  -6 3576.68 153.383   4
  -1  -8  -6 3786.74 107.090  27
   1   8   6 3462.90 97.7450  32
  -1   8  -6 3292.36 93.9077  31
   1   8   6 3874.88 153.133   4
  -1   8  -7 34.9894 26.3126  30
  -1   8  -7 29.0031 20.4157  31
  -1  -8  -7 20.8008 31.8023  27
  -1  -8  -7 16.5335 29.5871   2
   1   8   7 33.7699 26.0053  17
   1   8   7 41.6000 29.4027  32
  -1  -8  -7 57.0448 32.6857  18
   1   8   7 33.2866 49.0870  11
  -1   8  -7 30.7725 35.5396  37
  -1   8  -7 64.9774 43.9627   4
  -1  -8  -8 164.568 39.3084  18
   1   8   8 270.042 64.5326  11
  -1   8  -8 139.224 41.6339  37
   1   8   8 158.485 34.7438  32
   1   8   8 143.377 29.4185  17
  -1   8  -8 150.849 31.0301  25
  -1   8  -8 150.157 25.6087  31
  -1   8  -8 146.142 31.1418  30
   1   8   9 4835.46 197.393  11
  -1  -8  -9 4740.60 131.232  18
  -1   8  -9 5033.86 128.758  30
  -1   8  -9 4726.06 129.940  37
   1   8   9 4759.23 124.841  32
  -1   8  -9 4360.38 120.657  31
   1   8   9 4447.82 125.576  17
  -1   8  -9 4758.24 131.767  25
  -1   8 -10 2274.29 80.6208  37
   1   8  10 2212.87 75.1172  32
  -1   8 -10 1952.73 70.0305  31
  -1  -8 -10 2208.66 80.8549  27
   1   8  10 2297.12 134.920  11
  -1   8 -10 2275.36 77.2801  25
  -1   8 -10 2348.26 79.2646  30
  -1  -8 -10 2201.42 69.8552  12
   1   8  10 2186.23 71.7965  17
  -1  -8 -10 2375.40 82.2316  18
  -1   8 -11 3633.01 103.315  30
  -1  -8 -11 3135.20 92.5322  21
  -1  -8 -11 3458.02 92.9245  12
  -1   8 -11 3380.54 101.423  37
  -1   8 -11 3412.30 98.3955  25
  -1  -8 -11 3517.09 101.638  33
  -1   8 -11 3110.30 94.2267  31
   1   8  11 3513.21 97.3580  32
   1   8  11 3749.45 164.987  11
  -1  -8 -12 1134.52 47.8626  28
  -1   8 -12 1150.00 54.9301  37
  -1  -8 -12 1199.60 44.5901  12
  -1  -8 -12 1062.23 45.6448  21
  -1   8 -12 1296.66 55.1242  30
  -1  -8 -12 1131.49 50.1318  33
  -1   8 -12 990.535 46.9373  31
   1   8  12 1247.62 50.7879  32
  -1  -8 -13 564.911 31.2425  28
  -1  -8 -13 574.173 32.5548  21
  -1   8 -13 559.604 41.9944  37
  -1   8 -13 661.182 41.3237  30
  -1  -8 -13 617.198 30.4395  12
   1   8  13 646.582 36.4311  32
  -1  -8 -14 33.2410 19.7363  21
  -1  -8 -14 42.7956 13.9164  28
  -1   8 -14 33.2598 26.2357  30
  -1  -8 -14 35.4035 15.3624  12
   1   8  14 41.8352 22.0788  32
  -1  -8 -15 129.279 16.8826  21
  -1  -8 -15 118.399 15.7193  33
  -1   8 -15 113.400 22.7280  30
  -1  -8 -15 120.106 16.2829  38
   1  -9 -16 659.048 21.3993  33
   1  -9 -15 8.81027 14.6452  21
   1  -9 -15 11.4697 13.7633  33
  -1   9  15 14.5501 23.0377  32
   1  -9 -14 48.8416 19.7061  21
  -1   9  14 45.1363 27.6953  32
   1  -9 -14 55.0674 16.1517  28
  -1   9  13 266.514 33.2847  32
  -1   9  12 892.413 49.3095  32
   1  -9 -12 997.383 50.0204  27
   1  -9 -12 953.335 50.4010  18
  -1   9  11 426.909 73.4110  11
   1   9 -11 449.269 35.9757  25
   1  -9 -11 398.294 41.5370  18
   1  -9 -11 425.047 41.6328  27
   1  -9 -11 414.534 27.0114  12
   1   9 -10 6361.58 168.452  25
   1  -9 -10 6139.68 165.935  18
  -1   9  10 6395.72 164.352  17
  -1   9  10 6549.72 243.818  11
   1  -9 -10 6514.36 151.591  12
   1  -9  -9 5939.38 144.073  12
  -1   9   9 6052.27 161.640  17
   1   9  -9 6413.32 159.455  30
   1  -9  -9 5837.31 159.180  18
   1   9  -9 6040.29 163.091  25
  -1   9   9 6580.02 238.468  11
   1  -9  -8 9086.46 227.683  27
   1   9  -8 9452.69 222.608  30
   1   9  -8 9336.58 229.180  25
   1  -9  -8 9060.69 224.216  18
   1   9  -7 1916.57 66.0940  30
   1  -9  -7 1636.79 69.8207  27
   1  -9  -7 1600.09 67.5321  18
  -1   9   7 1699.64 111.567   4
   1   9  -7 1730.11 109.066   4
   1  -9  -7 1789.34 108.357  10
   1  -9  -7 1616.14 96.6072   2
  -1  -9   7 1770.99 93.9041   2
  -1   9   6 6329.89 221.887  11
  -1   9   6 6129.17 155.786   7
   1   9  -6 6225.99 155.070  30
   1  -9  -6 5935.56 160.818  27
  -1  -9   6 6526.97 205.597   2
   1  -9  -6 6256.19 205.247   2
   1   9  -6 6137.11 221.451   4
   1   9  -6 6048.92 161.871  25
  -1   9   6 5791.26 219.463   4
   1  -9  -6 6377.36 211.521  10
  -1  -9   5 892.692 69.4437   2
  -1   9   5 1016.52 50.2969   7
   1  -9  -5 1101.58 81.8395  10
   1  -9  -5 1031.64 53.3731  27
  -1   9   5 993.986 87.7613   4
   1   9  -5 1064.60 90.2381   4
   1   9  -5 1000.49 46.8350  30
   1  -9  -5 1122.52 76.1481   2
   1   9  -5 986.776 49.9202  25
  -1   9   5 996.894 83.8034  11
   1   9  -4 3609.12 101.190  30
   1  -9  -4 3594.60 106.470  27
   1   9  -4 3897.50 165.853   4
  -1   9   4 3594.47 162.768   4
   1  -9  -4 3715.08 147.338   2
  -1  -9   4 3978.61 151.032   2
  -1   9   4 3728.01 153.365  11
   1   9  -4 3599.58 105.515   7
  -1   9   4 3704.69 105.418   7
   1   9  -3 239.791 29.6760  30
   1   9  -3 241.388 56.5448   4
  -1   9   3 202.435 55.5586   4
   1   9  -3 273.174 34.4230   7
  -1   9   3 281.352 33.3398   7
  -1  -9   3 266.915 44.7874   2
   1  -9  -3 293.765 46.0035   2
   1   9  -3 352.289 26.3582   5
  -1   9   3 273.953 51.7114  11
   1  -9  -3 286.605 34.0210  27
  -1  -9   2 242.710 45.5578   2
   1   9  -2 138.666 31.8131   7
  -1   9   2 190.550 30.2386   7
  -1   9   2 226.678 47.5748  11
   1   9  -2 154.640 22.3136   5
  -1   9   2 182.663 52.9112   4
  -1  -9   1 2437.93 115.278   2
  -1   9   1 2445.96 128.595   4
  -1   9   1 2241.67 104.096  11
  -1   9   1 2377.68 77.3698   7
   1  -9   0 425.032 51.5685   2
  -1  -9   0 441.995 52.8891   2
  -1   9   0 376.496 47.5201  11
   1   9   0 371.624 52.2685  11
   1   9   0 427.405 65.1539   4
  -1   9   0 376.664 62.5795   4
   1   9   0 446.049 29.9075   5
   1   9   0 401.397 36.3792   7
   1  -9   1 33652.7 784.220   2
   1   9   1 33189.1 722.090   5
   1   9   1 35443.9 811.915   4
  -1   9  -1 32289.6 745.643  11
   1   9   1 35401.4 777.294  11
   1   9   1 33964.9 724.421   7
  -1   9  -1 34383.9 724.556   7
   1   9   2 1635.55 94.3412  11
  -1   9  -2 1532.13 104.447   4
   1   9   2 1564.16 103.669   4
   1  -9   2 1571.29 89.4435   2
   1   9   2 1443.54 56.0676   5
  -1  -9  -2 1685.50 95.0980   2
   1   9   2 1612.85 55.2828  32
   1   9   2 1535.78 60.8623   7
  -1   9  -2 1546.70 62.5194   7
   1   9   3 68.1740 18.6793   5
  -1  -9  -3 88.7665 34.2303   2
   1  -9   3 72.4475 33.7187   2
  -1   9  -3 116.654 33.0316  16
  -1   9  -3 83.6427 24.1525  30
  -1  -9  -3 162.574 30.0556  27
   1   9   3 91.3301 27.9504  32
  -1   9  -3 74.4042 28.7268   7
   1   9   3 99.6306 29.3015   7
   1   9   3 88.1124 45.0859  11
  -1   9  -3 97.0003 47.6202   4
   1   9   3 70.9929 47.0205   4
  -1  -9  -4 12569.8 279.931  18
   1   9   4 12734.5 348.948  11
  -1   9  -4 12183.2 284.682   7
   1   9   4 12080.4 282.857   7
  -1  -9  -4 12783.7 318.424  10
  -1  -9  -4 12560.7 284.792  27
  -1   9  -4 12299.1 365.276   4
   1   9   4 12940.2 362.632   4
  -1   9  -4 11606.1 281.201  16
  -1   9  -4 12614.4 278.312  30
  -1  -9  -4 12337.2 339.245   2
   1  -9   4 12343.7 335.797   2
   1   9   5 340.206 36.4241  17
  -1  -9  -5 341.155 39.3731  27
  -1   9  -5 302.668 38.3360  16
  -1   9  -5 333.636 38.0121   7
  -1  -9  -5 300.005 36.8447  18
  -1  -9  -5 392.624 52.9141   2
   1  -9   5 320.613 48.6327   2
  -1   9  -5 353.285 33.0445  30
   1   9   5 347.402 61.7661  11
   1   9   5 386.162 64.0225   4
  -1   9  -5 358.454 66.4515   4
   1   9   6 4254.74 119.078  17
  -1   9  -6 3769.59 110.712  16
  -1   9  -6 4008.55 109.052  30
   1   9   6 3920.08 167.945   4
   1   9   6 3711.00 106.243  32
  -1  -9  -6 4074.28 115.511  27
  -1   9  -6 3570.59 109.340   7
  -1   9  -6 4007.74 171.542   4
   1  -9   6 3959.80 151.330   2
  -1  -9  -6 4246.15 155.534   2
  -1  -9  -6 4073.41 112.458  18
  -1  -9  -7 7022.65 186.661  27
  -1  -9  -7 7339.54 184.430  18
  -1  -9  -7 7255.34 225.089   2
   1   9   7 7390.15 179.783  32
  -1   9  -7 7886.61 183.825  30
  -1   9  -7 7293.85 185.213  37
   1   9   7 7553.00 190.859  17
   1   9   8 7484.04 253.060  11
   1   9   8 6749.25 176.099  17
  -1   9  -8 6981.72 172.620  30
  -1  -9  -8 6811.41 174.231  18
   1   9   8 6960.62 170.106  32
  -1  -9  -8 6724.67 176.741  27
  -1   9  -8 6848.21 180.211  25
  -1   9  -8 6831.65 175.204  37
  -1   9  -9 42.9291 39.5841  37
  -1   9  -9-0.97371 30.0010  30
   1   9   9 62.0101 24.4793  17
  -1  -9  -9 46.2281 33.8668  18
   1   9   9 34.0492 33.7808  32
   1   9   9 54.0322 56.1603  11
  -1   9  -9 27.5392 25.4452  25
  -1  -9 -10 2599.91 76.0949  12
   1   9  10 2639.24 141.843  11
  -1   9 -10 2741.26 87.7173  37
  -1  -9 -10 2431.45 82.0248  33
   1   9  10 2755.52 82.6521  32
  -1   9 -10 2821.99 86.6510  30
   1   9  10 2485.36 78.7974  17
  -1   9 -10 2554.70 83.9783  25
  -1  -9 -10 2243.47 73.2120  21
  -1  -9 -11 1.81750 19.7119  28
  -1  -9 -11 12.6526 22.9644  21
  -1   9 -11-4.17644 35.9881  37
  -1  -9 -11 18.4323 17.7355  12
   1   9  11-0.71523 30.9645  32
  -1  -9 -11-12.1957 22.5888  33
  -1   9 -11 9.95412 20.2363  25
  -1   9 -11 10.9167 29.2832  30
  -1   9 -12 420.828 36.3371  30
  -1  -9 -12 376.002 30.2475  33
   1   9  12 357.826 33.7968  32
  -1  -9 -12 368.881 25.3629  12
  -1  -9 -12 351.851 26.5471  21
  -1  -9 -12 325.875 26.7597  28
  -1  -9 -13 192.237 18.9687  12
  -1  -9 -13 200.109 20.9013  21
  -1   9 -13 281.482 30.9589  30
  -1  -9 -13 200.893 20.4908  28
   1   9  13 230.505 27.3589  32
  -1  -9 -13 189.094 22.4593  33
  -1   9 -14 24.0284 23.1043  30
  -1  -9 -14 44.8442 15.1021  21
  -1  -9 -14 31.0720 12.2920  28
  -1  -9 -14 16.7475 12.1208  12
  -1  -9 -15 768.374 25.5152  38
  -1   9 -15 732.766 31.5885  30
  -1  10  15 196.661 18.9943  32
  -1  10  14 42.2475 23.5700  32
   1 -10 -14 31.7350 13.0695  28
   1 -10 -13 346.534 27.6668  33
   1 -10 -13 373.262 25.8733  28
  -1  10  12 677.164 41.8949  32
   1 -10 -12 713.553 41.9656  27
   1 -10 -12 645.509 41.6193  18
   1 -10 -11 268.286 35.5221  18
  -1  10  11 261.078 37.3449  32
   1  10 -11 261.917 35.7452  30
   1  10 -10 832.650 48.4889  30
   1 -10 -10 793.453 48.0063  18
   1  10 -10 766.190 46.7982  25
  -1  10  10 776.640 44.5630  17
  -1  10   9 3692.03 112.440  17
   1 -10  -9 3318.00 106.703  18
   1 -10  -9 3378.34 109.696  27
   1  10  -9 3690.60 112.078  25
   1 -10  -8 8.11923 33.9222  18
   1  10  -8 7.05542 31.7325  30
   1 -10  -8 10.2477 34.7380  27
  -1  10   8 24.1482 29.2151  17
   1  10  -7 6305.46 154.585  30
   1 -10  -7 5417.95 152.425  18
   1  10  -7 6166.81 224.056   4
   1 -10  -7 6143.81 211.374   2
  -1  10   7 6178.20 227.187  11
   1 -10  -7 5623.64 157.714  27
   1 -10  -6 2134.46 79.0812  18
   1  10  -6 2370.14 83.6429  25
   1  10  -6 2487.99 138.686   4
  -1  10   6 2324.06 136.324   4
  -1  10   6 2465.20 77.8278  32
   1 -10  -6 2273.22 83.2544  27
   1 -10  -6 2257.45 119.889   2
  -1 -10   6 2325.37 117.554   2
   1  10  -6 2322.35 77.7930  30
  -1  10   6 2361.59 79.9868   7
  -1  10   6 2392.49 132.510  11
   1 -10  -6 2606.35 129.702  10
   1  10  -5 89.3463 27.0994  25
  -1  10   5 82.4765 31.1310  32
  -1  10   5 135.973 51.5729  11
   1 -10  -5 38.5225 51.8922  10
   1  10  -5 116.425 29.8756  30
   1 -10  -5 58.3503 31.0124  18
  -1  10   5 138.083 32.1002   7
  -1  10   5 4.30548 50.5300   4
   1  10  -5 124.493 55.9519   4
   1 -10  -5 86.4922 34.1328  27
   1 -10  -5 115.175 39.2132   2
  -1 -10   5 76.2093 39.9793   2
  -1 -10   4 3224.73 141.127   2
   1  10  -4 2942.34 94.2635   7
  -1  10   4 3051.77 94.5215   7
  -1  10   4 2979.97 86.8290  32
   1 -10  -4 2778.45 93.4034  27
   1  10  -4 2869.45 88.8804  30
  -1  10   4 2960.04 142.186  11
   1  10  -4 2990.80 95.2965  25
   1 -10  -4 3109.55 139.116   2
   1  10  -4 3199.83 157.632   4
  -1  10   4 3151.67 157.134   4
  -1  10   3 637.699 40.0284  32
  -1  10   3 825.206 75.5754  11
   1 -10  -3 804.814 47.2685  27
  -1  10   3 714.305 84.1055   4
   1  10  -3 642.273 79.2053   4
   1 -10  -3 739.649 69.3069   2
  -1  10   3 744.477 45.5895   7
   1  10  -3 713.009 44.9374   7
   1  10  -3 743.218 32.8111  20
  -1 -10   3 696.540 67.2021   2
   1 -10  -2 126.981 31.4593  27
   1  10  -2 173.115 58.7461   4
  -1  10   2 169.610 57.5722   4
  -1 -10   2 121.728 42.5637   2
  -1  10   2 150.268 47.3368  11
  -1  10   2 127.375 27.7966  32
   1  10  -2 135.873 32.6079   7
  -1  10   2 145.090 31.7364   7
  -1  10   1 12705.2 341.591  11
  -1  10   1 13106.2 388.959   4
  -1 -10   1 12837.8 362.588   2
  -1  10   1 12998.1 299.865   7
  -1 -10   0 10123.1 299.259   2
   1 -10   0 10164.9 297.977   2
   1  10   0 9859.55 316.799   4
   1  10   0 9601.59 235.399   7
   1 -10   1 1105.53 80.9920   2
   1  10   1 1039.51 53.7839   7
   1  10   1 1107.09 81.0648  11
   1  10   1 1042.59 93.6494   4
   1  10   1 1105.31 48.2767  32
  -1 -10  -2 322.574 34.5806  27
   1  10   2 334.019 57.0791  11
  -1 -10  -2 336.136 52.1471   2
   1 -10   2 350.473 51.7349   2
  -1  10  -2 300.389 31.4602  30
   1  10   2 351.919 34.6889  32
  -1  10  -2 360.695 39.1051   7
   1  10   2 375.780 37.4390   7
  -1  10  -2 358.626 68.8170   4
   1  10   2 369.166 66.3869   4
  -1 -10  -3 916.173 49.0095  27
   1  10   3 1010.61 83.3713  11
  -1  10  -3 800.033 90.2954   4
   1  10   3 1019.04 91.9700   4
  -1  10  -3 973.612 53.1763   7
   1  10   3 952.922 50.8592   7
  -1 -10  -3 909.754 75.4992   2
   1  10   3 993.378 47.3967  32
   1 -10   3 966.965 77.6669   2
  -1  10  -3 885.376 45.4241  30
   1  10   4 4779.19 133.484  17
   1  10   4 4607.06 182.471  11
  -1  10  -4 4382.43 127.810   7
   1  10   4 4846.17 197.253   4
  -1  10  -4 4315.03 194.470   4
  -1  10  -4 4308.10 119.041  30
  -1 -10  -4 4673.49 176.749   2
  -1 -10  -4 4488.12 124.957  27
   1 -10   4 4636.44 174.730   2
   1  10   5 4594.03 132.276  17
  -1 -10  -5 4520.10 125.555  27
   1  10   5 4609.36 193.055   4
   1  10   5 4590.65 185.060  11
  -1  10  -5 4382.14 194.058   4
  -1  10  -5 4262.73 118.490  30
  -1 -10  -5 4501.56 120.757  18
  -1  10  -5 4190.25 124.168   7
   1 -10   5 4186.76 167.489   2
  -1 -10  -5 4502.18 172.699   2
   1  10   6 139.945 57.3546   4
  -1  10  -6 218.223 64.2416   4
   1  10   6 91.1554 31.0599  17
   1  10   6 51.2586 54.2631  11
   1 -10   6 179.744 45.8585   2
  -1 -10  -6 107.229 41.7791   2
  -1  10  -6 109.798 30.5835  30
  -1 -10  -6 102.808 34.8007  27
  -1  10  -6 132.002 33.4581   7
  -1 -10  -6 180.126 34.9721  18
  -1  10  -7 91.3388 30.2077  25
   1  10   7 70.6922 33.7592  32
  -1 -10  -7 73.0508 34.6150  27
  -1  10  -7 47.3331 29.9595  30
  -1 -10  -7 87.0706 32.5657  18
   1  10   7 88.3274 29.6779  17
  -1  10  -8 401.983 37.5846  25
   1  10   8 374.581 40.6061  32
  -1 -10  -8 400.755 41.3296  27
   1  10   8 414.184 37.7911  17
  -1 -10  -8 374.556 40.0356  18
  -1  10  -8 420.762 39.6617  30
  -1 -10  -9 330.968 26.2067  12
  -1 -10  -9 303.736 39.4861  27
   1  10   9 294.735 32.2580  17
  -1  10  -9 261.820 31.7911  25
   1  10   9 327.491 67.3801  11
   1  10   9 401.051 39.9222  32
  -1  10  -9 359.949 38.0650  30
   1  10  10 227.298 26.5784  17
  -1  10 -10 160.568 33.6590  30
  -1 -10 -10 204.135 21.5343  12
  -1 -10 -10 171.448 26.3972  33
   1  10  10 181.215 34.3355  32
  -1  10 -10 194.504 28.3439  25
  -1 -10 -11 1634.32 51.3327  12
  -1  10 -11 1574.24 57.5686  25
  -1 -10 -11 1526.64 57.1873  33
   1  10  11 1764.45 59.5102  32
  -1  10 -11 1718.10 62.8463  30
  -1 -10 -12 1015.96 42.0247  33
   1  10  12 1203.83 45.0576  32
  -1  10 -12 1205.26 48.7294  30
  -1 -10 -12 1113.38 38.2012  12
  -1 -10 -12 960.112 40.6730  28
  -1 -10 -13 172.734 19.0707  33
  -1  10 -13 183.079 27.1825  30
  -1 -10 -13 169.457 15.7847  12
  -1 -10 -13 173.840 17.4492  28
  -1  10 -14 381.587 25.3522  30
  -1 -10 -14 342.292 16.7743  28
  -1 -10 -14 371.476 19.2185  33
   1 -11 -14 275.632 17.4306  33
   1 -11 -14 214.929 14.4297  28
   1 -11 -13 220.054 20.9050  33
  -1  11  13 260.654 26.5857  32
   1 -11 -13 210.167 18.9680  28
   1  11 -12 10.4504 26.7916  30
  -1  11  12 50.4204 27.9507  32
   1 -11 -12 18.0103 19.3240  33
   1 -11 -11 279.790 32.5951  18
  -1  11  11 330.790 35.9538  32
   1  11 -11 365.639 34.8559  30
   1 -11 -10 189.509 32.7953  18
  -1  11  10 185.280 28.0255  17
   1 -11 -10 189.536 34.5479  27
   1  11 -10 200.689 29.2924  25
   1  11 -10 198.732 33.6915  30
   1 -11  -9 632.307 43.5475  18
  -1  11   9 631.383 45.2121  17
   1  11  -9 668.285 44.6132  30
   1  11  -9 588.885 42.1154  25
   1 -11  -9 630.929 46.0650  27
   1 -11  -8 23.2257 31.7262  18
   1  11  -8 39.6146 30.7959  30
  -1  11   8 11.3337 27.9099  17
   1 -11  -8 5.33391 32.1867  27
  -1  11   8 69.8756 55.5358  11
  -1  11   7 3407.05 115.926  17
  -1  11   7 3607.91 107.338   7
   1  11  -7 3585.46 113.085  25
  -1  11   7 3889.33 106.243  32
   1 -11  -7 3609.70 110.953  27
   1 -11  -7 3669.67 159.351   2
   1 -11  -7 3486.14 106.543  18
   1  11  -7 3961.99 109.670  30
  -1  11   7 4036.51 176.975  11
   1 -11  -7 3810.32 100.652   6
   1  11  -6 1942.06 76.3930  25
   1  11  -6 1996.23 132.057   4
  -1  11   6 2096.55 71.4293  32
   1 -11  -6 2031.97 76.6275  27
  -1  11   6 1888.19 127.482   4
   1 -11  -6 1989.65 115.645   2
  -1 -11   6 1926.48 108.608   2
  -1  11   6 2048.90 74.8859   7
   1  11  -6 2057.54 73.4900  30
  -1  11   6 2046.01 124.654  11
   1 -11  -6 1825.45 71.1539  18
  -1  11   5 227.281 34.8058   7
  -1  11   5 161.793 34.3453  32
  -1  11   5 247.367 60.0974  11
   1 -11  -5 344.461 65.7926  10
   1 -11  -5 196.945 34.8119  18
  -1  11   5 242.103 67.3250   4
   1  11  -5 196.240 66.0935   4
   1  11  -5 206.383 32.3756  25
   1 -11  -5 203.693 37.2372  27
   1 -11  -5 204.779 51.1882   2
  -1 -11   5 207.696 47.8884   2
  -1 -11   4 891.675 78.8845   2
   1  11  -4 860.020 49.0587  25
  -1  11   4 880.014 46.6710  32
   1 -11  -4 882.014 51.8848  27
  -1  11   4 807.847 50.1871   7
   1  11  -4 959.822 99.0563   4
  -1  11   4 806.430 94.3291   4
  -1  11   4 860.284 83.8533  11
   1  11  -4 710.020 45.0994  17
   1 -11  -4 868.898 79.4359   2
  -1 -11   3 6572.31 230.813   2
   1  11  -3 6428.28 170.641  25
  -1  11   3 6511.66 159.037  32
   1 -11  -3 6732.65 168.849  27
  -1  11   3 6612.04 171.801   7
  -1  11   3 6439.85 255.452   4
   1  11  -3 6806.06 256.420   4
  -1  11   3 6490.26 222.945  11
   1  11  -3 6755.58 156.735  20
   1  11  -3 6236.95 170.071  17
   1 -11  -3 6563.19 231.882   2
  -1  11   2 2652.90 78.7195  32
   1 -11  -2 2468.01 84.4673  27
  -1  11   2 2720.61 91.4523   7
   1  11  -2 2637.33 90.5977   7
   1  11  -2 2964.79 158.551   4
  -1  11   2 2558.09 154.692   4
  -1  11   2 2516.23 124.792  11
   1 -11  -2 2736.69 137.329   2
   1  11  -2 2726.00 87.3718  25
   1  11  -2 2518.64 76.0184  20
  -1 -11   2 2865.93 138.014   2
  -1  11   1 390.301 33.8706  32
  -1  11   1 433.669 41.9233   7
   1  11  -1 440.764 34.5992  25
  -1  11   1 358.496 56.9042  11
  -1  11   1 383.652 75.5047   4
  -1 -11   1 450.407 63.2165   2
  -1 -11   0 3246.09 148.300   2
   1 -11   0 3098.01 147.341   2
   1  11   0 3082.63 99.1699   7
   1  11   0 3161.74 165.911   4
   1  11   0 3021.31 92.5106  25
   1 -11   1 1175.45 89.5175   2
   1  11   1 1153.80 104.060   4
   1  11   1 1024.82 54.6105   7
   1  11   2 247.416 68.0203   4
  -1  11  -2 336.423 72.9023   4
   1  11   2 233.299 36.4379  17
  -1 -11  -2 238.750 33.3338  27
   1 -11   2 256.241 51.9010   2
  -1 -11  -2 292.615 54.5933   2
   1  11   2 310.673 39.2116   7
  -1  11  -2 247.253 37.4537   7
   1  11   3 891.318 94.0309   4
  -1  11  -3 649.544 88.8605   4
   1  11   3 744.646 45.8358  32
  -1  11  -3 768.147 51.4549   7
   1  11   3 791.030 81.5362  11
  -1 -11  -3 753.179 74.1772   2
   1 -11   3 977.787 82.2151   2
  -1 -11  -3 879.726 48.2713  27
   1  11   4 17621.4 415.252  17
  -1 -11  -4 17927.5 403.060  27
   1 -11   4 18072.9 478.623   2
  -1 -11  -4 18622.5 482.988   2
   1  11   4 19363.0 488.497  11
  -1  11  -4 18095.6 512.661   4
  -1  11  -4 17885.3 399.639  30
   1  11   4 19259.5 510.900   4
   1  11   4 18201.6 397.961  32
  -1  11  -4 17838.9 408.602   7
   1  11   5 4676.13 203.217   4
   1  11   5 4997.58 195.577  11
  -1  11  -5 4974.75 212.074   4
  -1 -11  -5 4789.29 130.507  27
  -1  11  -5 4532.64 131.634   7
  -1 -11  -5 4806.08 125.154  18
  -1  11  -5 4526.45 125.135  30
  -1 -11  -5 4669.83 184.420   2
   1 -11   5 4656.23 183.323   2
   1  11   5 4665.16 137.576  17
   1  11   6 2289.40 131.324  11
  -1  11  -6 2281.83 140.867   4
  -1 -11  -6 2417.88 78.7231  18
  -1 -11  -6 2310.08 121.533   2
  -1 -11  -6 2470.95 82.7428  27
  -1  11  -6 2519.39 79.8850  30
   1  11   6 2367.09 87.6884  17
  -1  11  -6 2192.78 81.0847   7
   1 -11   6 2573.93 74.9059   6
   1  11   7 1801.47 74.0422  17
  -1 -11  -7 1939.00 72.6038  27
  -1  11  -7 1787.55 74.5021  25
   1  11   7 2084.32 123.313  11
  -1  11  -7 2013.24 69.7921  30
  -1 -11  -8 45.5337 32.1433  27
   1  11   8 19.6324 33.7100  32
   1  11   8 29.3788 26.2641  17
  -1  11  -8 30.2056 29.7597  30
  -1  11  -8 20.5728 26.8585  25
  -1 -11  -9 2059.03 69.9348  33
   1  11   9 2285.31 73.6610  32
  -1 -11  -9 2249.93 64.5918  12
   1  11   9 2148.04 73.6694  17
  -1  11  -9 2387.80 75.8547  30
  -1  11  -9 2200.97 76.3767  25
  -1  11 -10 994.782 45.2628  25
  -1 -11 -10 977.853 42.9846  33
   1  11  10 1064.87 47.0168  32
  -1 -11 -10 984.051 36.6444  12
   1  11  10 1007.00 42.2340  17
  -1  11 -10 1077.09 48.8499  30
  -1 -11 -10 930.683 42.7648  28
   1  11  11 156.540 18.5104  17
  -1 -11 -11 135.732 20.5593  33
   1  11  11 179.385 29.4079  32
  -1  11 -11 199.940 30.0646  30
  -1  11 -11 162.549 21.9541  25
  -1 -11 -11 170.611 17.2839  12
  -1 -11 -12 439.116 24.8866  33
  -1  11 -12 443.419 31.1932  30
  -1 -11 -13 1910.69 51.2755  33
  -1 -11 -13 1775.14 50.0901  28
   1 -12 -13 2156.07 58.3824  28
   1 -12 -13 2502.09 60.0684  33
  -1  12  12 704.840 33.7933  32
   1 -12 -12 648.893 29.7651  33
   1 -12 -11 24.4454 18.1828  33
  -1  12  10 1189.42 47.7771  17
   1 -12 -10 1220.05 51.6944  27
   1 -12 -10 1238.22 49.0622  18
  -1  12   9 1766.74 67.1364  17
   1 -12  -9 1725.64 65.1593  27
   1 -12  -9 1834.02 62.3565  18
   1 -12  -8 784.579 43.7146  18
  -1  12   8 908.516 47.7812  32
  -1  12   8 749.121 48.2582  17
   1  12  -8 858.457 47.2368  25
   1 -12  -8 817.461 47.9196  27
  -1  12   7 311.968 37.1491  32
   1 -12  -7 222.696 33.3521  18
   1 -12  -7 297.524 26.9741   6
  -1  12   7 254.295 37.7814  17
   1  12  -7 299.882 34.0449  25
   1 -12  -7 264.075 36.7432  27
  -1  12   6 192.839 34.6121  17
  -1  12   6 264.960 62.9133  11
  -1  12   6 218.266 35.7612  32
   1  12  -6 205.209 64.8526   4
   1 -12  -6 173.272 33.3721  18
  -1  12   6 164.757 33.0030   7
   1 -12  -6 179.839 34.7998  27
   1 -12  -6 210.711 52.1600   2
   1  12  -6 186.121 30.3517  25
   1 -12  -6 193.055 27.5342   6
  -1 -12   5 243.956 52.7752   2
   1 -12  -5 273.242 58.4230   2
   1  12  -5 307.100 70.2218   4
  -1  12   5 163.596 69.8242   4
   1 -12  -5 236.579 33.9189  18
  -1  12   5 276.058 62.0703  11
  -1  12   5 222.063 35.7717  32
   1  12  -5 219.822 32.0762  25
  -1  12   5 233.833 37.0063   7
   1 -12  -5 272.996 37.0792  27
   1 -12  -4 87.1538 33.8728  27
   1  12  -4 87.4378 27.9702  25
   1  12  -4 104.538 26.6005  17
   1 -12  -4 71.7167 55.6103  10
  -1  12   4 149.054 56.9401  11
   1  12  -4 139.473 69.8868   4
  -1  12   4 134.980 63.9085   4
   1 -12  -4 115.282 46.6654   2
  -1 -12   4 77.2138 44.0368   2
  -1  12   4 66.1302 31.4169  32
  -1  12   4 125.934 33.1657   7
   1 -12  -3 222.969 36.3553  27
  -1  12   3 196.146 39.1383   7
  -1 -12   3 179.487 52.6662   2
   1 -12  -3 190.461 56.5727   2
  -1  12   3 167.131 32.7903  32
   1  12  -3 201.867 31.1672  25
   1  12  -3 182.475 69.5333   4
  -1  12   3 138.252 72.1340   4
  -1  12   3 160.804 53.2644  11
   1  12  -3 148.097 19.4445  20
   1  12  -3 183.073 32.8617  17
  -1  12   2 11933.6 284.404   7
   1  12  -2 11964.7 284.300  17
   1 -12  -2 12033.0 275.036  27
   1  12  -2 11730.6 279.607  25
  -1  12   2 12110.8 388.943   4
   1  12  -2 12450.5 389.693   4
   1 -12  -2 12471.5 363.915   2
  -1 -12   2 12328.4 359.405   2
   1  12  -2 11657.4 268.157  20
  -1  12   1 94.7352 36.0992   7
   1  12  -1 79.9463 19.3391  20
  -1 -12   1 24.4437 40.3032   2
   1  12  -1 93.2326 30.8031  17
  -1  12   1 126.572 64.4229   4
   1  12  -1 88.1185 25.1467  25
   1  12   0 4110.89 115.287  25
   1  12   0 3937.20 127.504  17
   1  12   0 4467.23 205.411   4
  -1 -12   0 4365.25 181.627   2
   1 -12   0 4469.56 184.984   2
   1  12   1 268.418 37.9544  17
   1  12   1 361.598 75.7552   4
   1 -12   1 331.052 60.5485   2
  -1 -12  -2 12521.5 360.034   2
   1 -12   2 12187.6 358.942   2
  -1  12  -2 12252.1 390.322   4
   1  12   2 12109.4 385.056   4
  -1  12  -2 12027.2 285.668   7
   1  12   2 11358.0 288.666  17
  -1  12  -3 6219.71 261.559   4
  -1  12  -3 6653.18 175.283   7
  -1 -12  -3 6777.83 166.275  27
  -1 -12  -3 6498.74 236.540   2
   1 -12   3 6942.54 241.324   2
   1  12   3 6480.96 257.869   4
  -1  12  -4 1453.84 124.282   4
  -1 -12  -4 1437.14 59.6794  27
  -1  12  -4 1291.49 63.6877   7
  -1 -12  -4 1414.37 100.610   2
   1 -12   4 1434.93 101.485   2
   1  12   4 1479.09 58.8222  32
   1  12   4 1389.42 119.332   4
   1  12   4 1292.85 65.0172  17
  -1  12  -5 249.615 36.3390   7
   1  12   5 224.688 35.0785  17
  -1 -12  -5 215.649 52.9341   2
   1 -12   5 212.138 50.5030   2
  -1 -12  -5 220.851 34.1128  27
   1  12   5 322.005 67.8134   4
  -1  12  -5 211.791 69.3280   4
   1  12   6 10291.2 251.497  17
   1 -12   6 10264.9 235.338   6
  -1 -12  -6 10447.9 242.978  27
  -1  12  -6 10221.6 240.637  30
   1  12   7 192.857 32.2155  17
  -1  12  -7 178.654 32.3751  30
  -1  12  -8 55.7870 25.1256  25
   1  12   8 103.875 25.7911  17
  -1 -12  -8 66.6207 20.2350  33
  -1  12  -8 93.7594 30.4212  30
  -1  12  -9 692.196 40.2486  30
  -1  12  -9 675.541 38.5664  25
   1  12   9 643.031 36.9437  17
  -1 -12  -9 652.283 34.4734  28
   1  12   9 741.607 40.7375  32
  -1 -12  -9 642.696 33.1547  33
  -1  12 -10 231.677 29.3798  30
   1  12  10 201.847 21.8432  17
  -1 -12 -10 204.079 21.2826  28
  -1 -12 -10 207.021 20.7299  33
  -1  12 -10 206.975 23.5768  25
  -1 -12 -11 793.945 32.2662  28
  -1 -12 -11 777.276 30.8380  33
  -1 -12 -12 4.53479 10.3424  33
  -1 -12 -13 12.1016 6.28693  28
   1 -13 -12 177.660 13.7987  28
   1 -13 -12 196.676 13.9687  33
   1 -13 -11 111.589 16.0122  28
   1 -13 -11 131.637 16.5416  33
   1 -13 -10 1054.88 39.5205  33
  -1  13  10 1110.64 40.5251  17
   1 -13  -9 17.8104 25.4655  27
  -1  13   9 27.8194 27.1045  32
  -1  13   9-7.09766 21.7747  17
  -1  13   8 1734.64 68.3401  17
   1 -13  -8 1835.60 59.5355  18
   1  13  -8 1903.12 66.7670  25
   1 -13  -8 1862.01 64.1164  27
  -1  13   8 1946.35 62.6340  32
  -1  13   7 1996.65 76.7499  17
   1 -13  -7 2054.17 65.1620  18
   1  13  -7 2088.35 73.0249  25
  -1  13   7 2164.98 68.3256  32
   1 -13  -7 2048.60 70.1570  27
   1 -13  -6 3006.33 85.4685   6
   1  13  -6 3160.22 95.0443  25
  -1  13   6 2868.94 100.025  17
  -1  13   6 3091.86 87.1901  32
   1 -13  -6 2890.78 90.2757  27
   1 -13  -5 1265.34 50.7099   6
  -1  13   5 1176.71 61.5516  17
   1 -13  -5 1240.05 54.5287  27
   1  13  -5 1228.77 55.0674  25
  -1  13   5 1178.95 51.5438  32
   1 -13  -4 2022.96 68.6600  27
  -1 -13   4 2043.84 118.138   2
   1 -13  -4 2049.96 124.179   2
  -1  13   4 1924.63 73.0155   7
   1  13  -4 1945.64 70.3845  25
   1  13  -3 6044.57 247.100   4
   1 -13  -3 6157.14 218.311  10
   1  13  -3 5731.89 156.030  17
  -1  13   3 5798.41 251.736   4
  -1  13   3 6086.62 161.876   7
   1 -13  -3 6357.84 153.726  27
   1  13  -3 6055.61 158.190  25
  -1 -13   3 6036.39 224.364   2
   1 -13  -3 5925.87 228.546   2
   1  13  -2 7943.96 180.114  20
   1  13  -2 7566.35 190.939  25
   1  13  -2 7551.32 194.814  17
  -1  13   2 7988.76 296.265   4
  -1  13   2 7549.25 196.102   7
   1  13  -2 8044.58 295.492   4
  -1 -13   2 7640.89 264.003   2
   1 -13  -2 8052.69 272.222   2
   1  13  -1 113.825 25.0406  25
  -1  13   1 111.878 35.8476   7
  -1  13   1 208.467 72.2646   4
   1  13  -1 145.427 19.8404  20
   1  13  -1 100.236 31.6017  17
  -1 -13   1 85.6506 46.0823   2
   1 -13   0 663.191 76.7856   2
   1  13   0 755.624 94.4929   4
   1  13   0 609.230 36.1654  25
   1  13   0 480.228 44.4856  17
   1  13   0 612.315 33.8415  20
   1  13   1 388.832 76.6985   4
  -1  13  -1 457.260 85.1882   4
   1 -13   1 301.433 63.4716   2
  -1 -13  -1 329.496 60.7761   2
   1  13   1 422.792 41.7938  17
   1  13   2 3593.19 114.323  17
  -1  13  -2 3569.84 192.003   4
  -1 -13  -2 3664.57 164.390   2
   1 -13   2 3706.32 169.460   2
  -1  13  -2 3638.16 112.440   7
   1  13   2 3721.36 188.101   4
   1  13   3 378.934 77.1158   4
  -1  13  -3 395.638 41.4088   7
   1 -13   3 432.957 63.5087   2
  -1 -13  -3 334.941 60.7832   2
  -1  13  -4 262.319 36.3168   7
   1 -13   4 317.107 30.0000   6
   1  13   4 236.175 34.7983  17
  -1  13  -4 325.521 34.2548  25
   1 -13   5 2583.84 77.2499   6
  -1  13  -5 2665.31 88.1210  25
   1  13   5 2518.12 88.5875  17
   1  13   6 1951.39 70.9339  17
   1 -13   6 2025.83 60.4553   6
  -1 -13  -6 1693.09 56.9865  33
  -1  13  -6 2128.63 72.4223  25
   1  13   6 1666.56 61.2440   8
  -1 -13  -7 242.640 22.4496  33
   1  13   7 272.179 30.5739  17
  -1 -13  -7 242.191 23.8351  28
   1  13   8 384.546 30.4332  17
  -1  13  -8 428.824 31.6836  25
  -1 -13  -8 351.081 23.3517  33
  -1 -13  -8 370.907 25.5439  28
   1  13   9 841.286 36.7650  17
  -1 -13  -9 770.815 31.4091  33
  -1 -13  -9 855.453 34.6556  28
  -1 -13 -10 89.9422 13.7907  33
   1  13  10 88.0931 15.2197  17
  -1 -13 -10 74.2545 14.9820  28
  -1 -13 -11 3.88796 8.68207  33
  -1 -13 -11 1.64906 9.84413  28
   1 -14 -11 1334.06 36.0955  28
   1 -14 -10 43.3209 11.0947  33
  -1  14  10 41.3765 11.2549  17
   1 -14 -10 48.2443 12.2274  28
   1 -14  -9 1061.21 35.5196  33
  -1  14   9 1062.57 40.9529  17
   1 -14  -9 1013.77 36.8456  28
  -1  14   8 106.317 23.7455  17
   1 -14  -7 800.535 37.6871  27
   1  14  -7 723.294 37.9487  25
   1 -14  -6 129.947 27.1337  27
   1  14  -6 109.127 24.2410  25
  -1  14   6 98.4520 28.9452  17
   1  14  -6 122.113 23.7893   8
   1 -14  -6 138.304 22.5521   6
   1 -14  -5 2616.48 76.7527   6
   1  14  -5 2705.36 82.6474  25
   1 -14  -5 2665.57 78.4257  27
  -1  14   5 2533.56 88.0762  17
   1 -14  -4 5151.89 128.664   6
  -1  14   4 4682.94 139.398  17
   1 -14  -4 5139.73 126.662  27
   1  14  -4 5061.69 132.683  25
   1 -14  -3 23.5196 23.0257   6
   1  14  -3-4.53656 21.0830  25
  -1  14   2 5855.83 145.493   7
   1  14  -2 5105.58 136.866  17
  -1  14   2 4725.00 146.389  17
   1  14  -2 5628.61 136.498  25
  -1  14   2 4928.21 130.418  25
   1  14  -1 5181.71 134.555  25
  -1  14   1 5010.56 135.042  25
  -1  14   1 5599.70 146.513   7
   1  14  -1 5558.93 143.322  17
   1  14  -1 5386.00 127.936  20
   1  14   0 11800.2 263.023  20
   1  14   0 12014.6 278.679  17
  -1  14   0 11593.5 271.259  25
   1  14   1 539.390 29.6780  20
  -1  14  -1 579.550 38.4323  25
   1  14   1 466.866 40.7816  17
   1 -14   2 2755.64 77.9741   6
   1  14   2 2212.56 69.9225  20
  -1  14  -2 2102.65 78.8270  17
   1  14   2 2318.94 83.1643  17
  -1  14  -2 2555.99 80.6346  25
   1 -14   3 2482.13 73.6616   6
  -1  14  -3 2454.72 78.5627  25
  -1 -14  -4 116.096 17.8956  28
  -1  14  -4 98.6957 25.6082  25
   1 -14   4 140.043 24.1450   6
  -1  14  -5 1687.82 60.9634  25
   1 -14   5 1754.04 54.1234   6
   1  14   5 1439.08 55.2080   8
  -1 -14  -5 1461.08 50.7632  28
   1  14   5 1644.08 61.6820  17
  -1 -14  -6 1769.85 54.9042  28
   1  14   6 1834.74 64.0600  17
  -1 -14  -7 35.9850 14.5046  28
   1  14   7 41.5509 20.3210  17
  -1 -14  -8 175.903 16.6890  28
   1  14   8 203.202 21.9685  17
  -1 -14  -9 5.72840 10.9526  28
  -1  14  -9-11.1249 14.7850  25
   1  14   9 3.10295 12.6924  17
  -1 -14 -10 1524.76 39.7330  28
   1 -15  -9 23.0393 8.00240  28
  -1  15   8 254.034 21.1864  17
   1 -15  -8 238.494 15.6690  28
  -1  15   7 1382.35 48.1269  17
   1 -15  -7 1187.33 37.7102  28
  -1  15   6 223.619 26.7328  17
   1 -15  -6 195.230 16.9645  28
   1  15  -6 249.411 23.4398  25
  -1 -15   5 445.298 27.1883   6
   1 -15  -5 451.359 27.7934   6
   1  15  -5 484.869 29.6018  25
   1  15  -5 428.972 28.6359   8
  -1  15   5 389.158 33.4066  17
   1  15  -4 956.020 39.5844  25
   1 -15  -4 918.208 38.3919   6
   1  15  -4 832.840 40.5216   8
   1  15  -3 2697.91 76.8242  25
   1 -15  -3 2692.02 76.5202   6
  -1  15   2 12.6434 24.8556  17
   1  15  -2 16.7567 17.8569  25
   1  15  -1 1839.96 56.3362  25
  -1  15   1 1904.27 68.7115  17
   1  15  -1 1895.06 62.6677  17
   1 -15   0 274.700 27.0981   6
  -1  15   0 240.261 24.0867  25
   1  15   0 255.242 28.8660  17
  -1  15   0 211.364 30.1710  17
  -1  15  -1 3745.64 100.352  25
  -1  15  -1 3531.14 102.969  17
   1  15   1 3602.08 103.393  17
   1 -15   2 2345.71 67.3184   6
   1  15   2 2228.88 71.6270  17
  -1  15  -2 2216.29 68.5240  25
   1 -15   3 38.3017 20.3341   6
  -1  15  -3 27.6252 19.2936  25
   1  15   3 38.4469 13.7983  20
   1  15   3 43.0375 21.5067  17
   1  15   4 357.230 27.6138   8
   1 -15   4 497.473 28.1274   6
   1  15   4 377.384 23.0514  20
  -1  15  -4 490.502 30.4404  25
  -1  15  -5 131.253 20.9918  25
   1  15   5 78.6693 17.5645   8
   1  15   5 90.2063 21.1417  17
   1  15   5 70.7652 14.0757  20
   1 -15   5 97.2410 17.9664   6
  -1  15  -6 2822.03 72.2787  25
   1  15   6 2334.39 64.5111  20
   1  15   6 2781.54 71.8171  17
  -1 -15  -6 2296.14 60.2510  28
   1  15   7 14.9435 11.0259  20
   1  15   7 24.7124 15.1952  17
  -1 -15  -7 33.9847 9.29614  28
  -1  15  -7 37.9270 15.2012  25
   1  15   8 154.186 12.5717  20
  -1 -15  -8 147.138 10.0783  28
   1  15   8 178.102 15.1200  17
  -1  16   7 101.627 12.7391  17
  -1  16   6 68.4953 15.3106  17
  -1  16   5 454.806 26.4270  17
  -1  16   5 364.282 21.6297   8
   1  16  -4 294.467 21.2097   8
   1  16  -3 682.764 31.5612   8
  -1  16   3 582.141 34.1776  17
   1 -16  -3 636.301 29.0748   6
  -1 -16   3 664.323 29.2297   6
   1  16  -2 363.234 26.3001   8
  -1  16   2 326.000 27.9827  17
   1 -16  -2 377.037 24.2329   6
  -1 -16   2 422.908 25.2088   6
  -1  16   1 1658.36 57.9405  17
   1  16   0 22.3911 17.9926   8
  -1  16   0 1.11995 13.0525  25
   1 -16   0 33.5755 17.6397   6
  -1  16   0 20.4838 18.5130  17
   1  16   0 39.4510 16.2774  17
   1  16   1 105.072 20.1566   8
  -1  16  -1 90.0019 15.4564  25
   1 -16   1 94.1017 19.5929   6
   1  16   1 84.9228 18.5268  17
   1  16   2 14.2147 17.4678   8
   1  16   2-1.64744 16.5925  17
  -1  16  -2 11.9711 14.5199  25
  -1 -16  -2-8.69105 16.3699   6
   1 -16   2 60.9997 17.7657   6
   1  16   3 154.326 19.3177   8
   1  16   3 157.573 19.8169  17
  -1  16  -3 209.438 18.8403  25
  -1 -16  -3 219.785 18.8995   6
   1 -16   3 235.201 20.3915   6
   1  16   4 117.568 15.7173   8
  -1  16  -4 147.864 16.6436  25
   1  16   5 88.0648 14.5735  17
  -1  16  -5 80.1691 14.2770  25
   1  16   6 1148.46 33.0160  17
   1  16   6 913.765 26.8255  20
  -1  17   3 221.654 16.0191  17
  -1  17   3 217.193 15.4215   8
  -1  17   2 32.0197 11.6893  17
   1  17  -2 59.8139 12.6126   8
  -1  17   2 39.9843 13.0110   8
  -1  17   1 17.7306 12.3301   8
   1  17   0 82.8377 13.3158   8
   1  17   1 3491.02 81.6691   8
  -1  17  -1 3277.46 81.5284   8
  -1  17  -2 240.842 15.6851   8
   1  17   2 249.281 15.4384   8
   1  17   3 2.06196 7.64029  17
   2   0 -19 0.26313 10.0728  31
   2   0 -18 17.6953 18.1727  31
   2   0 -18-50.8797 41.0263  23
   2   0 -17 2.76378 17.9247  23
   2   0 -17 6.84340 24.0752  21
   2   0 -16 67.6327 27.9524  31
   2   0 -16 66.1408 23.2099  23
   2   0 -16 109.172 23.6056  12
   2   0 -16 47.6081 23.0525  15
   2   0 -15 13.2542 25.5144  15
   2   0 -15-18.7071 31.1183  31
   2   0 -15-17.8258 28.0429  19
   2   0 -15 6.99273 27.8023  23
   2   0 -15 9.76108 24.9708  12
   2   0 -14 144.985 30.2115  15
   2   0 -14 146.849 31.8357  31
   2   0 -14 212.082 28.7664  12
   2   0 -14 171.849 31.2451  19
   2   0 -14 199.211 33.1207  23
   2   0 -13-3.82548 25.4299  19
   2   0 -13-6.06823 22.3916  12
   2   0 -13-2.08022 24.6241  15
   2   0 -13 2.02367 28.1713  23
   2   0 -12 1195.91 52.4632  15
   2   0 -12 1187.40 50.0635  19
   2   0 -12 1084.77 46.6000  12
   2   0 -12 1092.20 51.8351  23
   2   0 -11 5.71012 17.3963  12
   2   0 -11 15.9087 21.1953  15
   2   0 -11 25.7812 23.6002  23
   2   0 -11 8.18713 18.9799  19
   2   0 -10 1234.85 43.7396  12
   2   0 -10 1108.93 44.3222  19
   2   0 -10 1213.35 49.3657  15
  -2   0   9 7.33126 34.7103  11
   2   0  -9-4.88236 14.8257  12
  -2   0   8-4.88417 30.6667  11
   2   0  -8 10.6064 13.6252  12
   2   0  -7-8.24420 12.6132  12
   2   0  -7 15.6331 14.6792   1
   2   0  -6 2364.87 75.6778   1
  -2   0   6 2888.19 74.1812   3
   2   0  -5 7.83614 17.3085   1
  -2   0   5 46.8031 13.9217   3
   2   0  -4 102606. 2086.42   1
  -2   0   4 98613.3 2080.43   3
   2   0  -3 22.3456 30.4879  10
  -2   0   3 8.74412 16.3174   3
   2   0  -2 3978.28 105.588  10
  -2   0   2 4006.99 103.339   3
   2   0  -2 3823.06 96.1294   9
   2   0  -1 14.9566 22.6052  10
  -2   0  -1-5.34587 16.1763   3
  -2   0  -2 14811.5 327.883   3
   2   0   3-0.90370 18.4145   1
  -2   0  -3-0.73808 14.2508   3
   2   0   4 36651.6 790.162   1
  -2   0  -4 37574.8 784.751   3
   2   0   5 49.1259 18.6013   1
  -2   0  -5 23.7551 13.3370   3
  -2   0  -6 2560.86 67.6513   3
  -2   0  -7-6.06298 15.3075  12
  -2   0  -8 559.079 28.8770  12
  -2   0  -9-5.38008 17.7679  12
  -2   0  -9 2.86973 16.4103  33
  -2   0 -10 23916.4 520.650  23
  -2   0 -10 24841.8 522.216  12
  -2   0 -10 24772.0 522.860  33
  -2   0 -10 23518.8 521.374  38
  -2   0 -11-3.24556 31.0756  21
  -2   0 -11 17.6803 22.5778  23
  -2   0 -11-0.79468 22.8838  38
  -2   0 -11 9.86176 18.0450  33
  -2   0 -11 20.7084 19.6790  12
  -2   0 -12 81.5138 25.6023  38
  -2   0 -12 65.4411 32.8682  21
  -2   0 -12 74.7835 21.1227  12
  -2   0 -12 76.6724 36.6397  23
  -2   0 -13 7.88083 22.2906  38
  -2   0 -13-42.5578 85.6083  23
  -2   0 -13 18.2262 31.9940  21
  -2   0 -13 4.91969 19.8308  12
  -2   0 -14 3396.57 120.809  23
  -2   0 -14 3629.68 100.113  31
  -2   0 -14 3425.49 93.0206  38
  -2   0 -14 3425.38 97.0461  12
  -2   0 -15 11.3249 18.9278  12
  -2   0 -15-5.64053 26.7455  21
  -2   0 -15-11.3262 23.6052  31
  -2   0 -16 130.727 19.5629  12
  -2   0 -16 117.745 22.4137  31
  -2   0 -17-0.98357 16.5073  30
  -2   0 -17-1.69260 14.8055  31
   2  -1 -19 72.1083 11.6276  31
   2  -1 -18 20.9074 17.6284  31
   2   1 -18-25.2247 59.4245  23
   2  -1 -18 4.55551 29.0881  23
   2  -1 -18 29.7633 18.2321  21
   2  -1 -17 1323.89 50.9550  31
   2  -1 -17 1290.55 44.7095  23
   2   1 -17 1257.40 45.0676  23
   2  -1 -16 31.5373 21.8821  23
   2   1 -16-1.44072 22.5611  23
   2  -1 -16-6.23591 20.9521  12
   2   1 -16-13.3597 22.2229  15
   2  -1 -16 18.0092 20.7640  15
   2  -1 -16 27.2479 25.8937  31
   2  -1 -15 3346.12 98.9579  31
   2   1 -15 2874.10 89.7679  30
   2  -1 -15 3144.24 95.7127  12
   2   1 -15 3139.77 97.1126  12
   2   1 -15 3295.82 96.3402  23
   2  -1 -15 3491.02 97.6557  23
   2   1 -15 3336.76 98.4276  15
   2  -1 -15 3522.57 98.0817  15
   2   1 -15 3528.25 100.750  19
   2  -1 -15 3525.58 99.7766  19
   2  -1 -14 6923.75 167.640  12
   2   1 -14 6604.78 168.326  12
   2  -1 -14 6871.86 171.007  23
   2   1 -14 6928.70 170.462  23
   2  -1 -14 6853.90 170.499  15
   2   1 -14 6882.63 172.009  15
   2   1 -14 6357.02 168.513  19
   2  -1 -14 6527.84 168.541  19
   2  -1 -13 6022.67 145.833  12
   2   1 -13 5744.22 147.404  12
   2  -1 -13 5598.45 149.505  15
   2   1 -13 5591.93 150.697  15
   2   1 -13 5793.25 150.850  23
   2  -1 -13 6022.02 152.116  23
   2   1 -13 5790.38 149.972  34
   2  -1 -13 5613.37 147.898  19
   2   1 -12 1052.33 47.3335  34
   2  -1 -12 1000.39 44.5091  12
   2   1 -12 1058.29 45.2037  12
   2   1 -12 1019.69 46.9712  31
   2  -1 -12 982.902 47.0686  19
   2   1 -12 947.059 48.2981  23
   2   1 -12 1036.41 49.3399  15
   2  -1 -12 960.876 47.2105  15
   2  -1 -12 1056.68 50.4380  23
   2  -1 -11 1417.79 53.1539  19
   2  -1 -11 1418.67 51.2443  12
   2   1 -11 1450.40 51.7308  12
   2   1 -11 1500.58 57.7587  15
   2  -1 -11 1531.57 56.8949  15
   2  -1 -11 1535.06 55.3710  34
   2   1 -11 1538.33 53.8989  34
   2  -1 -10 558.854 31.5977  19
   2   1 -10 575.329 33.8881  15
   2  -1 -10 563.078 34.0111  15
   2   1 -10 538.546 29.9664  34
   2  -1 -10 541.321 31.0657  34
   2  -1 -10 438.761 27.9715  12
   2   1 -10 492.644 28.5208  12
  -2   1  10 509.428 56.1657  11
   2  -1  -9 21103.8 433.225  12
   2   1  -9 20627.3 433.303  12
  -2  -1   9 18015.7 459.036  11
  -2   1   9 19041.5 477.051  11
   2  -1  -8 4789.75 110.600  12
   2   1  -8 4532.96 110.189  12
  -2  -1   8 4475.64 134.651  11
  -2   1   8 4647.53 148.072  11
  -2   1   7 25715.5 540.654  11
   2   1  -7 24828.3 499.264  12
   2   1  -7 21786.6 504.944  39
  -2   1   7 23334.7 506.489   3
   2   1  -7 24406.4 506.222   1
   2  -1  -7 22889.5 507.029   1
  -2  -1   6 13919.2 308.931   3
   2   1  -6 13500.5 312.750   1
  -2   1   6 14407.5 310.617   3
   2  -1  -6 14062.9 314.168   1
   2  -1  -5 31215.5 695.113   2
   2   1  -5 32967.2 696.243   1
  -2   1   5 33219.3 690.279   3
  -2  -1   5 32418.2 692.013   3
   2   1  -4 6362.81 158.099   1
   2  -1  -4 6325.05 156.870   2
   2  -1  -4 6272.28 167.592  10
  -2   1   4 6334.67 152.213   3
   2   1  -3 139505. 2824.06   1
   2  -1  -3 135288. 2821.58   2
   2  -1  -3 136596. 2826.54  10
  -2   1   3 134449. 2817.42   3
   2  -1  -2 20016.3 432.939  10
  -2   1   2 19628.2 429.383   3
   2  -1  -1 60112.5 1258.57   2
   2   1  -1 60149.8 1262.36   1
   2  -1   0 217.662 24.2389   2
   2   1   0 231.427 25.9100   1
   2  -1   1 2034.62 64.4684   2
  -2   1  -1 1972.21 62.3950   3
   2   1   1 1878.48 65.6146   1
   2  -1   2 455776. 9344.37   2
  -2   1  -2 453869. 9342.10   3
   2   1   2 454041. 9347.84   1
   2  -1   3 100903. 2061.88   2
   2   1   3 99089.0 2063.80   1
  -2  -1  -3 94657.0 2062.61   3
  -2   1  -3 101586. 2058.30   3
   2   1   4 19483.2 444.151   1
  -2  -1  -4 20506.9 440.873   3
  -2   1  -4 20478.2 439.199   3
   2   1   5 10394.8 238.347   1
  -2   1  -5 10658.0 235.405   3
  -2  -1  -5 10388.2 233.018   3
   2  -1   5 10127.8 237.819   1
  -2  -1  -6 44347.0 932.782   3
  -2   1  -6 44962.5 929.285  12
  -2   1  -7 1000.95 36.0396  12
  -2  -1  -8 307.744 24.4058  12
  -2   1  -8 323.494 23.4953  12
  -2   1  -9 1756.22 57.4838  23
  -2   1  -9 1717.13 59.6152  21
  -2  -1  -9 1754.23 58.0464  33
  -2  -1  -9 1693.45 56.6364  12
  -2   1  -9 1774.92 57.0145  12
  -2   1  -9 1716.41 55.7992  33
  -2   1  -9 1724.82 56.6062  38
  -2   1 -10 10679.1 243.832  38
  -2  -1 -10 10419.9 242.056  23
  -2   1 -10 10651.3 244.772  23
  -2  -1 -10 10685.4 244.891  12
  -2   1 -10 10912.0 244.055  12
  -2   1 -10 11010.4 245.855  21
  -2  -1 -10 10790.6 246.732  33
  -2   1 -11 36.9996 28.5946  23
  -2  -1 -11 19.6967 20.8947  23
  -2   1 -11 41.5416 23.6108  38
  -2  -1 -11 8.49923 21.0712  12
  -2   1 -11 5.43546 18.5124  12
  -2  -1 -11 22.5783 19.8419  33
  -2  -1 -11-4.95153 32.3605  21
  -2   1 -11 1.57076 31.1682  21
  -2  -1 -12 42.2537 27.1524  23
  -2   1 -12 27.5357 61.6003  23
  -2  -1 -12 39.4215 20.2524  12
  -2   1 -12 21.0683 20.3058  12
  -2   1 -12 22.9681 23.0145  38
  -2  -1 -12 14.7842 24.0772  38
  -2  -1 -12 21.6041 20.5390  33
  -2   1 -12 59.4064 30.8302  21
  -2  -1 -12 65.1277 32.9624  21
  -2   1 -13 3854.02 141.170  23
  -2  -1 -13 3669.88 118.898  23
  -2  -1 -13 3573.65 100.734  12
  -2   1 -13 3671.02 100.792  12
  -2   1 -13 3399.66 102.077  31
  -2   1 -13 3646.85 97.3322  36
  -2   1 -13 4014.06 104.080  21
  -2  -1 -13 3845.54 105.442  21
  -2  -1 -13 3581.35 99.7751  38
  -2   1 -13 3657.84 97.6169  38
  -2   1 -14 8.30937 19.3986  12
  -2  -1 -14 0.76216 17.9607  12
  -2   1 -14-16.3615 28.6234  21
  -2  -1 -14-2.87020 30.9474  21
  -2  -1 -14 6.94901 21.5234  38
  -2  -1 -14 16.4894 76.2905  23
  -2   1 -14 63.8999 72.9256  23
  -2   1 -14-19.4926 26.6733  31
  -2   1 -14 7.81210 19.7044  38
  -2  -1 -15 991.859 43.0014  21
  -2   1 -15 957.266 40.4633  21
  -2   1 -15 800.737 41.2064  31
  -2  -1 -15 784.286 38.4692  12
  -2   1 -15 871.620 39.7027  12
  -2  -1 -15 828.575 41.4319  31
  -2   1 -15 961.713 44.8442  13
  -2   1 -16 3450.99 92.2706  31
  -2  -1 -16 3541.90 92.9493  31
  -2  -1 -16 3541.61 92.5060  12
  -2   1 -16 3221.37 91.4335  12
  -2  -1 -17 200.161 19.7498  31
  -2   1 -17 200.216 17.6842  31
   2   2 -18 189.262 64.6346  23
   2  -2 -18 176.737 27.3832  23
   2  -2 -18 170.144 20.2040  31
   2  -2 -18 151.650 21.1131  21
   2  -2 -17 282.166 28.7771  31
   2  -2 -17 327.066 24.0309  23
   2   2 -17 298.788 32.9395  23
   2   2 -16 3878.07 106.163  15
   2  -2 -16 3785.05 102.542  15
   2  -2 -16 3512.41 104.341  12
   2  -2 -16 4242.68 107.924  31
   2   2 -16 3947.76 102.955  23
   2  -2 -16 3875.12 102.207  23
   2   2 -15 1183.93 52.5039  15
   2  -2 -15 1106.54 48.6155  15
   2   2 -15 1128.17 49.8145  30
   2  -2 -15 1170.00 53.1923  31
   2  -2 -15 1172.13 49.4047  12
   2   2 -15 1215.36 50.7624  23
   2  -2 -15 1242.64 51.8090  23
   2  -2 -14 6686.34 164.202  12
   2   2 -14 6745.14 165.933  12
   2   2 -14 6586.33 162.571  30
   2  -2 -14 6885.08 166.899  19
   2   2 -14 6842.81 166.955  23
   2  -2 -14 6742.50 167.388  23
   2  -2 -14 6838.94 166.078  15
   2   2 -14 6759.62 168.995  15
   2   2 -14 6305.00 165.786  34
   2   2 -13 89.1013 25.4530  34
   2  -2 -13 127.745 26.6159  15
   2  -2 -13 65.9038 21.9157  33
   2  -2 -13 103.968 23.3001  12
   2   2 -13 89.3129 25.5673  12
   2  -2 -13 114.800 30.4455  23
   2  -2 -13 113.613 25.3838  19
   2  -2 -13 88.6549 33.0677  18
   2  -2 -12 1309.60 53.9736  15
   2   2 -12 1306.65 53.5414  34
   2  -2 -12 1381.49 55.3163  34
   2  -2 -12 1398.38 54.3130  19
   2  -2 -12 1269.87 59.2751  18
   2  -2 -12 1283.66 50.7991  12
   2   2 -12 1386.34 52.8486  12
   2  -2 -11 2731.38 84.3035  15
   2   2 -11 2860.60 82.8498  34
   2  -2 -11 2870.85 84.6691  34
   2  -2 -11 2822.87 82.4169  19
   2  -2 -11 2846.95 80.2454  12
   2   2 -11 2874.13 81.4799  12
  -2   2  11 2572.21 123.526  11
   2  -2 -11 2908.76 88.7130  18
   2  -2 -10 622.004 31.0930  12
   2   2 -10 672.442 32.0630  12
   2   2 -10 639.066 32.8834  31
   2  -2 -10 616.920 35.0727  15
  -2   2  10 648.229 64.3439  11
   2   2 -10 687.638 35.3569  19
   2  -2 -10 640.041 32.0562  19
   2   2 -10 573.527 36.4318  23
   2   2 -10 637.931 31.8740  34
   2  -2 -10 651.849 34.0423  34
   2  -2  -9 3062.94 79.7973  12
   2   2  -9 3038.03 79.8706  12
  -2   2   8 13084.4 329.221  11
   2  -2  -8 13530.5 281.555  12
   2   2  -8 12698.7 281.191  12
   2   2  -7 1284.63 49.9602   1
  -2  -2   7 1323.61 47.7796   3
  -2   2   7 1366.49 71.7893  11
   2   2  -7 1366.20 41.5434  12
   2   2  -6 32984.6 707.027  39
   2  -2  -6 32586.8 707.073   2
  -2   2   6 33072.7 706.388   3
   2  -2  -6 33596.6 733.423  10
   2   2  -6 32616.9 706.461   1
  -2   2   5 12615.0 291.994   3
   2  -2  -5 12523.9 294.760   2
   2   2  -5 12856.3 296.900   1
   2   2  -5 13340.8 297.712  39
   2   2  -4 805.725 44.5775   4
   2   2  -4 771.835 41.8306   1
  -2   2   4 811.018 38.6223   3
   2  -2  -4 831.495 40.7172   2
   2  -2  -3 325.549 28.1930   2
   2   2  -3 343.410 33.4057   4
   2  -2  -3 273.272 36.2835  10
   2   2  -3 264.647 28.6430   1
  -2   2   3 346.097 26.3216   3
  -2   2   2 41375.8 876.043   3
   2  -2  -1 380.522 30.6751   2
   2   2  -1 304.831 29.2920   1
   2  -2   0 40585.8 865.571   2
   2   2   0 41178.1 871.319   1
   2   2   1 21528.7 470.068   4
  -2   2  -1 21098.1 464.435   3
   2  -2   1 20789.0 463.647   2
   2   2   1 21766.7 470.195   1
   2   2   2 849033. 17389.5   1
  -2   2  -2 840596. 17384.1   3
   2   2   2 857049. 17388.1   4
   2  -2   2 840896. 17383.7   2
   2   2   2 847386. 17390.6  11
   2   2   3 48203.9 1031.50   1
  -2   2  -3 48945.7 1026.86   3
   2   2   3 48628.6 1028.94   4
   2  -2   3 48230.0 1025.93   2
   2   2   3 48684.6 1035.72  11
   2   2   4 8246.43 214.745  11
  -2   2  -4 8227.51 202.651   3
   2   2   4 8509.15 206.472  39
   2  -2   4 8368.55 202.609   2
   2   2   4 8563.06 207.212   1
  -2  -2  -5 817.741 41.5457   3
  -2   2  -5 846.227 42.1408   3
   2   2   5 778.933 41.7409   1
   2  -2   5 798.711 41.6806   2
   2   2   5 767.492 40.7223  39
   2   2   6 5172.63 156.783  11
  -2   2  -6 5364.83 121.107  12
  -2  -2  -6 5083.77 130.246   3
   2   2   7 1119.82 67.3746  11
  -2   2  -7 1328.46 42.3564  12
  -2   2  -8 134.981 18.9597  12
  -2  -2  -9 18852.6 411.128  33
  -2   2  -9 18781.9 408.730  23
  -2   2  -9 18503.0 404.083  12
  -2   2  -9 19172.6 406.528  21
  -2  -2  -9 18465.6 407.989  28
  -2   2  -9 18748.6 405.546  38
  -2   2 -10 20.4724 29.2955  21
  -2   2 -10 38.6065 18.3922  12
  -2  -2 -10 37.3711 20.6850  33
  -2   2 -10 27.1630 21.9220  38
  -2  -2 -10 23.0172 17.9448  28
  -2   2 -10 40.6837 29.7578  23
  -2   2 -11 268.591 34.8336  21
  -2  -2 -11 236.090 26.6480  33
  -2   2 -11 191.054 58.0199  23
  -2  -2 -11 167.177 24.2811  23
  -2  -2 -11 213.601 22.2305  28
  -2   2 -11 243.178 27.1252  38
  -2   2 -11 228.898 24.9669  12
  -2   2 -12 1318.69 54.0908  31
  -2  -2 -12 1312.99 50.4679  23
  -2   2 -12 1428.86 110.470  23
  -2   2 -12 1426.23 55.6358  21
  -2  -2 -12 1379.61 54.1481  33
  -2   2 -12 1256.30 51.6366  36
  -2   2 -12 1371.44 50.4467  38
  -2   2 -12 1267.83 50.7776  12
  -2   2 -13 13.3630 19.2608  12
  -2  -2 -13-24.5184 61.8218  23
  -2   2 -13-33.6698 98.2186  23
  -2   2 -13 22.0503 29.4619  21
  -2   2 -13 1.88791 21.1187  38
  -2   2 -13 16.2701 24.2538  31
  -2  -2 -13 6.25306 24.5283  38
  -2  -2 -14 3002.67 84.7917  12
  -2   2 -14 2974.87 86.0966  12
  -2  -2 -14 3024.55 83.6321  38
  -2  -2 -14 2821.34 97.5645  23
  -2   2 -14 2756.96 86.9414  31
  -2   2 -14 3055.75 87.7023  13
  -2   2 -14 3155.02 84.0140  21
  -2  -2 -15 239.215 23.6665  12
  -2   2 -15 239.844 24.9449  12
  -2  -2 -15 283.383 23.4117  38
  -2   2 -15 241.030 27.7640  31
  -2  -2 -16 39.0768 22.3416  21
  -2   2 -16 22.1734 19.1008  31
  -2  -2 -16 18.2632 20.3252  31
  -2  -2 -16 27.5944 15.7168  12
  -2   2 -17 17.0347 16.6718  30
  -2  -2 -17 16.7803 14.3179  31
   2  -3 -18 47.5726 30.5485  23
   2  -3 -18 2.77039 14.9046  31
   2  -3 -18 10.8636 17.9485  21
   2   3 -17 388.996 71.2338  23
   2  -3 -17 305.506 21.8389  23
   2  -3 -17 312.574 27.3794  31
   2  -3 -16 3.17357 20.6244  23
   2  -3 -16 22.2313 24.8997  31
   2  -3 -16 48.2622 20.6866  12
   2  -3 -16 12.0969 19.6416  15
   2  -3 -15 1051.33 45.6453  12
   2   3 -15 1222.53 52.3229  19
   2  -3 -15 1182.60 47.1997  15
   2   3 -15 1164.28 49.9100  30
   2  -3 -15 1238.62 49.5174  23
   2  -3 -14 6361.88 157.228  12
   2  -3 -14 6800.52 161.313  19
   2   3 -14 6290.81 162.360  19
   2  -3 -14 6824.39 162.980  18
   2   3 -14 6409.79 159.685  30
   2   3 -14 6167.44 160.530  34
   2  -3 -14 5872.05 155.915  33
   2  -3 -14 6288.20 158.935  15
   2  -3 -14 6684.96 162.585  23
   2   3 -13 140.531 31.6490  30
   2  -3 -13 88.4668 24.5542  12
   2  -3 -13 141.912 27.3124  15
   2  -3 -13 145.479 32.6951  23
   2   3 -13 212.445 32.3079  19
   2  -3 -13 84.5660 37.9692  18
   2  -3 -13 146.290 28.7978  19
   2   3 -13 131.744 28.6681  34
   2   3 -12 19.7124 19.9364  34
   2   3 -12 25.5923 25.5473  23
  -2   3  12-6.67052 49.3061  11
   2  -3 -12 2.31561 18.3812  12
   2  -3 -12 24.9014 22.5105  19
   2   3 -12 19.7984 24.2837  19
   2  -3 -12 28.9926 34.8098  18
   2  -3 -12 5.33392 21.6204  15
   2   3 -12 30.9300 25.0735  15
   2  -3 -11 1506.58 53.9506  19
   2   3 -11 1529.56 58.4780  15
   2  -3 -11 1474.94 55.2651  15
   2   3 -11 1444.12 56.9671  23
   2  -3 -11 1556.53 51.8372  12
  -2   3  11 1503.96 97.1848  11
   2  -3 -11 1557.47 63.8253  18
   2   3 -11 1298.91 54.8937  19
   2   3 -11 1520.88 55.1115  34
   2   3 -10 2165.20 69.5421  23
   2  -3 -10 2152.80 64.2074  12
   2   3 -10 2117.29 65.3507  12
   2  -3 -10 2001.67 66.1276  15
   2   3 -10 2135.67 70.1981  15
  -2   3  10 2047.24 109.051  11
   2   3 -10 2056.07 64.7903  34
   2  -3 -10 2202.95 68.1582  34
   2   3 -10 2203.53 68.2372  19
   2  -3 -10 2038.74 72.7387  18
   2  -3 -10 2268.18 65.5234  19
  -2   3   9 21.2578 39.5137  11
   2  -3  -9 20.5293 15.6289  12
   2   3  -9 13.9619 16.4935  12
  -2   3   8 2539.97 112.268  11
   2  -3  -8 2725.34 70.0791  12
   2   3  -8 2535.28 70.5277  12
   2   3  -7 103.787 23.2444   1
   2  -3  -7 69.4530 23.7544   2
   2  -3  -7 80.8083 43.0776  10
  -2   3   7 90.9741 38.2125  11
   2  -3  -7 90.1805 16.2666  12
   2   3  -7 114.934 16.3290  12
   2  -3  -6 1844.80 85.4015  10
  -2   3   6 1556.00 76.8277  11
   2   3  -6 1650.02 65.2782   1
   2   3  -6 1607.64 67.4289   4
   2  -3  -6 1763.12 66.8710   2
   2   3  -6 1653.31 47.3689  12
   2   3  -5 4529.36 134.824   4
  -2   3   5 5053.72 134.667   3
   2   3  -5 4636.81 133.997   1
   2  -3  -5 4898.11 133.205   2
   2   3  -5 4682.14 134.506  39
   2   3  -4 66683.1 1476.35   4
  -2   3   4 71561.3 1475.26   3
   2   3  -4 70033.0 1477.44   1
   2  -3  -4 71248.1 1472.62   2
   2   3  -4 70444.1 1477.97  39
   2   3  -3 5024.15 145.576   4
  -2   3   3 5262.47 141.049   3
   2   3  -3 4940.80 142.838   1
   2   3  -3 5196.56 144.819  39
  -2   3   2 67516.8 1434.61   3
   2   3  -2 68828.2 1431.83   9
   2   3  -1 8103.33 206.218  39
   2   3  -1 8583.26 199.580   9
   2   3  -1 8193.98 207.514   4
  -2   3   1 8271.40 201.448   3
   2  -3  -1 7999.15 199.105   2
   2   3  -1 7847.06 204.861   1
   2   3   0 10542.4 248.357   1
   2   3   0 10598.2 249.297  39
   2  -3   0 9634.66 238.545   2
   2   3   0 9978.37 247.928   4
   2   3   1 2219.02 79.6900   1
   2   3   1 2292.17 83.1418   4
   2   3   1 2210.33 80.1237  39
   2  -3   1 2232.17 75.1526   2
  -2   3  -1 2250.45 77.3247   3
  -2   3  -2 187006. 3964.24   3
   2   3   2 192721. 3968.97   4
   2   3   2 193558. 3969.54   1
   2   3   2 190287. 3969.16  39
   2  -3   2 189064. 3961.01   2
   2   3   2 197898. 3969.69  11
  -2   3  -3 61479.1 1305.63   3
   2   3   3 61937.6 1307.65   4
   2   3   3 61174.5 1308.02   1
   2   3   3 60232.7 1307.96  39
   2  -3   3 61406.3 1300.68   2
   2   3   3 64423.4 1313.91  11
  -2   3  -4 1795.35 66.6035   3
   2   3   4 1209.43 59.7402   4
   2   3   4 1604.85 64.3777   1
   2   3   4 1302.57 68.0259  11
   2  -3   4 1281.46 57.2566   2
   2   3   4 1701.42 66.4389  39
   2   3   5 11147.3 281.296  11
   2  -3   5 11134.8 262.165   2
   2   3   5 10837.1 264.554   1
  -2   3  -6 1454.58 42.4938  12
   2   3   6 1607.06 79.6092  11
  -2   3  -6 1483.69 62.8227   4
   2   3   7 296.210 46.9869  11
  -2   3  -7 364.506 21.6384  12
  -2   3  -8 7819.90 175.542  12
   2   3   8 7321.15 225.488  11
  -2   3  -9 901.260 54.5950  23
  -2   3  -9 811.499 39.5372  21
  -2  -3  -9 776.128 39.8562  33
  -2  -3  -9 783.817 38.0161  28
  -2   3  -9 756.087 33.7017  12
  -2   3  -9 766.212 36.2087  38
  -2   3 -10 13673.0 302.740  38
  -2   3 -10 13510.0 303.168  36
  -2   3 -10 13821.8 314.112  23
  -2   3 -10 13849.1 302.954  21
  -2  -3 -10 14120.7 311.341  33
  -2  -3 -10 13851.9 308.366  28
  -2   3 -10 13866.7 302.861  12
  -2   3 -10 12919.8 303.605  31
  -2   3 -11 962.671 42.0187  38
  -2   3 -11 915.516 40.5370  12
  -2   3 -11 1055.50 108.648  23
  -2   3 -11 989.660 46.0954  21
  -2   3 -11 909.988 44.5977  36
  -2  -3 -11 1002.16 46.6564  33
  -2   3 -11 930.831 44.4846  31
  -2  -3 -11 999.177 43.4027  28
  -2  -3 -12 1139.68 54.2144  21
  -2   3 -12 1015.34 48.6225  31
  -2   3 -12 1168.72 108.779  23
  -2   3 -12 1187.34 49.0851  21
  -2  -3 -12 1141.12 49.7390  33
  -2  -3 -12 1131.99 44.6700  28
  -2   3 -12 1133.21 47.0002  12
  -2   3 -13 9503.54 221.141  12
  -2   3 -13 9711.99 217.584  21
  -2  -3 -13 9719.82 224.635  21
  -2  -3 -13 9351.31 222.094  38
  -2   3 -13 9191.15 223.496  31
  -2   3 -13 9552.82 222.047  13
  -2  -3 -13 9814.81 224.242  33
  -2   3 -14 27.3316 19.8379  12
  -2   3 -14 35.1688 24.1670  31
  -2   3 -14 41.7445 34.1666  13
  -2  -3 -14-2.66114 22.2788  38
  -2   3 -15 55.6373 22.1970  31
  -2   3 -15 86.6912 29.5087  37
  -2  -3 -15 120.925 20.6211  38
  -2  -3 -16 715.954 32.5509  31
  -2   3 -16 509.991 27.9619  31
  -2   3 -17 7.67866 15.5857  30
  -2  -3 -17-5.36462 13.5913  31
   2   4 -18 18.6445 15.4759  31
   2  -4 -18-0.95358 13.1833  31
   2  -4 -17 1.09536 14.3045  23
   2  -4 -17 12.0709 19.1711  31
   2   4 -17-19.8515 21.8609  31
   2  -4 -16 1719.27 54.0871  23
   2  -4 -16 1868.77 59.4267  31
   2   4 -16 1620.46 57.1955  30
   2  -4 -16 1591.03 56.4259  12
   2   4 -16 1817.90 63.7290  31
   2  -4 -15 914.483 41.9466  12
   2   4 -15 808.202 44.0338  19
   2  -4 -15 840.391 38.8211  15
   2   4 -15 888.028 44.3013  15
   2  -4 -15 909.970 41.8376  23
   2   4 -15 905.918 43.0471  23
   2   4 -15 868.141 45.2061  30
   2  -4 -15 831.678 38.7061  33
   2   4 -15 963.100 48.9018  31
   2  -4 -14 3059.97 87.5993  12
   2   4 -14 3191.97 93.5284  19
   2   4 -14 3167.08 93.9029  15
   2  -4 -14 3076.42 87.2320  15
   2  -4 -14 3260.17 96.0419  18
   2   4 -14 3177.49 91.6062  23
   2  -4 -14 3086.52 91.1998  23
   2   4 -14 3209.10 93.0477  30
   2  -4 -14 2866.77 88.8405  33
   2   4 -14 3183.98 95.7451  31
   2   4 -13 1944.64 71.6599  31
   2   4 -13 2137.96 72.0616  30
   2  -4 -13 2261.86 78.5805  18
   2  -4 -13 1769.51 63.8108  15
   2   4 -13 2052.06 72.0029  15
   2   4 -13 1860.02 68.6901  34
   2  -4 -13 2016.03 70.7958  23
   2  -4 -13 1907.90 63.4134  12
   2   4 -13 1940.22 69.7618  23
   2   4 -13 1774.57 68.3544  19
   2  -4 -13 1806.71 65.4426  19
   2   4 -12 944.314 49.1789  30
   2   4 -12 1055.59 47.0428  34
   2  -4 -12 1097.04 46.4003  19
   2   4 -12 1080.53 49.7318  19
   2   4 -12 1072.96 50.2228  15
   2  -4 -12 1073.11 45.3086  15
   2   4 -12 1063.16 49.1049  23
   2  -4 -12 896.938 42.2978  12
  -2   4  12 987.925 93.0733  11
   2  -4 -12 854.974 49.3307  27
   2  -4 -12 952.546 56.1614  18
   2   4 -11 7200.96 176.462  30
   2   4 -11 7321.58 178.735  23
   2  -4 -11 7240.07 173.823  19
   2   4 -11 7344.96 180.689  15
   2  -4 -11 7116.82 174.861  15
   2  -4 -11 7531.97 185.474  18
   2   4 -11 7373.84 178.560  19
   2  -4 -11 7177.11 181.281  27
   2   4 -11 7414.66 176.233  34
   2  -4 -11 7536.74 172.993  12
  -2   4  11 7040.88 241.865  11
   2  -4 -10 3188.06 84.3821  12
   2  -4 -10 2905.12 92.7669  27
   2   4 -10 2818.87 86.6664  19
   2   4 -10 3137.69 89.2395  23
  -2   4  10 3040.42 139.519  11
   2   4 -10 3087.28 85.3019  34
   2  -4 -10 3030.83 86.0576  15
   2   4 -10 3148.45 90.8016  15
   2  -4 -10 3289.26 85.2292  19
  -2   4   9 21175.4 549.729  11
   2  -4  -9 22832.6 481.390  12
   2  -4  -8 496.276 25.2882  12
  -2   4   8 458.264 58.2241  11
   2  -4  -8 457.223 37.8975   2
  -2   4   7 532.233 48.4429   4
   2  -4  -7 680.311 45.8009   2
  -2   4   7 549.888 56.0397  11
   2  -4  -7 684.986 62.3797  10
   2   4  -7 565.673 45.4118   4
   2  -4  -7 581.243 25.5839  12
  -2   4   6 24413.5 582.413  11
   2  -4  -6 26078.0 586.352  10
   2  -4  -6 26408.9 567.670   2
   2   4  -6 24180.9 568.197   4
   2   4  -6 25648.4 567.794   1
   2  -4  -5 9166.33 240.754  10
  -2   4   5 8827.32 238.698  11
   2   4  -5 9097.49 235.675   4
   2  -4  -5 9502.45 230.306   2
   2   4  -5 8750.47 230.495   1
   2   4  -4 23125.1 511.683  39
   2   4  -4 22154.6 512.206   4
   2  -4  -4 22726.5 504.054   2
   2   4  -4 22311.5 508.731   1
  -2   4   4 22071.8 506.787   3
   2   4  -3 13841.2 336.764  39
   2  -4  -3 14064.8 329.651   2
  -2   4   3 14504.9 335.936   3
   2   4  -3 13874.4 335.971   1
   2   4  -3 14419.1 341.991   4
  -2   4   2 3212.99 104.121   3
   2   4  -2 3023.37 96.8223   9
   2   4  -1 21574.9 470.939   9
   2   4  -1 20036.3 478.958   1
   2   4  -1 21661.6 484.582   4
  -2   4   1 21469.0 478.710   3
   2  -4  -1 21137.2 473.033   2
   2   4  -1 20762.6 480.926  39
   2   4   0 4775.20 139.804   1
   2  -4   0 4627.45 132.655   2
   2   4   0 4730.07 142.101   4
   2   4   0 4793.38 140.943  39
  -2   4  -1 45142.4 987.564   3
   2   4   1 45829.7 990.724   1
   2   4   1 46747.3 994.017   4
   2  -4   1 45601.0 981.955   2
   2   4   1 46556.0 992.924  39
  -2   4  -2 40205.5 896.982   3
   2   4   2 42844.8 903.882  39
   2   4   2 41574.5 900.473   1
   2  -4   2 41244.5 892.636   2
   2   4   2 41906.1 903.024   4
  -2   4  -3 15341.7 368.967   3
   2   4   3 15902.7 373.550  39
   2   4   3 15779.3 373.745  11
   2  -4   3 15645.4 364.055   2
   2   4   3 15639.2 370.028   1
   2   4   3 16029.2 372.833   4
   2   4   4 8519.34 224.506  11
   2  -4   4 8324.58 209.722   2
   2   4   4 8009.80 214.951   1
   2   4   4 8203.74 217.208   4
   2   4   5 1142.02 60.2874   4
   2   4   5 1098.00 57.3406   1
   2   4   5 1014.93 65.8293  11
  -2   4  -5 1003.62 62.6082   4
  -2   4  -6 7128.26 159.990  12
   2   4   6 7116.66 211.305  11
   2  -4   6 7515.69 190.606   2
  -2   4  -6 7276.88 196.512   4
  -2   4  -7 9447.20 208.000  12
   2   4   7 9361.45 265.259  11
   2   4   8 99.0029 43.8220  11
  -2   4  -8 64.9769 77.4019  23
  -2   4  -8 114.088 17.2863  12
  -2   4  -9 215.376 91.0889  23
   2   4   9 151.945 48.2824  11
  -2   4  -9 184.702 20.4131  12
  -2   4  -9 197.674 23.9411  38
  -2   4  -9 185.810 23.7056  31
  -2  -4  -9 164.499 24.0813  28
  -2   4  -9 226.676 28.9863  36
  -2   4 -10 4757.83 155.886  23
  -2   4 -10 4738.83 116.098  21
  -2   4 -10 4597.38 118.505  36
  -2   4 -10 4651.27 116.640  12
  -2  -4 -10 4513.97 123.189  28
  -2  -4 -10 4535.57 121.009  12
  -2   4 -10 4794.74 125.250  13
  -2   4 -10 4521.99 119.138  31
  -2  -4 -11 3964.98 110.159  28
  -2   4 -11 3886.38 139.805  23
  -2   4 -11 4079.97 104.394  21
  -2   4 -11 3977.75 112.400  13
  -2  -4 -11 3816.69 108.324  12
  -2   4 -11 4132.30 106.211  12
  -2  -4 -11 3896.26 111.245  21
  -2   4 -11 4017.32 108.842  31
  -2  -4 -11 4156.10 114.200  33
  -2   4 -12 696.597 40.0349  31
  -2   4 -12 795.155 39.4076  21
  -2  -4 -12 679.558 38.4332  12
  -2   4 -12 731.561 50.3448  13
  -2   4 -12 598.024 35.6485  12
  -2  -4 -12 801.896 42.2500  33
  -2  -4 -12 677.636 36.5071  28
  -2  -4 -12 749.110 47.1538  21
  -2   4 -13 2664.34 82.6911  31
  -2  -4 -13 2958.66 86.1766  21
  -2   4 -13 2841.72 85.5181  13
  -2  -4 -13 2786.03 82.4082  12
  -2  -4 -13 2618.48 77.1533  28
  -2  -4 -13 2924.89 85.0115  33
  -2   4 -14 22.0350 23.0393  31
  -2  -4 -14 16.2352 28.1851  21
  -2  -4 -14 7.24544 22.2582  38
  -2   4 -14 46.1883 33.7210  37
  -2   4 -14 25.3548 33.5928  13
  -2  -4 -15 2126.30 60.8096  21
  -2  -4 -15 2024.58 56.9823  38
  -2  -4 -16 47.7889 19.4553  21
  -2   4 -16 30.0666 14.0524  31
  -2  -4 -16 23.5495 17.2505  31
  -2  -4 -17 807.803 27.5087  31
   2  -5 -18 5.68628 14.1831  21
   2   5 -17 64.4365 21.0463  31
   2  -5 -17 55.2844 17.6368  31
   2  -5 -17 58.0968 12.4383  23
   2  -5 -17 61.7940 22.2740  21
   2  -5 -16 433.722 29.7281  31
   2   5 -16 418.796 33.2178  30
   2  -5 -16 440.009 24.7864  23
   2   5 -16 427.461 34.2742  31
   2   5 -16 476.574 91.4104  23
   2  -5 -16 359.055 25.6702  12
   2   5 -15 1323.80 56.4927  31
   2  -5 -15 1167.96 47.8883  33
   2  -5 -15 1278.77 48.1036  12
   2   5 -15 1350.25 54.9672  30
   2   5 -15 1474.74 80.9403  23
   2  -5 -15 1340.73 48.4544  23
   2  -5 -14 474.405 34.7082  23
   2   5 -14 565.996 38.3926  23
   2  -5 -14 448.167 30.1575  12
   2   5 -14 439.422 35.0022  19
   2  -5 -14 447.713 29.0661  15
   2   5 -14 502.441 36.1605  15
   2   5 -14 506.600 40.0120  31
   2  -5 -14 399.295 33.3669  33
   2  -5 -14 540.290 44.9608  18
   2   5 -14 473.558 39.8373  30
   2   5 -14 436.651 32.3111  34
   2   5 -13 6755.43 164.674  30
   2   5 -13 6848.37 162.472  23
   2  -5 -13 6435.43 161.816  23
   2   5 -13 6463.79 162.544  19
   2   5 -13 6846.00 165.428  15
   2  -5 -13 6308.67 156.043  15
   2   5 -13 6772.82 166.183  31
   2  -5 -13 6429.29 169.160  18
   2  -5 -13 5940.05 160.785  27
   2  -5 -13 6599.88 157.256  12
  -2   5  13 6227.62 234.012  11
   2   5 -13 5969.19 159.215  34
   2   5 -12 7756.34 191.067  30
   2   5 -12 7930.52 189.159  23
   2  -5 -12 7626.87 192.363  27
   2  -5 -12 7794.06 183.586  12
  -2   5  12 7584.14 265.587  11
   2  -5 -12 7918.94 197.833  18
   2  -5 -12 7445.14 183.756  15
   2   5 -12 8148.86 192.982  15
   2   5 -12 8010.44 188.551  34
   2   5 -12 8113.11 192.429  31
   2   5 -12 7490.05 188.989  19
   2   5 -11 73.0372 25.4073  15
   2   5 -11 89.9036 26.7084  23
   2   5 -11 59.0862 28.6641  30
   2   5 -11 75.6384 26.3150  31
  -2   5  11 130.216 60.3461  11
   2  -5 -11 96.0915 35.2843  27
   2  -5 -11 73.5688 21.8168  19
   2   5 -11 86.8780 25.4350  19
   2  -5 -11 80.3915 38.6305  18
   2  -5 -11 76.5040 21.2315  12
   2   5 -11 62.4432 21.2058  34
   2   5 -10 70.5796 24.3946  15
   2   5 -10 18.5482 23.0026  23
   2   5 -10 39.0959 22.8993  19
   2   5 -10 24.7407 23.1665  31
   2   5 -10 67.6102 26.6826  30
   2  -5 -10 53.9037 19.5858  12
   2   5 -10 33.4883 17.7801  34
   2  -5 -10 38.0744 32.9287  27
  -2   5  10 49.6894 50.4297  11
  -2   5   9 222.996 56.7545  11
   2   5  -9 249.187 22.4339  34
   2   5  -9 271.366 28.8411  30
   2   5  -9 282.679 27.3231  15
   2  -5  -9 252.738 21.9417  12
   2   5  -9 262.084 25.1052  19
   2   5  -9 263.611 25.4388  31
   2   5  -9 231.038 28.3651  25
   2   5  -9 266.158 26.5057  23
   2  -5  -9 223.928 36.2063  27
  -2   5   8 22338.7 549.521  11
   2  -5  -8 22350.9 543.649  10
   2  -5  -8 21673.8 512.320   2
   2  -5  -8 22423.3 473.120  12
   2  -5  -7 12291.6 263.481  12
  -2   5   7 11865.4 313.197   4
   2   5  -7 11616.4 304.746   4
  -2   5   7 11963.5 327.808  11
   2  -5  -7 12157.9 325.931  10
   2  -5  -7 12549.9 305.590   2
   2  -5  -6 58.5083 40.7548  10
  -2   5   6 65.2549 32.3772  11
   2   5  -6 45.9035 33.3484   4
  -2   5   6 54.3005 33.3714   4
   2   5  -6 39.8945 24.7774   1
   2  -5  -6 39.9067 26.3383   2
   2   5  -5 488.420 49.3211   4
   2  -5  -5 448.242 52.4220  10
   2  -5  -5 540.345 44.1060   2
   2   5  -5 402.125 41.2824   1
   2   5  -4 16801.0 412.304   4
   2  -5  -4 17184.1 400.868   2
   2   5  -4 17400.0 408.231   1
  -2   5   3 1076.36 61.5964  11
   2  -5  -3 1112.41 57.4798   2
   2   5  -3 1278.83 70.9631   4
   2   5  -3 1135.26 61.6863   1
  -2   5   2 2792.54 97.5557  11
  -2   5   2 2779.84 101.528   3
   2   5  -2 2612.88 92.7623   9
   2   5  -1 22967.8 496.970   9
   2  -5  -1 22113.5 499.386   2
  -2   5   1 22025.9 492.525  11
   2   5  -1 21773.7 509.106  39
   2   5  -1 21032.6 504.707   1
   2   5  -1 21843.1 510.388   4
  -2   5   1 22025.6 506.621   3
   2  -5   0 2484.98 92.3237   2
   2   5   0 2825.80 105.357   4
  -2   5   0 2584.15 87.2927  11
   2   5   0 2896.49 94.0157   9
   2   5   0 2676.71 99.7927   1
   2   5   0 2736.60 103.168  39
  -2   5  -1 73.9575 26.7230   3
   2   5   1 77.7331 30.6013  39
   2   5   1 65.6662 23.5539   1
   2   5   1 100.143 34.3608   4
   2  -5   1 114.479 25.4355   2
   2  -5   2 13877.7 337.294   2
   2   5   2 14562.6 350.959   4
   2   5   2 14157.1 346.802   1
   2   5   3 29556.8 647.730  11
   2   5   3 29666.7 648.866   4
  -2  -5  -3 27300.7 602.969  10
   2   5   3 29989.4 646.833   1
   2  -5   3 29265.8 635.723   2
   2   5   4 48937.9 1086.51   1
   2  -5   4 51728.5 1081.39   2
   2   5   4 49596.1 1095.29  11
   2   5   4 50036.6 1089.90   4
   2   5   5 163288. 3422.84   4
   2  -5   5 164608. 3413.88   2
   2   5   5 167791. 3422.44   1
  -2   5  -5 161255. 3428.09   4
   2   5   5 162110. 3435.28  11
   2  -5   6 8122.27 213.146   2
   2   5   6 7777.23 235.103  11
  -2   5  -6 7875.88 222.570   4
   2   5   6 8074.87 217.285   4
  -2  -5  -7 5312.35 134.153  18
  -2  -5  -7 5287.99 133.744  27
  -2   5  -7 5468.53 137.567  23
  -2   5  -7 4916.08 120.268  12
   2   5   7 4954.65 178.487  11
  -2   5  -8 3839.59 104.551  13
  -2   5  -8 3934.12 100.293  36
  -2   5  -8 3542.85 93.5987  12
   2   5   8 4071.86 156.333  11
  -2   5  -8 4101.96 119.359  23
   2   5   8 3611.04 97.4274  32
  -2  -5  -8 3742.75 104.661  33
  -2   5  -9 1856.03 69.5711  13
   2   5   9 1761.74 107.191  11
  -2   5  -9 1831.44 57.2766  12
  -2   5  -9 1867.97 62.6207  36
  -2   5  -9 1918.16 90.7985  23
  -2   5  -9 1976.61 61.4955  31
  -2  -5  -9 1933.85 67.5819  33
  -2  -5 -10 430.507 34.0813  28
  -2   5 -10 444.751 29.7347  12
   2   5  10 502.267 36.5814  32
  -2   5 -10 454.342 32.9168  31
  -2  -5 -10 489.847 32.7347  12
  -2   5 -10 511.574 47.2528  13
  -2  -5 -11 1976.22 70.7669  21
  -2   5 -11 1869.83 66.1371  31
  -2   5 -11 2048.34 73.7571  13
  -2  -5 -11 1902.08 65.7691  12
  -2  -5 -12 3914.89 107.833  28
  -2  -5 -12 3981.37 106.911  12
  -2   5 -12 4011.17 110.263  13
  -2   5 -12 3910.03 107.551  31
  -2  -5 -12 4062.46 112.141  33
  -2  -5 -12 3945.11 110.063  21
  -2  -5 -13 14533.5 312.680  21
  -2  -5 -13 14939.9 316.188  33
  -2   5 -13 14281.5 310.163  13
  -2  -5 -13 14055.4 312.924  12
  -2  -5 -13 13871.1 309.089  28
  -2   5 -13 14425.8 314.680  37
  -2  -5 -14 67.4821 20.3245  33
  -2  -5 -14 73.6459 26.3000  21
  -2   5 -14 70.1307 28.7208  30
  -2   5 -14 49.0739 21.0363  31
  -2  -5 -14 60.4730 17.9288  12
  -2  -5 -14 83.0186 23.0438  38
  -2   5 -14 71.1627 31.9356  37
  -2  -5 -15-7.71114 21.4900  21
  -2   5 -15-8.31252 16.4000  31
  -2  -5 -15 9.63102 15.9358  12
  -2  -5 -15 29.3354 17.4239  38
  -2  -5 -16 47.3519 13.5111  12
  -2  -5 -16 26.6602 16.3465  31
   2  -6 -17 1029.58 36.9143  21
  -2   6  16 697.865 36.0640  32
   2   6 -16 528.839 35.5723  31
   2  -6 -16 534.472 27.4789  12
   2  -6 -16 526.240 23.3715  23
   2  -6 -16 684.139 31.2648  31
   2   6 -16 614.791 34.7710  30
   2   6 -15 791.903 42.3883  30
   2  -6 -15 632.246 30.8648  23
   2  -6 -15 647.359 31.9429  12
   2   6 -15 713.179 93.8806  23
   2  -6 -15 670.057 34.5875  33
   2   6 -15 648.200 41.0100  31
   2  -6 -14 26.3342 23.5197  33
   2  -6 -14 51.2830 29.0501  27
   2   6 -14 19.8115 23.1690  19
   2  -6 -14 44.8400 34.5493  18
   2  -6 -14 64.6422 22.8050  23
   2   6 -14 46.2626 27.8802  31
   2   6 -14 68.1743 31.6195  30
   2  -6 -14 43.3885 19.2185  12
   2   6 -13 82.2565 21.7830  34
   2   6 -13 162.469 49.7262  23
   2  -6 -13 109.737 25.1359  23
   2   6 -13 116.249 25.9697  15
   2  -6 -13 77.7375 31.6344  27
  -2   6  13 91.0402 58.1976  11
   2  -6 -13 99.0020 37.6497  18
   2   6 -13 47.8039 24.8251  19
   2  -6 -13 78.5236 20.1141  12
   2   6 -13 89.6121 28.8164  31
   2   6 -13 83.8097 31.2914  30
   2   6 -12 3050.55 93.2571  31
   2   6 -12 3034.05 89.2156  23
   2   6 -12 3101.23 93.5623  30
  -2   6  12 3165.44 159.807  11
   2  -6 -12 3011.60 83.6884  12
   2  -6 -12 2945.91 98.7715  18
   2  -6 -12 2858.14 94.7753  27
   2   6 -12 3099.93 91.2095  15
   2   6 -12 2892.17 86.1373  34
   2   6 -12 2857.64 88.0319  19
   2   6 -11 224.079 28.3881  15
   2  -6 -11 291.989 40.7623  27
  -2   6  11 210.438 62.6257  11
   2   6 -11 290.508 32.0018  31
   2   6 -11 210.456 25.2107  34
   2   6 -11 263.347 28.9682  23
   2  -6 -11 244.034 24.3121  12
   2  -6 -11 280.746 42.8981  18
   2   6 -11 308.589 35.2475  30
   2   6 -11 223.570 28.9543  19
   2   6 -10 12995.6 292.197  31
   2   6 -10 12931.5 287.881  34
   2   6 -10 13143.4 289.942  19
   2   6 -10 12777.0 289.105  23
   2   6 -10 12941.6 291.641  15
   2  -6 -10 11824.6 297.014  27
  -2   6  10 12111.0 369.939  11
   2  -6 -10 13600.7 286.214  12
   2   6 -10 12619.0 299.462  25
   2   6 -10 12543.3 292.052  30
  -2   6   9 6807.44 234.392  11
   2   6  -9 6483.52 165.987  30
   2   6  -9 6778.42 162.361  34
   2   6  -9 6873.61 163.905  23
   2   6  -9 6982.24 164.484  19
   2  -6  -9 7122.77 159.994  12
   2   6  -9 7044.18 167.333  31
   2   6  -9 6949.73 165.776  15
   2   6  -9 6612.80 172.875  25
   2  -6  -9 6734.02 174.054  27
   2   6  -8 2335.57 70.8322  30
   2  -6  -8 2230.13 116.925  10
  -2   6   8 2166.38 118.790  11
   2  -6  -8 2239.85 62.6223  12
   2  -6  -8 2355.09 97.9470   2
   2   6  -8 2155.73 97.3014   4
   2   6  -8 2387.82 69.8478  31
   2  -6  -8 2276.92 78.6319  27
   2   6  -8 2181.34 74.6279  25
   2  -6  -7 39.8619 28.6462   2
   2   6  -7 9.57795 12.8934   5
  -2   6   7 38.6017 39.1191  11
   2  -6  -7 52.6072 44.6191  10
   2   6  -7 25.5675 35.9431   4
  -2   6   7 24.5305 38.6407   4
   2  -6  -6 24880.4 587.419  10
   2  -6  -6 24796.7 526.801   6
   2  -6  -6 25244.6 575.850   2
   2   6  -6 25457.4 529.150   5
   2   6  -6 24552.1 583.986   4
   2   6  -5 8161.39 235.857   4
   2   6  -5 8184.32 185.319   5
   2   6  -5 8215.90 230.423   1
   2  -6  -5 8177.48 223.847   2
   2  -6  -5 8120.74 232.525  10
  -2   6   5 7780.57 235.899   4
   2   6  -4 44009.6 975.884   1
   2  -6  -4 45468.3 968.890   2
  -2   6   4 44238.7 975.510  11
   2   6  -4 44217.1 925.437   5
   2   6  -4 43101.5 980.503   4
   2   6  -3 14000.9 303.113   5
   2   6  -3 13644.6 347.599   1
  -2   6   3 13872.7 343.261  11
   2   6  -3 13982.1 355.196   4
   2  -6  -3 13582.6 339.365   2
  -2   6   2 4975.26 153.292  11
   2   6  -2 5166.82 122.805   5
  -2   6   1 4249.88 129.389  11
   2  -6  -1 4052.59 132.390   2
   2   6  -1 4261.21 145.766   4
   2   6  -1 4197.79 128.529   9
   2   6   0 27409.8 578.839   9
   2   6   0 25918.0 596.774   4
   2   6   0 24000.5 588.350   1
  -2   6   0 25741.7 568.801  11
   2  -6   0 25433.7 582.040   2
   2   6   0 25413.4 543.539   5
   2  -6   1 3665.64 123.938   2
   2   6   1 3777.16 135.522   4
   2   6   1 4081.60 130.298  11
   2   6   1 3498.01 128.535   1
   2   6   1 3617.37 93.9663   5
   2   6   1 3991.33 123.195   9
   2   6   2 194.696 41.2616   4
   2   6   2 236.207 36.0915   1
  -2   6  -2 201.529 27.9207  11
   2  -6   2 194.700 31.5162   2
   2   6   2 201.158 19.0056   5
  -2   6  -3 2470.02 111.157   4
   2  -6   3 2420.24 96.4324   2
   2   6   3 2596.02 110.160   4
   2   6   3 2536.33 69.8811   5
   2   6   3 2476.52 103.260   1
   2   6   4 23165.8 546.129  11
  -2   6  -4 21794.0 547.785   4
   2  -6   4 23299.4 531.706   2
   2   6   4 23138.9 490.652   5
   2   6   4 22514.3 542.444   4
   2   6   4 23206.1 540.698   1
   2  -6   5 31860.1 704.871   2
   2   6   5 31049.3 725.280  11
   2   6   5 31657.7 717.221   4
   2   6   5 31243.2 662.163   5
   2  -6   5 31138.5 658.258   6
  -2   6  -5 31928.7 723.772   4
  -2   6  -6 23990.4 592.264   4
   2   6   6 25213.5 607.236  11
   2   6   6 24908.8 585.655   4
  -2  -6  -7 189.527 33.6210  18
   2   6   7 203.580 50.5405  11
   2   6   7 226.683 26.4823  17
  -2   6  -7 183.632 38.0615  13
   2   6   7 216.201 28.3276  32
  -2   6  -7 198.963 29.1887  36
   2   6   8 824.168 40.6978  17
   2   6   8 736.765 75.0941  11
  -2   6  -8 814.943 50.6695  13
   2   6   8 758.910 41.3638  32
  -2   6  -8 815.029 41.6696  36
  -2  -6  -8 820.859 48.6400  27
   2   6   9 25.6949 20.4211  17
  -2   6  -9 39.4412 39.7587  13
  -2   6  -9 8.09223 20.4179  31
  -2   6  -9 10.5367 21.3136  25
   2   6   9 14.3943 47.0554  11
   2   6   9 3.44381 29.0232  32
  -2  -6  -9 46.0463 23.8926  33
  -2  -6 -10 14703.2 328.437  33
  -2   6 -10 13433.6 317.500  31
   2   6  10 14640.9 317.503  32
  -2  -6 -10 14599.0 321.843  12
  -2   6 -10 14713.3 322.011  13
  -2  -6 -10 13905.4 319.979  21
  -2  -6 -10 14398.0 327.024  28
  -2   6 -11 132.305 41.4307  37
  -2   6 -11 131.936 25.1047  31
  -2  -6 -11 119.823 32.9546  21
  -2   6 -11 111.863 40.6057  13
  -2  -6 -11 135.546 25.3585  28
   2   6  11 123.774 30.9160  32
  -2  -6 -11 150.843 23.9379  12
  -2  -6 -12 3801.57 103.265  28
  -2  -6 -12 3638.98 101.259  12
  -2  -6 -12 3794.98 103.101  21
  -2   6 -12 3957.33 108.783  37
  -2   6 -13 1005.47 51.1510  37
  -2   6 -13 1032.07 50.0508  30
  -2  -6 -13 1000.55 42.5266  12
  -2  -6 -13 1022.82 40.2856  28
  -2  -6 -13 990.980 44.9320  21
  -2   6 -14 305.599 24.9471  31
  -2   6 -14 421.186 36.8436  37
  -2  -6 -14 359.033 25.4021  12
  -2  -6 -14 383.207 26.9467  33
  -2   6 -14 418.968 34.9064  30
  -2  -6 -14 410.123 29.5232  21
  -2  -6 -15 150.187 21.1002  21
  -2  -6 -15 166.224 19.0875  38
  -2  -6 -15 130.930 16.8520  12
  -2   6 -15 162.173 26.1393  30
  -2  -6 -16 158.893 17.3038  31
   2  -7 -17 85.7510 15.5061  21
   2   7 -16 613.148 32.1862  30
  -2   7  16 710.993 34.0195  32
   2   7 -15 461.029 36.0198  30
   2  -7 -15 427.492 28.9237  33
   2   7 -15 438.620 36.2392  31
   2  -7 -14 51.4336 24.2410  33
   2  -7 -14 102.958 20.4372  23
   2  -7 -14 103.931 34.7271  18
   2  -7 -14 69.7881 28.8843  27
   2   7 -14 70.2118 28.3653  31
   2   7 -14 78.5677 31.3142  30
   2  -7 -14 65.3546 18.5804  12
   2   7 -13 647.205 34.0402  34
   2   7 -13 845.425 46.7580  30
   2  -7 -13 743.507 45.3213  27
   2  -7 -13 770.433 37.3811  23
   2  -7 -13 804.457 49.7182  18
   2   7 -13 799.057 45.4893  31
   2   7 -13 781.611 105.159  23
   2   7 -13 689.419 36.7563  19
   2  -7 -13 777.932 34.5245  12
   2   7 -12 879.137 49.2570  30
   2   7 -12 761.873 39.5575  19
   2   7 -12 884.938 109.698  23
   2   7 -12 831.934 42.5599  15
   2   7 -12 771.937 37.6786  34
   2  -7 -12 920.639 37.1003  12
  -2   7  12 823.965 92.5761  11
   2  -7 -12 904.473 51.8771  27
   2   7 -12 898.403 48.1737  31
   2  -7 -11 4075.88 101.952  12
  -2   7  11 3984.36 185.007  11
   2   7 -11 3907.26 107.851  15
   2   7 -11 4033.99 127.947  23
   2   7 -11 4007.42 112.855  30
   2   7 -11 3712.25 103.319  34
   2  -7 -11 4007.01 118.241  27
   2   7 -11 3940.59 111.207  31
   2   7 -11 3801.91 105.221  19
   2   7 -10 4284.24 112.454  31
   2   7 -10 3915.36 105.057  19
   2   7 -10 3935.24 115.668  23
   2   7 -10 3923.61 106.833  15
   2  -7 -10 4062.32 102.327  12
   2   7 -10 3881.67 111.168  30
   2   7 -10 3910.10 116.500  25
   2   7 -10 3861.31 103.653  34
   2  -7 -10 3775.51 117.425  27
  -2   7  10 4015.12 181.729  11
   2   7  -9 89.6648 18.4888  34
  -2   7   9 136.805 59.3309  11
   2  -7  -9 90.0843 19.0252  12
   2   7  -9 105.544 40.2637  23
   2   7  -9 129.567 26.1424  31
   2   7  -9 81.3494 29.5295  30
   2   7  -9 140.507 28.1791  25
   2   7  -9 115.987 22.7941  15
   2  -7  -9 103.372 36.8307  27
   2   7  -8 19345.8 492.604   4
   2   7  -8 20834.2 438.970  34
   2   7  -8 21331.3 444.670  31
   2   7  -8 19430.0 443.649  30
  -2   7   8 20105.3 523.196  11
   2  -7  -8 20960.8 520.363  10
   2   7  -8 19945.6 439.005  23
   2   7  -8 20273.0 452.247  25
   2  -7  -8 20588.8 452.858  27
   2  -7  -8 20664.3 494.513   2
  -2   7   7 750.399 72.7971   4
  -2  -7   7 843.115 61.5234   2
   2  -7  -7 802.601 35.9897   6
   2  -7  -7 837.677 63.2646   2
   2   7  -7 939.049 39.6130  31
   2   7  -7 774.786 34.2688   5
   2   7  -7 711.010 66.7561   4
   2  -7  -7 728.908 73.9166  10
  -2   7   6 3326.40 141.529   4
   2  -7  -6 3441.86 131.260   2
   2   7  -6 3494.24 91.1819   5
   2   7  -6 3234.21 137.211   4
   2  -7  -6 3278.86 138.990  10
  -2   7   5 6455.32 216.094   4
   2  -7  -5 6563.42 201.711   2
   2   7  -5 6712.76 216.261   4
   2   7  -5 7115.58 161.931   5
   2  -7  -5 6674.28 211.437  10
  -2   7   5 6505.53 212.209  11
   2   7  -4 462.504 55.7177   4
  -2   7   4 507.861 59.2656   4
  -2   7   4 519.023 56.2365  11
   2  -7  -4 463.105 47.0990   2
   2   7  -4 575.338 28.6047   5
   2   7  -3 30681.6 709.448   1
  -2   7   3 29900.2 716.469   4
   2   7  -3 30789.3 716.647   4
   2  -7  -3 30739.9 699.539   2
   2   7  -3 31111.0 652.122   5
  -2   7   3 30159.3 700.754  11
  -2   7   2 9616.70 250.895  11
  -2   7   2 9666.92 270.409   4
   2   7  -2 8907.62 208.100   5
   2   7  -1 7461.31 228.331   1
  -2   7   1 7980.03 241.105   4
   2   7  -1 8081.80 240.355   4
  -2   7   1 8170.54 218.498  11
   2  -7  -1 7763.78 222.998   2
   2   7  -1 8178.48 217.895   9
   2   7   0 3555.71 92.4352   5
   2   7   0 3321.29 130.046   1
   2   7   0 3479.69 137.509   4
  -2   7   0 3505.00 117.652  11
   2  -7   0 3391.63 124.937   2
   2   7   0 3639.96 120.791   9
   2  -7   1 1070.27 64.1310   2
   2   7   1 1053.30 74.0428   4
  -2   7  -1 1003.25 75.1343   4
   2   7   1 852.764 62.8391   1
   2   7   1 970.601 38.8371   5
   2   7   1 985.440 57.2391   9
  -2   7  -1 998.516 54.8397  11
   2   7   1 1147.47 69.4710  11
   2  -7   2 3109.10 116.867   2
  -2   7  -2 3136.06 134.368   4
   2   7   2 3062.27 127.904   4
   2   7   2 2812.32 120.920   1
   2   7   2 3505.71 127.274  11
   2   7   2 3424.53 116.852   9
   2   7   2 2966.27 83.9202   5
   2  -7   3 110.189 32.1714   2
  -2   7  -3 127.384 47.4329   4
   2   7   3 86.8011 42.6498   4
   2   7   3 107.539 18.1838   5
   2  -7   4 729.149 55.9456   2
   2   7   4 595.923 60.6983   4
   2   7   4 726.470 33.3413   5
  -2   7  -4 690.952 68.6022   4
   2   7   5 7013.25 175.038  17
   2  -7   5 6959.88 163.897   6
  -2   7  -5 6660.39 225.940   4
   2   7   5 7273.49 223.144   4
   2   7   5 7345.27 168.382   5
   2   7   5 7297.14 228.446  11
   2   7   5 6686.59 164.869  32
  -2  -7  -5 7458.82 174.919  27
   2  -7   5 7233.56 211.095   2
  -2   7  -6 219.447 32.8509  16
   2   7   6 166.517 29.6403  32
  -2  -7  -6 181.850 31.8772  27
  -2  -7  -6 221.824 36.2454   2
   2  -7   6 237.643 39.3619   2
   2   7   6 211.180 27.4598  17
  -2   7  -6 187.674 39.3823  13
  -2  -7  -6 180.920 33.8876  18
   2   7   6 207.903 46.0117   4
  -2   7  -6 169.170 50.8493   4
   2   7   6 200.603 51.5553  11
  -2   7  -7 69.3161 38.6085  13
  -2  -7  -7 91.0928 34.0651  18
   2   7   7 125.383 26.1966  17
   2   7   7 50.0235 29.2917  32
   2   7   7 106.077 50.4212  11
  -2  -7  -7 61.5839 27.3614  21
  -2   7  -7 84.8501 32.1548  16
  -2   7  -8 1282.06 55.8288  16
   2   7   8 1235.32 52.5650  32
  -2   7  -8 1314.10 60.3943  13
   2   7   8 1373.65 100.036  11
  -2  -7  -8 1243.44 51.2331  21
   2   7   8 1344.61 54.2275  17
  -2  -7  -9 4445.10 123.703  33
   2   7   9 4363.30 117.373  32
  -2   7  -9 4523.88 122.965  13
  -2   7  -9 4424.58 123.404  25
  -2   7  -9 4589.55 125.381  37
   2   7   9 4535.57 120.220  17
  -2  -7  -9 4339.44 116.853  21
  -2  -7 -10 33.5040 20.6176  12
  -2   7 -10-7.53584 21.9672  25
  -2  -7 -10 9.42553 29.6633  21
  -2   7 -10 7.89509 39.8020  13
  -2   7 -10 1.88221 38.3988  37
  -2   7 -10-1.53027 21.4098  31
  -2   7 -10 31.8593 30.8476  30
   2   7  10-0.72634 29.6137  32
  -2  -7 -10 31.4552 25.1071  33
  -2  -7 -10 12.4065 22.4271  28
  -2  -7 -11 2474.55 78.9839  33
   2   7  11 2476.81 74.3273  32
  -2  -7 -11 2358.30 73.0027  12
  -2   7 -11 2337.87 81.8574  37
  -2  -7 -11 2326.20 74.1143  21
  -2   7 -11 2365.92 79.4215  30
  -2  -7 -11 2435.28 77.4026  28
  -2  -7 -12 5861.80 147.281  33
   2   7  12 6295.87 140.211  32
  -2  -7 -12 5645.34 141.545  12
  -2   7 -12 6010.65 148.605  37
  -2  -7 -12 5564.46 140.246  21
  -2   7 -12 6250.88 149.972  30
  -2  -7 -12 5796.65 144.553  28
  -2   7 -13 565.254 31.6190  31
  -2  -7 -13 665.045 35.1379  21
  -2  -7 -13 674.568 33.0837  12
  -2  -7 -13 638.110 31.3399  28
  -2   7 -13 680.760 41.9962  30
  -2   7 -13 672.067 43.6678  37
  -2  -7 -14 105.749 21.5444  21
  -2   7 -14 103.948 26.7112  30
  -2   7 -14 79.0123 30.2189  37
  -2  -7 -14 100.882 17.0568  12
  -2  -7 -15 105.981 14.8501  12
  -2  -7 -15 151.959 16.5876  38
  -2   7 -15 127.878 22.9637  30
  -2  -7 -16 22.0205 10.2501  31
  -2   7 -16 4.45969 13.3631  30
   2  -8 -16 209.767 15.9852  33
  -2   8  16 269.080 23.9350  32
   2  -8 -16 268.287 19.8678  21
   2   8 -16 265.311 23.4038  30
   2   8 -15 112.513 26.1524  30
  -2   8  15 134.479 29.7103  32
   2  -8 -15 138.249 19.8314  33
   2  -8 -14 969.944 47.6894  18
   2   8 -14 945.087 46.4990  30
   2  -8 -14 890.869 42.0474  33
   2  -8 -13 103.531 31.5934  27
   2   8 -13 95.9030 30.6563  30
   2   8 -13 82.2717 32.1816  31
   2  -8 -12 15.2202 33.2725  27
   2   8 -12 56.2256 30.1363  31
   2   8 -12 38.9421 30.8659  30
   2   8 -11 553.619 41.7950  31
  -2   8  11 432.253 80.5903  11
   2   8 -11 526.104 42.8260  30
   2  -8 -10 1818.08 73.6890  27
   2  -8 -10 1598.17 72.3733  18
   2   8 -10 1547.61 86.2739  23
   2   8 -10 1586.63 67.6682  25
  -2   8  10 1694.23 120.993  11
   2   8 -10 1590.19 63.4338  31
   2   8  -9 1209.66 79.8966  23
   2   8  -9 1195.46 53.3134  31
  -2   8   9 1182.57 103.258  11
   2   8  -9 1198.05 57.2317  25
   2   8  -8 7304.88 179.676  31
   2   8  -8 7249.07 231.974   4
   2  -8  -8 7509.49 173.294   6
   2  -8  -8 7900.43 255.592  10
   2  -8  -8 7162.74 230.454   2
   2   8  -7 58.7817 29.3769  31
   2  -8  -7 14.1907 33.4567   2
  -2  -8   7 39.6454 30.5770   2
   2  -8  -7 101.162 59.1148  10
   2  -8  -7 55.4813 21.4814   6
   2   8  -7 51.6886 48.4648   4
  -2   8   7 58.6693 51.7728   4
  -2   8   6 57.5977 27.2940   7
   2   8  -6 43.2832 17.0787   5
   2   8  -6 46.5990 22.5527  25
   2  -8  -6 66.1112 31.9750  27
   2  -8  -6 47.0361 49.7852  10
  -2   8   6 69.6197 48.8756  11
   2   8  -6 63.3838 45.0840   4
  -2   8   6 51.9584 46.4809   4
   2  -8  -6 36.4800 32.9275   2
  -2  -8   6 63.4978 32.3955   2
   2   8  -5 1897.56 59.8313   5
   2   8  -5 1917.22 108.342   4
   2  -8  -5 1760.97 103.097  10
  -2   8   5 1687.63 101.670  11
   2   8  -5 1798.70 64.3839  25
   2  -8  -5 1681.22 66.0667  27
  -2   8   5 1583.97 104.047   4
   2  -8  -5 1739.40 92.9090   2
   2  -8  -4 2833.55 120.828   2
   2   8  -4 3098.16 137.130   4
   2   8  -4 2924.42 82.2722   5
   2   8  -4 2739.61 80.8192  30
  -2   8   4 2844.71 135.875   4
  -2   8   4 2814.12 126.807  11
  -2   8   3 2187.04 105.316  11
   2   8  -3 2163.73 66.8917   5
  -2   8   3 2082.04 114.357   4
   2   8  -3 2168.26 114.740   4
   2  -8  -3 2139.39 101.708   2
  -2   8   2 3443.65 132.224  11
  -2   8   2 3507.73 149.386   4
  -2   8   1 4088.89 142.373  11
   2  -8  -1 4132.62 150.292   2
   2   8  -1 4542.95 170.534   4
  -2   8   1 4328.29 167.876   4
   2   8   0 3127.31 116.135   9
   2   8   0 3161.15 87.6608   5
   2  -8   0 2996.38 122.753   2
   2   8   0 3205.04 139.303   4
   2   8   1 9231.56 247.696   9
   2   8   1 8985.84 210.819   5
   2  -8   1 8962.06 257.698   2
   2   8   1 9469.05 278.312   4
  -2   8  -1 9084.87 282.941   4
   2   8   2 7452.49 228.285  11
   2   8   2 7411.02 178.467   5
   2   8   2 7833.61 215.897   9
   2   8   2 7644.24 241.665   4
  -2   8  -2 7518.88 245.612   4
   2  -8   2 7052.69 220.540   2
   2  -8   3 905.835 64.4488   2
   2   8   3 810.706 38.4022   5
   2   8   3 902.864 76.1489   4
   2   8   3 959.731 74.4723  11
  -2   8  -3 857.005 78.7447   4
   2   8   3 834.207 57.9295   9
   2   8   3 886.377 44.3107  17
  -2   8  -3 907.026 47.3438  37
   2   8   4 2814.43 87.7119  17
   2   8   4 2574.80 109.945   9
  -2   8  -4 2706.87 84.3857  37
   2   8   4 2704.47 80.8048   5
   2   8   4 2864.26 131.872   4
  -2   8  -4 2641.29 84.0877  16
   2  -8   4 2767.86 118.422   2
  -2   8  -4 2810.34 137.153   4
  -2  -8  -4 2816.44 85.3247  27
   2   8   4 2813.74 79.1394  32
  -2  -8  -5 987.294 49.5884  18
  -2   8  -5 1010.38 89.5556   4
   2   8   5 1007.53 50.1497  17
   2   8   5 1075.34 46.5707  32
  -2   8  -5 952.844 50.4932  16
  -2  -8  -5 989.818 72.5489   2
   2   8   5 966.581 79.4706   4
   2   8   5 957.798 42.2727   5
  -2   8  -5 1020.86 44.3164  30
   2  -8   5 1079.91 42.3140   6
  -2   8  -5 1008.09 48.8899   7
  -2  -8  -5 1037.13 51.0196  27
   2  -8   5 1095.38 74.0684   2
   2   8   6 4741.84 128.412  17
  -2  -8  -6 4822.01 127.893  27
   2   8   6 4398.69 118.365  32
  -2   8  -6 4391.70 118.956  30
   2   8   6 4874.65 186.980  11
   2  -8   6 4705.59 164.279   2
  -2  -8  -6 4642.44 125.082  18
  -2   8  -6 4488.64 181.075   4
  -2   8  -6 4439.35 124.023  16
  -2  -8  -6 4780.82 163.228   2
   2   8   6 4650.53 175.590   4
  -2  -8  -7 4733.67 134.736  27
   2   8   7 4981.93 133.855  17
  -2   8  -7 4846.53 128.324  30
  -2   8  -7 4747.84 131.252  16
   2   8   7 4996.53 127.850  32
   2   8   8 9651.45 222.717  32
  -2  -8  -8 9359.25 227.551  33
  -2  -8  -8 9025.37 216.923  21
   2   8   8 9865.65 229.742  17
  -2   8  -8 10034.2 227.277  30
   2   8   8 10145.3 308.606  11
  -2   8  -8 9456.54 225.935  16
   2   8   9 211.440 28.4948  17
  -2   8  -9 248.736 34.8104  30
  -2   8  -9 207.164 30.3218  25
   2   8   9 233.235 35.6208  32
  -2  -8  -9 203.202 28.9519  33
  -2  -8  -9 220.891 30.9223  21
  -2   8  -9 232.289 36.9655  16
  -2  -8 -10 168.560 24.4833  12
  -2  -8 -10 103.676 25.3460  28
  -2   8 -10 132.017 41.1188  37
  -2   8 -10 130.222 25.7838  25
  -2  -8 -10 155.209 28.9523  21
   2   8  10 129.741 23.2860  17
  -2   8 -10 143.603 33.1294  30
   2   8  10 145.045 32.6446  32
  -2  -8 -10 149.468 27.5812  33
  -2  -8 -11 3076.66 87.3152  12
  -2  -8 -11 3024.05 85.4563  21
  -2   8 -11 3238.10 98.2626  37
  -2  -8 -11 3293.54 94.2496  33
   2   8  11 3225.54 89.4088  32
  -2   8 -11 3406.15 96.8905  30
  -2  -8 -11 3040.44 91.7935  28
  -2  -8 -12 292.753 24.5843  12
  -2   8 -12 323.943 34.9463  30
  -2   8 -12 250.241 38.9998  37
  -2  -8 -12 274.811 24.8300  28
  -2  -8 -12 292.594 27.6953  21
  -2  -8 -12 286.013 27.5899  33
   2   8  12 297.811 31.5189  32
  -2  -8 -13 737.745 32.8050  21
  -2   8 -13 806.254 41.9545  30
  -2   8 -13 803.870 43.6902  37
  -2  -8 -13 693.568 31.6860  28
  -2  -8 -13 777.121 33.1926  12
  -2  -8 -13 752.310 34.8391  33
  -2  -8 -14 185.210 19.9192  38
  -2  -8 -14 167.238 16.4612  12
  -2   8 -14 175.589 25.7474  30
  -2  -8 -15 944.685 29.0349  38
  -2   8 -15 865.111 34.5062  30
   2  -9 -16 27.0471 8.73199  33
  -2   9  16 62.4654 15.9786  32
   2  -9 -15 480.230 25.6276  33
  -2   9  15 648.016 32.5898  32
   2   9 -15 609.100 32.2789  30
   2  -9 -15 490.995 23.7674  21
   2   9 -14 902.464 41.9850  30
  -2   9  14 894.175 42.9849  32
   2  -9 -13 71.5129 29.3382  27
   2   9 -13 26.2979 28.1573  30
   2  -9 -12 1166.94 57.0703  18
   2  -9 -12 1200.18 55.6636  27
   2  -9 -11 644.656 47.6559  27
   2  -9 -11 672.381 48.8649  18
  -2   9  11 776.544 92.0216  11
   2  -9 -10 6183.74 167.298  18
  -2   9  10 6678.38 247.947  11
  -2   9  10 6236.74 165.377  17
   2   9 -10 6668.83 170.933  25
   2  -9  -9 1886.83 76.6055  18
   2   9  -9 2110.75 77.8442  25
   2  -9  -8 60.4288 22.8077   6
   2  -9  -8 22.3924 61.4756  10
  -2   9   7 17501.3 472.858  11
   2  -9  -7 17724.3 467.800  10
   2   9  -7 17389.0 394.605  25
   2  -9  -7 16523.1 393.736  27
   2  -9  -7 16885.2 451.714   2
   2  -9  -7 17890.1 380.646   6
  -2   9   7 17624.6 474.980   4
  -2  -9   7 17586.9 445.050   2
   2   9  -7 16792.1 460.912   4
   2   9  -6 2453.72 82.4761  25
   2  -9  -6 2176.10 82.7900  27
  -2  -9   6 2366.38 116.340   2
   2   9  -6 2547.11 78.3318  30
   2  -9  -6 2424.31 129.723  10
   2  -9  -6 2305.03 118.381   2
  -2   9   6 2471.04 80.3584   7
  -2   9   6 2453.89 135.333   4
   2   9  -6 2268.87 67.3214  20
   2   9  -6 2040.12 122.301   4
  -2   9   6 2314.50 129.208  11
   2   9  -5 197.158 28.9999  30
   2  -9  -5 272.490 60.0679  10
  -2   9   5 188.597 55.2975  11
   2   9  -5 233.879 55.9039   4
  -2   9   5 291.254 62.8375   4
  -2   9   5 199.402 32.7180   7
   2  -9  -5 278.878 47.1942   2
  -2  -9   5 208.314 44.7227   2
   2   9  -5 196.657 28.2144  25
   2   9  -5 243.534 24.5653   5
   2   9  -5 201.886 19.7214  20
   2  -9  -5 219.203 35.4456  27
  -2   9   4 1609.36 62.2825   7
  -2   9   4 1603.42 99.7826  11
   2   9  -4 1611.70 58.2144  30
   2  -9  -4 1642.44 94.5029   2
   2   9  -4 1645.26 61.9692  25
   2   9  -4 1508.04 103.944   4
   2   9  -4 1491.58 56.6842   5
  -2   9   4 1600.77 109.613   4
   2   9  -4 1614.99 51.8310  20
   2  -9  -4 1486.24 63.3339  27
   2  -9  -3 9513.28 231.274  27
   2   9  -3 9817.65 229.640   5
   2   9  -3 10083.8 223.847  20
  -2   9   3 9861.15 285.514  11
   2   9  -3 9868.37 232.273  25
   2  -9  -3 9777.39 286.245   2
  -2   9   3 9543.00 231.694   7
   2   9  -3 10099.1 308.075   4
  -2   9   3 9796.83 309.703   4
   2   9  -2 1533.49 56.8096  25
  -2   9   2 1503.79 60.2160   7
  -2   9   2 1488.64 104.817   4
  -2   9   2 1432.67 86.4252  11
   2   9  -1 4552.56 181.883   4
  -2   9   1 4445.99 182.825   4
   2  -9  -1 4763.66 168.038   2
   2   9  -1 3804.55 112.716   5
  -2   9   1 4575.18 120.301   7
   2   9  -1 4557.30 120.378  17
  -2   9   1 4025.88 148.957  11
   2  -9   0 23408.5 574.867   2
   2   9   0 23118.9 512.567   5
   2   9   0 24970.1 603.769   4
   2   9   0 24430.1 518.561  17
  -2   9   0 22575.6 546.395  11
   2  -9   1 1128.53 78.8849   2
   2   9   1 1322.33 97.4367   4
  -2   9  -1 1125.51 95.7037   4
  -2   9  -1 1226.51 55.1522   7
   2   9   1 1288.87 72.1312   9
   2   9   1 1385.63 57.1883  17
   2   9   1 1289.37 50.5349   5
   2   9   2 1715.85 108.241   4
   2   9   2 1623.94 59.0849   5
   2  -9   2 1631.63 92.9188   2
  -2   9  -2 1576.07 110.029   4
   2   9   2 1618.15 81.9953   9
  -2   9  -2 1567.98 63.3858   7
  -2   9  -2 1531.26 63.6022  16
  -2  -9  -2 1707.70 60.2865  27
  -2   9  -3 3555.61 107.150  16
   2   9   3 3890.64 111.773  17
   2  -9   3 3668.33 148.172   2
  -2  -9  -3 4037.76 106.890  27
   2   9   3 3772.50 165.969   4
   2   9   3 3652.86 104.346   5
  -2   9  -3 3602.82 169.265   4
  -2   9  -3 3519.82 106.102  37
   2   9   3 3877.66 156.587  11
   2   9   3 3597.61 134.865   9
  -2   9  -3 3797.90 109.401   7
   2   9   4 5479.29 193.838  11
  -2   9  -4 4922.28 133.479  37
   2   9   4 5223.37 139.049  17
  -2   9  -4 4799.85 133.364  16
  -2  -9  -4 5299.18 185.980   2
  -2  -9  -4 4994.16 133.557  27
   2   9   4 5295.41 198.868   4
   2   9   4 4774.01 130.263   5
  -2   9  -4 5086.31 204.329   4
  -2   9  -4 5109.39 127.144  30
   2  -9   4 4833.48 178.750   2
  -2   9  -4 4749.01 133.948   7
   2   9   4 4939.23 165.551   9
   2  -9   5 5391.51 131.974   6
   2  -9   5 5347.84 188.576   2
  -2  -9  -5 5502.55 138.801  18
   2   9   5 5520.82 144.527  17
  -2   9  -5 5065.36 139.502  16
   2   9   5 4935.63 132.283  32
  -2  -9  -5 5009.68 184.187   2
   2   9   5 4867.10 196.565   4
  -2   9  -5 5041.39 139.905   7
  -2   9  -5 5109.83 208.780   4
  -2  -9  -5 5558.96 142.183  27
   2   9   5 5072.87 174.521   9
  -2   9  -5 5259.73 133.644  30
  -2  -9  -6 38850.1 831.187  27
  -2   9  -6 39392.3 824.185  30
  -2   9  -6 37903.7 916.236   4
   2   9   6 39610.9 835.026  17
  -2   9  -6 37724.6 828.239  16
   2   9   6 38263.7 822.051  32
  -2  -9  -6 38756.1 886.573   2
   2  -9   6 39367.2 819.251   6
   2   9   7 18592.0 418.623  32
  -2  -9  -7 19771.7 429.652  27
   2   9   7 19318.7 429.863  17
   2   9   7 20336.3 517.109  11
  -2   9  -7 18497.4 424.138  16
  -2   9  -7 19449.1 422.045  30
  -2  -9  -8 3790.37 112.880  33
   2   9   8 4162.18 111.995  32
  -2   9  -8 4263.98 114.583  30
  -2   9  -8 4020.35 119.417  25
   2   9   8 4047.14 115.897  17
  -2   9  -8 3963.03 114.977  16
  -2   9  -9 4013.23 112.268  30
  -2   9  -9 3985.64 114.178  25
  -2  -9  -9 3766.07 111.866  28
   2   9   9 3921.05 110.398  17
  -2  -9  -9 3945.77 111.505  33
   2   9   9 4068.93 109.021  32
  -2   9 -10 917.286 47.7288  30
  -2  -9 -10 788.915 37.4573  21
  -2   9 -10 821.940 42.3195  25
  -2   9 -10 929.075 54.7022  37
  -2  -9 -10 804.909 37.8945  12
  -2  -9 -10 867.207 43.5025  33
   2   9  10 931.853 46.1275  32
   2   9  10 806.281 39.5791  17
   2   9  11 166.160 29.7297  32
  -2  -9 -11 143.973 23.7934  33
  -2  -9 -11 167.169 20.7001  12
  -2  -9 -11 131.653 22.9689  21
  -2  -9 -11 115.071 22.1987  28
  -2   9 -11 122.628 38.1531  37
  -2   9 -11 112.851 31.5310  30
  -2   9 -12 1372.00 53.1225  30
  -2  -9 -12 1289.15 43.3445  12
  -2   9 -12 1359.52 55.7890  37
  -2  -9 -12 1246.04 45.8131  28
  -2  -9 -12 1352.99 47.8756  33
  -2  -9 -13 530.519 25.7216  28
  -2  -9 -13 550.171 25.6857  12
  -2  -9 -13 576.186 28.2105  33
  -2   9 -14 160.934 22.4533  30
  -2  10  15 32.0061 18.1336  32
   2 -10 -15 17.6303 11.3297  33
  -2  10  14 24.6612 24.7900  32
   2 -10 -14-2.78947 13.1147  28
   2 -10 -13-8.76067 25.0403  27
   2 -10 -13 30.6509 26.9191  18
   2 -10 -13 7.96072 17.5276  21
  -2  10  13-1.77572 28.7562  32
   2 -10 -12 1431.25 57.9845  18
  -2  10  12 1455.46 59.2336  32
   2 -10 -12 1431.79 58.4250  27
   2 -10 -11 642.354 45.1777  18
   2  10 -10 115.525 29.8352  25
  -2  10  10 68.2622 27.2251  17
   2 -10 -10 123.650 37.0571  18
  -2  10   9 4388.27 128.566  17
   2 -10  -9 4281.96 123.934  18
   2 -10  -8 3118.65 153.901  10
   2  10  -8 2963.52 98.0121  25
   2 -10  -8 2798.17 95.9435  18
   2 -10  -8 3109.88 85.1474   6
   2 -10  -8 2959.86 100.447  27
  -2  10   8 3142.19 160.053  11
   2 -10  -7 22147.2 513.657  27
   2 -10  -7 23577.9 500.820   6
  -2 -10   7 23068.5 569.912   2
   2  10  -7 22925.8 515.259  25
   2  10  -7 22975.4 594.425   4
  -2  10   7 23318.3 600.125  11
  -2  10   7 23295.6 508.764   7
   2 -10  -7 23060.0 583.829   2
   2 -10  -7 24133.7 596.822  10
  -2  10   7 23053.3 605.366   4
   2  10  -7 23412.1 507.423  30
   2 -10  -6 47.1742 36.1356  27
   2 -10  -6 25.3382 23.6553   6
   2  10  -6-4.17644 57.2205   4
  -2  10   6 8.91678 55.3783   4
   2 -10  -6 55.0761 61.1876  10
  -2  10   6 31.7392 53.0380  11
   2  10  -6 48.3673 15.9862  20
   2 -10  -6-10.8440 43.5710   2
  -2 -10   6 50.2453 38.7371   2
  -2  10   6 50.7343 32.6291   7
   2  10  -6 15.7918 25.1805  25
   2  10  -6 30.0508 30.0474  30
   2 -10  -5 5376.07 203.974  10
  -2 -10   5 5647.19 200.966   2
   2  10  -5 5447.16 216.448   4
  -2  10   5 5524.91 208.032  11
   2  10  -5 5373.55 131.951  20
   2  10  -5 5470.98 141.258  30
   2 -10  -5 5427.70 201.843   2
  -2  10   5 5456.14 221.280   4
  -2  10   5 5331.43 144.570   7
   2  10  -5 5396.86 146.333  25
   2 -10  -5 5096.28 146.128  27
   2  10  -4 185.156 28.4343  25
   2  10  -4 180.704 25.3635   5
  -2  10   4 123.853 30.5316  32
   2 -10  -4 107.847 42.0882   2
  -2 -10   4 178.409 47.1792   2
   2  10  -4 101.222 54.0696   4
  -2  10   4 90.5286 58.3787   4
   2 -10  -4 135.958 36.7894  27
  -2  10   4 100.914 49.6981  11
   2  10  -4 174.083 19.2267  20
  -2  10   4 179.033 34.9026   7
   2  10  -3 17.6531 24.4167  17
   2  10  -3-1.05638 21.8941  25
  -2  10   3 44.8672 45.9642  11
   2  10  -3 15.3599 17.7659   5
  -2  10   3 62.1841 32.5650   7
   2 -10  -3 13.1817 31.7801  27
   2  10  -3 4.44670 48.6222   4
  -2  10   3 40.8904 55.7215   4
   2  10  -3 26.3482 16.2908  20
   2 -10  -3 3.57360 35.5569   2
  -2 -10   3 62.5497 37.3156   2
  -2  10   3 34.9062 27.0419  32
  -2  10   2 1059.72 53.1757   7
  -2  10   2 1035.43 81.8811  11
   2  10  -2 993.483 51.9044  17
   2 -10  -2 975.942 51.4090  27
  -2 -10   2 1003.36 81.5106   2
   2  10  -2 1045.87 43.5194  20
  -2  10   2 1100.35 99.5643   4
   2  10  -2 1095.00 48.5277  25
   2  10  -1 357.498 30.8938   5
   2  10  -1 457.324 39.0611  17
  -2  10   1 484.113 58.1002  11
   2  10  -1 574.427 75.9415   4
  -2  10   1 473.509 74.0109   4
   2  10  -1 514.747 33.5607  25
   2 -10  -1 541.494 62.6657   2
  -2 -10   1 617.929 66.5219   2
  -2  10   1 535.607 41.5433   7
   2  10   0 273.714 62.0706   4
   2  10   0 192.493 24.9911   5
   2 -10   0 193.681 44.6785   2
   2  10   0 248.184 32.3216  17
   2  10   1 203.749 31.8033  17
   2  10   1 148.759 23.3856   5
   2 -10   1 160.737 42.4633   2
  -2 -10  -1 211.570 46.9386   2
  -2  10  -1 203.721 35.6252   7
   2  10   1 224.480 58.3171   4
  -2  10  -1 197.634 62.6435   4
   2 -10   2 1629.37 99.4862   2
  -2  10  -2 1603.97 67.6492   7
  -2 -10  -2 1717.18 61.4141  27
  -2  10  -2 1537.65 117.783   4
  -2 -10  -2 1692.47 102.946   2
   2  10   2 1458.66 59.4270   5
   2  10   2 1669.94 114.646   4
  -2  10  -3 6237.35 169.769  16
   2 -10   3 6722.39 226.594   2
  -2  10  -3 6366.01 170.363   7
  -2 -10  -3 6983.46 167.146  27
  -2  10  -3 6708.39 254.946   4
  -2 -10  -3 7022.03 233.024   2
   2  10   3 7281.60 251.659   4
   2  10   3 6391.20 167.172   5
   2  10   4 11294.3 333.520   4
  -2  10  -4 10371.1 337.323   4
  -2  10  -4 9864.61 236.812  30
  -2  10  -4 9896.81 246.939   7
  -2 -10  -4 10595.2 245.084  27
   2 -10   4 10625.5 312.574   2
   2  10   4 11002.4 253.669  17
  -2  10  -4 9945.60 246.491  16
  -2 -10  -4 11044.5 314.172   2
  -2 -10  -5 8343.35 252.748   2
   2  10   5 7959.51 266.271   4
  -2  10  -5 7530.89 183.468  30
   2 -10   5 7335.83 248.272   2
  -2  10  -5 7608.00 276.944   4
   2 -10   5 7803.00 182.586   6
  -2 -10  -5 7896.30 191.184  27
  -2  10  -5 7471.20 191.436   7
   2  10   5 7220.92 182.907  32
   2  10   5 7607.94 195.787  17
  -2  10  -5 7651.13 192.092  16
  -2  10  -6 734.661 43.6793  30
  -2 -10  -6 809.004 69.7472   2
  -2  10  -6 773.871 51.7326  16
   2  10   6 685.192 46.5623  17
  -2  10  -6 652.719 45.8972   7
   2  10   6 689.224 45.9272  32
  -2  10  -6 745.811 85.4663   4
  -2 -10  -6 742.203 49.8986  27
   2 -10   6 730.923 38.1115   6
  -2  10  -7 427.183 38.3795  30
  -2 -10  -7 398.454 32.8363  33
   2  10   7 500.703 41.4704  32
   2  10   7 398.222 37.5632  17
   2  10   8 941.647 47.9469  17
  -2 -10  -8 942.068 46.6752  28
  -2  10  -8 975.163 49.6557  30
  -2  10  -8 1018.52 51.7058  25
  -2 -10  -8 919.563 44.8766  33
   2  10   8 946.374 49.5009  32
   2  10   9 2682.59 84.8181  17
  -2 -10  -9 2679.38 85.6567  28
  -2  10  -9 2859.28 87.1920  30
  -2 -10  -9 2749.44 84.2177  33
  -2  10  -9 2766.03 88.5663  25
  -2  10 -10 110.587 22.7114  25
  -2 -10 -10 97.8283 19.5251  12
  -2 -10 -10 60.6387 21.2901  28
  -2  10 -10 88.4361 30.8240  30
   2  10  10 75.7636 21.2540  17
  -2 -10 -10 58.0189 21.6172  33
   2  10  10 89.6478 29.8387  32
  -2 -10 -11 59.1789 16.4493  12
  -2  10 -11 48.1933 27.5792  30
  -2 -10 -11 45.8967 19.0546  33
  -2 -10 -12 76.9192 15.2470  12
  -2  10 -12 60.5879 25.1034  30
  -2 -10 -12 45.4209 15.7733  28
  -2 -10 -12 79.8900 16.7466  33
  -2  10 -13 32.8283 20.8402  30
  -2 -10 -13 34.9872 11.4819  28
  -2 -10 -13 21.8908 12.6519  33
  -2  10 -14 1.65280 13.7032  30
   2 -11 -14 749.812 28.2677  28
  -2  11  14 1206.14 35.5654  32
   2 -11 -13 833.351 36.4748  33
  -2  11  13 1085.62 40.8906  32
   2 -11 -12 1709.69 58.8275  18
   2 -11 -11 4140.11 111.755  18
   2 -11 -10 229.581 35.0352  18
  -2  11  10 214.060 30.4832  17
  -2  11   9 130.510 32.6730  17
   2 -11  -9 137.446 34.9818  27
  -2  11   9 137.344 36.6977  32
   2 -11  -9 166.346 34.8283  18
   2  11  -9 135.584 33.7282  30
   2  11  -8 461.346 41.4313  30
   2  11  -8 444.960 37.4176  25
  -2  11   8 430.084 41.7613  32
   2 -11  -8 410.227 44.4586  27
   2 -11  -8 384.438 29.7311   6
   2 -11  -8 380.569 40.8545  18
  -2  11   8 342.434 68.3017  11
   2  11  -8 398.768 31.8545   8
   2 -11  -7 18.5642 58.6403  10
  -2  11   7-8.20198 62.9065  11
   2 -11  -7 129.861 37.1624  27
   2 -11  -7 25.5846 44.6411   2
  -2  11   7 47.0192 34.1691  32
  -2  11   7 4.08299 30.8945   7
   2  11  -7 67.5569 55.0059   4
   2 -11  -7 50.3124 34.4934  18
   2 -11  -7 51.3929 23.8873   6
   2  11  -7 41.0765 25.3266   8
   2  11  -7 38.1938 27.8830  25
  -2  11   6 350.239 38.5496  32
   2 -11  -6 383.998 32.4276   6
  -2  11   6 410.384 41.0594   7
   2 -11  -6 455.905 46.1119  27
   2 -11  -6 375.990 63.0807   2
  -2 -11   6 386.808 58.3345   2
   2 -11  -6 408.080 76.8124  10
  -2  11   6 268.438 67.3804  11
   2 -11  -6 356.389 39.6454  18
   2  11  -6 437.114 38.5796  25
   2  11  -6 321.302 70.6617   4
  -2  11   6 358.119 76.5277   4
   2  11  -5 397.310 72.4440   4
  -2  11   5 450.350 80.2425   4
  -2  11   5 381.739 40.6614   7
   2 -11  -5 394.449 74.8049  10
  -2  11   5 336.128 66.0111  11
   2  11  -5 400.419 36.6969  25
   2 -11  -5 347.600 41.9628  27
   2 -11  -5 402.012 61.8895   2
  -2 -11   5 408.258 58.2372   2
   2 -11  -5 399.622 33.2158   6
  -2  11   5 391.306 37.5635  32
   2  11  -5 376.979 24.9205  20
  -2 -11   4 2242.46 124.193   2
   2 -11  -4 2100.49 123.254   2
  -2  11   4 1856.65 67.7956  32
   2 -11  -4 2044.17 78.6806  27
   2  11  -4 2146.11 76.7861  25
  -2  11   4 2163.18 122.020  11
  -2  11   4 2118.53 79.1998   7
  -2  11   4 1968.49 140.786   4
   2  11  -4 2264.85 66.3168  20
   2  11  -4 2206.09 137.175   4
  -2  11   3 1768.69 107.801  11
  -2  11   3 1711.20 70.9013   7
  -2 -11   3 1759.33 110.027   2
   2 -11  -3 1911.14 114.970   2
  -2  11   3 1656.72 59.9363  32
   2  11  -3 1761.05 66.8807  25
  -2  11   3 1778.20 131.315   4
   2  11  -3 1698.79 66.6704  17
   2  11  -3 1817.89 126.576   4
   2 -11  -3 1634.11 69.8751  27
   2  11  -3 1840.39 59.0544  20
  -2  11   2 872.360 76.4828  11
   2 -11  -2 1106.60 54.1276  27
   2  11  -2 1050.06 43.9339  20
  -2  11   2 986.694 106.012   4
   2  11  -2 1001.05 48.6826  25
   2  11  -2 1031.57 52.5200  17
  -2  11   2 927.679 55.2305   7
  -2 -11   2 991.816 85.3105   2
  -2  11   1 15384.4 358.925   7
   2  11  -1 16077.0 361.036  17
   2  11  -1 16840.3 466.469   4
   2 -11  -1 16023.3 436.133   2
  -2 -11   1 16303.1 436.891   2
   2  11  -1 15698.8 351.502  25
  -2  11   1 16318.5 470.635   4
   2  11   0-4.50467 17.9220   5
   2  11   0-29.3403 54.8863   4
   2  11   0-4.82495 26.8701  17
   2 -11   0-11.8807 38.8858   2
   2  11   1 284.572 65.8389   4
  -2  11  -1 301.303 77.4331   4
   2  11   1 259.349 36.8586  17
   2 -11   1 231.016 52.6101   2
  -2 -11  -1 268.149 51.4491   2
  -2  11  -1 252.666 37.5655   7
   2  11   2 85.8983 60.0278   4
  -2  11  -2 96.9524 62.3319   4
  -2  11  -2 70.2746 33.3492   7
   2 -11   2 85.3396 42.8965   2
  -2 -11  -2 124.639 45.0633   2
   2  11   2 53.3049 28.6067  17
   2  11   3 10395.9 331.357   4
  -2  11  -3 9890.79 241.358   7
  -2 -11  -3 10101.5 309.225   2
  -2  11  -3 9421.28 335.237   4
   2 -11   3 9644.96 306.475   2
  -2  11  -4 200.815 31.0664  30
   2  11   4 271.088 34.9334  17
   2  11   4 381.770 69.9362   4
  -2  11  -4 212.209 71.6277   4
   2 -11   4 321.229 58.5128   2
  -2 -11  -4 216.886 48.3486   2
  -2  11  -4 255.407 37.9317   7
   2 -11   4 275.057 30.8254   6
   2 -11   5 7467.99 172.548   6
  -2 -11  -5 7229.29 239.878   2
   2 -11   5 7109.12 244.389   2
  -2  11  -5 7190.01 181.364   7
  -2 -11  -5 6641.95 170.027  33
  -2  11  -5 6868.34 266.106   4
   2  11   5 7131.01 256.152   4
  -2  11  -5 6868.23 171.816  30
   2  11   5 7270.67 185.146  17
  -2  11  -6 1031.23 52.5452   7
   2  11   6 1093.95 48.9130   8
  -2  11  -6 1097.70 50.0698  30
  -2 -11  -6 1112.77 46.3798  33
   2  11   6 1021.13 52.4793  32
   2  11   6 1176.35 56.1687  17
   2 -11   6 1135.30 45.7586   6
   2  11   7 8.80945 25.6193  17
  -2  11  -7 24.6632 26.5299  25
  -2 -11  -7 12.4240 21.0970  28
   2  11   7 24.1941 32.7898  32
  -2 -11  -7 16.0243 20.2644  33
  -2  11  -7 7.66909 27.6676  30
   2  11   8 2318.38 76.8982  17
  -2  11  -8 2347.55 80.5237  25
  -2 -11  -8 2197.70 74.3112  28
  -2  11  -8 2499.45 76.8857  30
  -2 -11  -8 2196.82 71.3716  33
   2  11   8 2461.98 75.6616  32
  -2 -11  -9 93.4446 20.9717  33
   2  11   9 100.563 22.1449  17
  -2  11  -9 66.9285 23.8502  25
  -2 -11  -9 74.4812 21.2617  28
  -2  11  -9 99.1913 28.7860  30
  -2 -11  -9 101.044 18.3999  12
  -2 -11 -10 123.004 19.5332  33
  -2  11 -10 94.0211 20.7739  25
   2  11  10 141.137 20.8552  17
  -2 -11 -10 133.773 20.4816  28
  -2  11 -10 154.651 28.7329  30
  -2 -11 -10 112.901 17.3957  12
  -2 -11 -11 397.247 23.7626  33
  -2  11 -11 404.876 31.0215  30
  -2 -11 -11 388.609 21.1830  12
  -2  11 -12 1060.51 39.4675  30
  -2 -11 -12 995.561 33.5603  33
  -2 -11 -13 59.2594 11.1948  38
   2 -12 -13 724.145 27.0609  33
   2 -12 -13 614.868 24.9442  28
   2 -12 -12 207.458 20.5580  33
   2 -12 -11 3053.08 84.0125  18
  -2  12  10 708.852 38.8558  17
   2 -12 -10 775.188 42.6462  27
   2 -12 -10 799.237 40.9047  18
  -2  12   9 138.068 32.6422  32
  -2  12   9 131.354 29.6971  17
   2 -12  -9 155.157 33.2831  27
   2 -12  -9 109.292 29.7957  18
   2 -12  -8 1531.26 60.8918  18
  -2  12   8 1583.73 69.3575  17
   2 -12  -8 1543.52 64.6459  27
  -2  12   8 1679.70 61.0573  32
   2  12  -8 1745.52 65.8806  25
   2 -12  -7 311.092 38.8639  27
   2  12  -7 266.696 30.7565   8
   2 -12  -7 246.512 27.3657   6
   2 -12  -7 326.139 36.9628  18
   2  12  -7 261.940 32.4402  25
  -2  12   7 249.363 36.8886  32
  -2  12   7 269.497 35.4057   7
   2  12  -6 336.001 74.2153   4
  -2  12   6 337.901 75.7381   4
   2 -12  -6 322.553 30.9498   6
   2 -12  -6 326.589 37.0920  18
  -2  12   6 286.989 36.3503  32
   2 -12  -6 369.295 40.2860  27
   2  12  -6 330.232 34.6827  25
   2 -12  -6 304.321 58.6584   2
  -2 -12   6 299.334 54.3313   2
  -2  12   6 367.731 39.1232   7
  -2  12   6 333.548 67.7385  11
   2 -12  -5 114.822 32.6241  18
  -2  12   5 165.903 36.6014   7
   2 -12  -5 109.543 51.2732   2
  -2 -12   5 137.749 47.4355   2
   2  12  -5 134.795 62.3969   4
  -2  12   5 124.036 69.6175   4
  -2  12   5 127.076 32.4537  32
   2 -12  -5 117.815 61.3917  10
  -2  12   5 120.937 55.0135  11
   2  12  -5 72.9847 16.4082  20
   2  12  -5 164.150 30.2583  25
   2 -12  -5 118.461 27.2312   6
   2 -12  -5 93.9196 35.9256  27
  -2  12   4 1769.15 72.5414   7
   2 -12  -4 1742.52 64.9550   6
  -2  12   4 1593.78 108.909  11
   2 -12  -4 1874.31 121.274   2
   2  12  -4 1796.85 57.5497  20
  -2  12   4 1729.57 61.7341  32
   2 -12  -4 1816.99 71.3184  27
  -2 -12   4 1805.62 114.008   2
  -2  12   4 1820.86 136.718   4
   2  12  -4 1791.34 129.298   4
   2  12  -4 1819.25 68.9307  25
   2 -12  -4 1706.29 118.774  10
   2  12  -3 365.669 33.6263  25
  -2  12   3 397.101 43.2999   7
  -2  12   3 321.501 33.3705  32
   2 -12  -3 339.253 63.6348   2
  -2 -12   3 259.763 54.1311   2
   2  12  -3 372.667 74.4373   4
  -2  12   3 388.592 86.2820   4
   2  12  -3 335.839 26.3038  20
   2 -12  -3 354.004 40.0309  27
   2  12  -3 351.180 34.6482  17
   2  12  -2 867.787 45.3662  25
   2  12  -2 932.395 50.0723  17
  -2  12   2 902.410 55.4870   7
   2 -12  -2 989.697 51.0522  27
   2  12  -2 935.553 41.2447  20
  -2 -12   2 890.252 82.4446   2
  -2  12   2 833.807 102.799   4
   2  12  -1 2001.53 78.7256  17
  -2 -12   1 2044.77 121.327   2
   2  12  -1 2003.78 69.7073  25
  -2  12   1 2075.85 80.0377   7
  -2  12   1 2134.96 149.307   4
   2 -12  -1 2082.72 127.007   2
   2  12  -1 2118.68 67.9857  20
   2  12   0 108.762 31.2758  17
   2 -12   0 68.6131 50.3422   2
   2  12   0 162.154 62.1841   4
  -2  12  -1 196.773 37.8785   7
   2  12   1 209.329 34.9137  17
   2  12   1 286.040 68.1503   4
  -2  12  -1 210.930 72.4017   4
   2 -12   1 84.4882 50.3852   2
  -2 -12  -1 182.345 50.6873   2
  -2  12  -2 1639.31 131.330   4
  -2  12  -2 1748.27 72.9971   7
   2  12   2 1834.73 72.1439  17
  -2 -12  -2 1559.92 56.8203  28
   2 -12   2 1638.39 114.184   2
   2  12   2 1725.70 126.266   4
  -2 -12  -2 1797.54 110.999   2
   2 -12   3 60.5748 45.1405   2
  -2 -12  -3 61.5468 44.7372   2
   2 -12   3 96.7097 26.7083   6
  -2 -12  -3 106.451 21.9530  28
  -2  12  -3 145.283 36.0754   7
   2  12   3 79.8152 60.0241   4
  -2  12  -3 92.8886 67.2532   4
  -2 -12  -4 473.039 31.9249  28
   2 -12   4 454.009 65.0585   2
  -2 -12  -4 476.171 64.1861   2
  -2  12  -4 392.210 41.3726   7
   2  12   4 448.057 40.4721  17
   2 -12   4 448.342 33.1182   6
   2  12   4 390.875 73.5533   4
  -2  12  -4 491.149 82.7298   4
   2  12   5 3014.91 95.1792   8
  -2  12  -5 3188.13 100.232   7
  -2 -12  -5 3220.00 94.0350  28
   2 -12   5 3449.48 93.0751   6
  -2 -12  -5 3283.55 146.942   2
   2  12   5 3468.17 104.791  17
  -2  12  -6 259.182 32.4583   7
   2 -12   6 278.302 26.1281   6
  -2 -12  -6 223.709 25.7982  28
   2  12   6 207.373 26.3217   8
  -2 -12  -6 231.293 23.4295  33
   2  12   6 230.508 31.2983  17
   2  12   7 1162.03 51.3248  17
  -2  12  -7 1071.43 47.9117  30
  -2 -12  -7 1032.60 41.7918  33
  -2  12  -7 1117.01 53.0415  25
  -2 -12  -7 1066.76 45.4086  28
   2  12   8 1016.77 44.5693  17
  -2  12  -8 918.052 44.1216  30
  -2 -12  -8 919.747 37.7118  33
  -2  12  -8 1005.65 47.3001  25
  -2 -12  -8 968.431 41.2611  28
  -2 -12  -9 55.7772 14.8285  12
  -2  12  -9 40.5152 25.8897  30
   2  12   9 21.8981 18.6267  17
  -2 -12  -9 15.4707 15.3547  33
  -2  12  -9 40.6391 20.2384  25
  -2 -12  -9 38.3541 17.2535  28
  -2 -12 -10 250.426 16.6481  12
   2  12  10 239.138 19.8031  17
  -2 -12 -10 247.051 19.9355  28
  -2 -12 -10 225.030 18.2618  33
  -2  12 -10 253.793 21.7161  25
  -2 -12 -11 1086.11 33.6989  33
  -2 -12 -11 1126.50 35.8614  28
   2  12  12 345.375 14.7521  20
   2 -13 -12 218.431 15.6605  33
   2 -13 -11 1073.10 37.4160  33
  -2  13  10 1681.87 55.4966  17
   2 -13 -10 2095.77 60.8830  27
  -2  13   9 683.595 36.9588  32
   2 -13  -9 679.509 38.4252  27
   2 -13  -9 687.833 35.5392  18
  -2  13   8 539.995 36.4783  32
   2 -13  -8 552.956 37.8715  27
   2 -13  -8 589.515 34.8674  18
  -2  13   8 443.024 38.3352  17
   2  13  -7 679.913 37.1285   8
   2  13  -7 747.041 42.0196  25
   2 -13  -7 742.250 39.2652  18
  -2  13   7 745.574 40.6084  32
   2 -13  -7 714.801 43.0984  27
   2 -13  -7 664.041 35.9133   6
  -2  13   7 596.935 45.0387  17
   2  13  -6 27.2682 23.2297   8
   2 -13  -6 18.8055 27.2244  18
   2  13  -6 21.5235 24.8169  25
   2 -13  -6 6.17061 30.2839  27
  -2  13   6 31.9433 29.8700  32
   2 -13  -6 4.44672 22.8758   6
  -2  13   6-1.90165 29.2880   7
  -2  13   5 5767.26 151.579   7
  -2  13   5 5495.55 138.326  32
   2  13  -5 5869.08 149.973  25
   2 -13  -5 5595.01 147.601  27
   2 -13  -5 5847.67 143.991   6
   2 -13  -4 3838.73 107.742   6
   2  13  -4 3983.15 111.888  25
   2  13  -4 3928.48 99.2306  20
   2 -13  -4 3966.61 110.839  27
  -2  13   4 3834.41 115.634   7
   2 -13  -3 220.686 30.8188   6
   2  13  -3 260.285 30.4838  17
   2 -13  -3 330.426 36.6445  27
  -2  13   3 277.690 39.8475   7
   2 -13  -3 232.233 70.3949  10
   2  13  -3 274.319 23.4241  20
   2  13  -3 267.591 30.1104  25
  -2 -13   3 170.144 53.3593   2
   2 -13  -3 325.570 65.2541   2
   2  13  -2 1387.93 50.1183  20
   2  13  -2 1440.94 118.812   4
  -2  13   2 1377.16 65.3500   7
   2  13  -2 1406.41 55.4920  25
  -2  13   2 1390.98 128.489   4
   2  13  -2 1360.63 58.4604  17
  -2 -13   2 1399.56 100.826   2
   2 -13  -1 179.406 28.8612   6
   2  13  -1 207.293 31.5910  17
   2  13  -1 230.128 25.5169  25
  -2  13   1 170.187 36.2604   7
   2  13  -1 236.538 23.9465  20
  -2  13   1 296.505 78.4024   4
   2 -13  -1 265.548 60.8143   2
  -2 -13   1 246.534 54.7858   2
   2 -13   0 2524.01 80.5249   6
   2  13   0 2498.95 151.201   4
   2  13   0 2441.07 75.2061  20
   2  13   0 2314.65 85.0493  17
   2 -13   0 2719.20 146.583   2
   2 -13   1 1154.20 51.8228   6
   2  13   1 1304.99 112.167   4
   2  13   1 1195.48 57.9776  17
  -2 -13  -1 1217.68 93.4496   2
   2 -13   1 1257.49 101.482   2
   2  13   1 1215.95 48.5174  20
  -2  13  -1 1076.27 112.720   4
   2 -13   2 1023.81 48.2010   6
  -2  13  -2 1028.72 55.3443   7
   2  13   2 1040.69 53.8460  17
  -2 -13  -2 1042.46 87.8456   2
   2 -13   2 1033.07 96.8269   2
  -2  13  -3 4052.15 117.689   7
   2 -13   3 4155.38 109.627   6
  -2 -13  -3 3821.74 103.553  28
   2  13   4 394.265 33.0685   8
  -2  13  -4 374.739 38.0415   7
   2 -13   4 375.411 30.4186   6
   2  13   4 411.464 37.0775  17
  -2 -13  -4 378.639 27.1292  28
   2  13   5 291.191 27.9557   8
  -2  13  -5 361.835 34.3540  25
   2  13   5 307.307 32.9649  17
   2 -13   5 329.843 27.6376   6
  -2 -13  -5 340.976 25.8769  28
   2  13   6 647.994 38.3826  17
  -2 -13  -6 600.357 31.6050  28
   2  13   6 546.872 31.6748   8
  -2 -13  -7 273.321 22.9094  28
  -2 -13  -7 271.605 18.8084  33
   2  13   7 261.775 27.7725  17
  -2  13  -7 283.291 29.3420  25
  -2 -13  -8 44.6661 15.2584  28
  -2  13  -8 22.1400 19.5198  25
   2  13   8 32.6543 17.9970  17
  -2 -13  -8 24.3428 12.4304  33
  -2  13  -9 882.981 35.3418  25
   2  13   9 820.816 33.2822  17
  -2 -13  -9 821.763 31.1946  28
  -2 -13  -9 752.360 26.6097  33
   2  13  10 46.5083 11.6418  17
  -2 -13 -10 67.9676 11.8885  28
   2  13  11 55.0276 8.35324  20
  -2 -13 -11 82.9005 8.79277  28
   2 -14 -11 233.659 13.7208  28
   2 -14 -11 219.287 12.6756  33
  -2  14  10 930.283 30.9974  17
   2 -14 -10 1242.83 34.9693  33
   2 -14  -9 177.764 22.9340  27
  -2  14   9 97.1885 20.1062  17
  -2  14   8 566.371 36.4119  17
   2 -14  -8 741.195 34.9571  27
   2 -14  -7 169.263 27.6304  27
  -2  14   7 141.124 28.9145  17
   2 -14  -6 1139.09 46.5169  27
   2  14  -6 1141.76 46.9377  25
  -2  14   6 977.992 52.4155  17
   2  14  -6 1113.91 44.5046   8
   2 -14  -6 1074.69 43.3303   6
   2 -14  -5 4447.12 112.108  27
   2  14  -5 4361.65 115.096  25
   2  14  -5 4332.79 115.131   8
   2 -14  -5 4293.82 111.184   6
   2  14  -4 996.274 44.6009  25
   2 -14  -4 983.184 45.2161  27
   2 -14  -4 980.711 44.7082   6
   2  14  -4 1059.23 48.5659   8
  -2  14   4 1057.92 52.0369   7
   2  14  -3 120.230 22.5781  25
  -2  14   3 145.151 33.9068   7
   2 -14  -3 123.622 25.4970   6
   2  14  -2 2965.26 85.3720  25
  -2  14   2 3202.27 97.1230   7
   2  14  -2 2918.58 86.9759  17
   2  14  -2 3002.64 80.0379  20
   2  14  -1 312.239 23.4613  20
   2 -14  -1 255.571 29.7279   6
  -2  14   1 290.464 36.1182   7
   2  14  -1 376.216 32.2043  17
   2  14   0 188.461 20.6765  20
   2 -14   0 162.469 26.3392   6
   2  14   0 164.296 27.7383  17
   2 -14   1 440.536 33.4202   6
   2  14   1 403.837 35.1536  17
   2  14   1 412.995 26.8241  20
   2  14   2 448.829 36.3467  17
   2 -14   2 481.677 33.0467   6
  -2  14  -2 481.587 40.0212   7
   2  14   2 495.343 28.8490  20
   2 -14   3 1642.87 56.3374   6
   2  14   3 1523.16 52.8754  20
  -2  14  -3 1570.24 62.3062   7
  -2  14  -3 1687.82 62.0900  25
  -2  14  -4 323.184 30.7036  25
   2  14   4 259.730 26.8101   8
  -2 -14  -4 278.463 20.0808  28
   2  14   5 116.024 23.4378  17
  -2 -14  -5 113.079 15.8356  28
  -2  14  -5 108.518 23.9072  25
   2  14   5 128.209 20.7142   8
   2 -14   5 91.3420 20.3444   6
  -2 -14  -6 474.056 23.8085  28
   2  14   6 476.102 30.8991  17
  -2 -14  -7 809.468 29.5284  28
   2  14   7 775.484 35.2741  17
   2  14   8 537.208 24.3822  20
  -2  14  -8 632.715 28.8039  25
  -2 -14  -8 575.285 22.8865  28
   2  14   8 582.946 27.1333  17
   2  14   9 241.649 15.1602  20
  -2 -14  -9 261.105 13.6648  28
   2  14   9 244.119 14.9560  17
   2 -15  -9 15.1536 7.93142  28
   2 -15  -8 240.983 15.2420  28
  -2  15   8 240.410 21.2116  17
   2 -15  -7 6.70370 10.1244  33
  -2  15   7-11.6173 18.5242  17
  -2  15   6 866.767 42.2352  17
   2 -15  -5 2407.87 67.2268   6
  -2  15   5 2250.92 75.6757  17
   2  15  -5 2286.51 67.7251   8
   2 -15  -5 2434.93 64.3413  27
  -2  15   4 1779.36 68.8517  17
   2 -15  -4 1956.66 59.3236   6
   2  15  -4 1887.72 61.5560   8
   2 -15  -3 2819.05 79.3291   6
   2  15  -3 2832.15 83.0120   8
  -2  15   2 1975.41 68.1129  17
  -2  15   2 1634.92 53.0927  25
  -2  15   1 2780.50 81.4779  25
   2  15  -1 3221.76 88.9657   8
  -2  15   1 3079.02 92.2397  17
   2  15  -1 2880.74 82.5467  17
   2 -15  -1 3160.88 84.8196   6
  -2  15   0 1495.40 51.7433  25
   2  15   0 1418.80 43.9599  20
   2  15   0 1467.35 54.8464   8
   2 -15   0 1558.25 52.6630   6
  -2  15  -1 152.651 23.2646  25
   2  15   1 156.898 23.6956   8
   2  15   1 165.552 23.2175  17
  -2  15  -1 94.3329 25.2542  17
   2 -15   1 128.382 23.3401   6
   2  15   1 122.530 16.3164  20
  -2  15  -2 1104.00 45.2621  25
   2  15   2 1081.48 44.5056   8
   2  15   2 1118.60 45.1220  17
   2  15   2 1101.98 38.5058  20
   2 -15   2 1098.88 43.5131   6
  -2  15  -3 1204.31 46.8855  25
   2  15   3 1147.03 44.8842   8
   2  15   3 1277.68 47.2854  17
   2 -15   3 1274.54 44.9611   6
   2  15   3 1213.78 40.8435  20
  -2  15  -4 1512.86 51.0262  25
   2  15   4 1379.81 43.9697  20
   2 -15   4 1497.34 46.9354   6
  -2  15  -5 70.2348 18.7885  25
   2  15   5 80.8215 14.8879   8
   2  15   5 88.6321 18.2707  17
   2  15   5 79.3119 13.5876  20
  -2  15  -6 264.207 20.8923  25
   2  15   6 206.674 15.8751  20
   2  15   6 275.627 20.3022  17
   2  15   7 1268.42 38.5278  17
   2  15   8 282.220 13.8556  17
  -2  16   7 599.175 24.4837  17
  -2  16   6 123.440 16.9667  17
  -2  16   5 19.6017 16.1283  17
   2  16  -4 77.6532 15.5203   8
   2  16  -3 505.271 26.7840   8
   2 -16  -3 558.369 27.4194   6
  -2  16   2 231.879 25.2459  17
  -2  16   1 485.704 30.4420  17
  -2  16   1 376.814 20.1623  25
   2 -16   0 1172.54 38.9573   6
   2  16   0 1060.97 39.3723   8
  -2  16  -1 3049.19 78.8891  25
   2  16   1 3143.99 81.8007   8
  -2  16  -2 77.4130 16.0237  25
   2  16   2 74.7183 16.7700   8
   2 -16   2 82.6569 18.1411   6
   2  16   2 67.9091 15.4730  17
   2  16   3 259.059 19.1107  17
  -2  16  -3 268.271 19.3230  25
   2  16   3 248.740 18.5330   8
   2  16   4 930.826 27.2636  20
  -2  16  -4 1020.52 32.9147  25
  -2  16  -5 384.887 19.2343  25
   2  16   5 376.787 18.3992  17
  -2  17   2 345.503 21.9263  17
   2  17  -2 853.522 23.9320   8
   2  17   0 124.381 12.4590   8
  -2  17  -1 712.597 26.5231   8
   2  17   1 895.026 26.5037   8
   3   0 -19 31.3216 39.6029  23
   3   0 -18-10.9121 16.5099  31
   3   0 -18 6.13460 14.2132  23
   3   0 -17 1016.87 41.8292  15
   3   0 -17 1109.02 40.4207  23
   3   0 -16-9.63312 22.5752  23
   3   0 -16-16.5877 22.0735  15
   3   0 -16 4.99591 23.8645  19
   3   0 -16 13.8235 24.5315  31
   3   0 -15 1219.60 53.6562  31
   3   0 -15 1141.70 51.4749  15
   3   0 -15 1156.39 51.5639  23
   3   0 -15 1111.28 51.0576  19
   3   0 -14 28.2697 26.9615  19
   3   0 -14 9.00677 29.8710  23
   3   0 -14 0.87684 22.8244  12
   3   0 -14 19.0164 27.4209  15
   3   0 -14 18.3982 28.6601  31
   3   0 -13 7078.64 167.216  12
   3   0 -13 6360.22 170.767  15
   3   0 -13 6532.31 171.356  23
   3   0 -13 6996.01 168.876  31
   3   0 -13 6783.50 169.835  19
   3   0 -12 9.50650 19.9032  12
   3   0 -12 0.91731 22.4760  19
   3   0 -12 12.2560 22.4831  31
   3   0 -12-5.49213 20.2845  34
   3   0 -12 7.06647 25.0764  23
   3   0 -12 12.5933 24.1518  15
   3   0 -11 586.762 37.4977  15
   3   0 -11 518.258 31.4168  34
   3   0 -11 497.085 32.7779  19
   3   0 -11 568.864 32.3591  12
  -3   0  10 7.00697 37.0748  11
   3   0 -10 10.8491 20.7566  15
   3   0 -10 5.62146 16.5185  12
   3   0 -10 5.32020 18.5430  19
   3   0 -10 13.7014 14.8313  34
  -3   0   9 6568.89 199.673  11
   3   0  -9 6825.60 156.376  12
   3   0  -8 6.03525 13.8667  12
   3   0  -8-2.29007 19.3434   1
   3   0  -7 65226.4 1332.33  12
   3   0  -7 62034.5 1360.00   1
  -3   0   7 63998.3 1353.01   3
   3   0  -6 20.9772 23.3580   1
  -3   0   6 2.19146 17.6579   3
  -3   0   5 27325.5 595.174   3
   3   0  -5 27318.3 605.493   1
   3   0  -4-10.9929 21.7000   1
  -3   0   4 4.48564 17.6637   3
   3   0  -3 39276.4 841.601  10
  -3   0   3 39154.1 838.476   3
   3   0  -3 39116.6 828.563   9
   3   0  -2 24.9746 27.3504  10
  -3   0   2 5.66616 18.1739   3
   3   0  -2 20.4983 12.7718   9
  -3   0   1 52726.0 1099.42   3
   3   0  -1 51251.3 1088.71  10
   3   0   0 7.07723 21.2054  10
  -3   0  -1 54681.2 1158.42   3
  -3   0  -2 2.34434 17.8802   3
   3   0   2 6.98002 20.9385   1
  -3   0  -3 37881.6 815.448   3
   3   0   3 37993.5 824.213   1
  -3   0  -4 17.1398 18.9122   3
   3   0   4 24.5942 24.2775   1
  -3   0  -5 17019.1 371.025   3
   3   0   5 15547.8 376.799   1
  -3   0  -6 14.6584 15.0190   3
  -3   0  -7 2723.79 73.2975  12
  -3   0  -8-4.05617 27.0131  21
  -3   0  -8 10.6357 16.7573  12
  -3   0  -8 5.03256 20.0672  38
  -3   0  -8 18.9127 16.9034  33
  -3   0  -9 10419.2 239.522  12
  -3   0  -9 10565.4 242.438  21
  -3   0  -9 10680.1 245.094  23
  -3   0  -9 10792.3 243.361  38
  -3   0 -10 15.6324 32.6149  21
  -3   0 -10 1.49497 24.3058  22
  -3   0 -10 57.0540 70.0034  23
  -3   0 -10 1.66002 25.6069  38
  -3   0 -10 79.7029 22.4387  12
  -3   0 -11 15245.8 336.676  38
  -3   0 -11 15578.7 336.863  21
  -3   0 -11 14699.0 332.696  22
  -3   0 -11 14553.3 337.156  23
  -3   0 -11 15335.4 335.120  12
  -3   0 -12-4.62031 21.9846  22
  -3   0 -12 27.9548 25.3402  38
  -3   0 -12-3.92847 19.8197  12
  -3   0 -12 10.1597 31.4406  21
  -3   0 -13 891.039 45.0275  21
  -3   0 -13 811.109 40.0182  38
  -3   0 -13 790.248 38.5789  12
  -3   0 -14 25.1591 20.0140  38
  -3   0 -14 9.55012 21.6009  31
  -3   0 -14-13.8364 27.5041  21
  -3   0 -14-1.29850 17.4046  12
  -3   0 -15 604.311 30.6119  12
  -3   0 -15 489.685 30.4729  31
  -3   0 -16 4.63701 14.0514  31
   3   1 -19-2.53522 9.90234  31
   3  -1 -19 53.9608 38.3910  23
   3  -1 -18-2.68946 16.1470  31
   3   1 -18 20.9441 17.3001  31
   3   1 -18 13.2191 22.5930  23
   3  -1 -18 25.4172 13.4393  23
   3  -1 -18 23.9367 18.2431  21
   3  -1 -17 187.378 21.8818  23
   3   1 -17 196.045 21.4903  23
   3   1 -17 155.030 22.0858  15
   3  -1 -17 205.140 22.4896  15
   3   1 -17 167.400 26.0034  31
   3  -1 -17 163.273 24.3982  31
   3   1 -16 1666.05 59.7473  15
   3  -1 -16 1646.45 58.5191  15
   3  -1 -16 1768.79 59.0129  23
   3   1 -16 1756.90 58.6443  23
   3  -1 -16 1552.47 60.0734  31
   3   1 -16 1648.96 62.1817  31
   3   1 -16 1587.46 59.8841  19
   3  -1 -16 1601.95 59.7584  19
   3  -1 -15 39.6811 21.4624  12
   3   1 -15 28.0973 24.4213  15
   3  -1 -15 16.9626 23.8494  15
   3  -1 -15 20.8911 24.8929  19
   3   1 -15 9.41167 25.1900  19
   3   1 -15 23.8377 26.9122  31
   3  -1 -15 41.8087 25.6439  31
   3   1 -15 36.4988 26.0739  23
   3  -1 -15 12.6185 25.7164  23
   3  -1 -14 2810.74 86.6080  19
   3   1 -14 2524.63 84.5630  19
   3   1 -14 2724.41 87.1627  15
   3  -1 -14 2721.77 86.3930  15
   3  -1 -14 2675.70 87.0210  23
   3  -1 -14 2377.19 80.5159  12
   3   1 -14 2566.50 82.3833  12
   3   1 -14 2787.75 87.1780  31
   3  -1 -14 2659.58 84.2592  31
   3  -1 -13 8066.18 201.678  12
   3   1 -13 8096.67 202.128  12
   3  -1 -13 8425.23 204.465  19
   3   1 -13 8519.27 206.111  19
   3  -1 -13 8296.52 207.500  23
   3   1 -13 8893.09 210.330  15
   3  -1 -13 8466.66 207.723  15
   3  -1 -13 8653.55 207.409  34
   3  -1 -13 8904.86 203.627  31
   3   1 -13 8677.89 204.652  31
   3  -1 -12 2306.32 72.1429  19
   3   1 -12 2248.08 73.3479  19
   3  -1 -12 2048.27 73.3639  15
   3   1 -12 2074.23 73.9893  15
   3  -1 -12 2255.36 72.4644  34
   3  -1 -12 1897.11 66.8542  12
   3   1 -12 1956.08 68.0975  12
   3   1 -12 2182.95 70.5667  31
  -3   1  11 8.46168 41.8196  11
   3  -1 -11 25.5048 21.1504  19
   3   1 -11 29.4125 21.6690  19
   3  -1 -11 7.50030 18.5179  34
   3  -1 -11 39.7744 22.7303  15
   3   1 -11-3.96983 22.9249  15
   3  -1 -11-4.14490 17.9659  12
   3   1 -11 21.2899 18.5772  12
   3   1 -11 11.2912 19.8715  31
  -3   1  10 436.903 57.4301  11
   3   1 -10 379.823 28.8266  19
   3  -1 -10 419.681 28.3561  19
   3  -1 -10 407.683 27.5326  34
   3  -1 -10 395.064 31.2834  15
   3   1 -10 436.603 28.1623  31
   3  -1 -10 461.250 27.1286  12
   3   1 -10 502.336 27.7541  12
   3  -1  -9 5170.89 122.209  12
   3   1  -9 5254.58 123.786  12
  -3   1   9 4930.73 169.309  11
  -3  -1   9 4815.40 157.054  11
   3  -1  -8 1649.32 47.4216  12
   3   1  -8 1670.94 49.3751  12
   3  -1  -8 1557.07 63.7584   1
   3   1  -8 1646.19 64.0614   1
  -3   1   7 41431.3 881.448   3
  -3  -1   7 40153.3 877.822   3
   3  -1  -7 41164.0 855.590  12
   3   1  -7 42181.6 857.220  12
   3  -1  -7 39673.3 887.041   1
   3   1  -7 40107.5 886.785   1
  -3   1   6 2941.19 88.8617   3
  -3  -1   6 2653.08 87.0135   3
   3   1  -5 11381.2 268.896   1
  -3   1   5 10747.6 257.416   3
  -3  -1   5 10528.0 259.572   3
   3  -1  -5 11146.8 277.645  10
   3  -1  -4 67936.2 1437.56   2
   3   1  -4 70548.0 1441.27   1
  -3  -1   4 65683.6 1432.77   3
  -3   1   4 68586.7 1430.23   3
   3  -1  -4 67564.4 1441.75  10
   3  -1  -3 11352.2 272.535  10
   3  -1  -3 11359.2 272.804   2
   3   1  -3 11469.8 275.412   1
  -3   1   3 11761.1 268.172   3
  -3  -1   3 10982.9 269.663   3
   3   1  -3 11236.4 263.191   9
  -3   1   2 73.6573 19.0729   3
   3  -1  -2 132.458 14.8623   9
   3   1  -2 61.8835 16.9816   9
   3  -1  -2 61.3669 29.1012  10
  -3   1   1 1590.39 61.8262   3
   3  -1  -1 1636.64 62.9605  10
   3  -1  -1 1709.27 66.7736   2
   3  -1   0 1562.39 63.9281   2
   3   1   0 1703.65 68.3335   1
   3  -1   1 21674.0 482.083   2
  -3  -1  -1 21708.9 483.543   3
  -3   1  -1 21334.0 477.632   3
   3   1   1 21484.0 485.527   1
   3  -1   2 490.632 36.8760   2
  -3  -1  -2 410.430 33.8412   3
  -3   1  -2 392.941 31.6699   3
   3   1   2 424.139 36.7552   1
  -3   1  -3 2074.74 74.5031   3
   3   1   3 2123.13 81.1577   1
   3  -1   4 662.764 45.9599   1
  -3   1  -4 750.590 40.9630   3
  -3  -1  -4 694.869 40.9237   3
   3  -1   5 21271.7 496.307   1
  -3  -1  -5 21961.3 486.324   3
  -3   1  -5 22636.2 488.992   3
   3   1   5 21707.8 496.439   1
  -3   1  -6 1376.72 57.1645   3
  -3   1  -6 1379.06 42.7948  12
  -3  -1  -6 1372.29 53.7043   3
  -3   1  -7 7080.99 161.865  12
  -3   1  -8 100.387 18.9893  12
  -3  -1  -8 81.0889 19.2840  12
  -3   1  -8 93.6282 22.2941  38
  -3   1  -8 88.2562 27.4975  21
  -3  -1  -8 80.6160 19.1544  33
  -3  -1  -9 5040.07 129.271  33
  -3   1  -9 5004.14 127.891  38
  -3   1  -9 5189.09 126.004  12
  -3  -1  -9 4950.79 125.588  12
  -3  -1  -9 5052.54 125.937  28
  -3   1  -9 5001.48 126.104  22
  -3   1  -9 4973.32 127.840  21
  -3   1  -9 5159.37 143.013  23
  -3   1 -10 4125.42 106.159  12
  -3   1 -10 4080.11 127.473  23
  -3  -1 -10 3851.78 117.188  23
  -3   1 -10 4016.61 109.151  38
  -3  -1 -10 3989.60 110.401  38
  -3   1 -10 4085.75 110.335  21
  -3   1 -10 3985.34 106.584  22
  -3  -1 -10 4156.31 108.502  12
  -3  -1 -10 4137.33 110.740  33
  -3   1 -11 3686.05 100.213  12
  -3   1 -11 3777.89 103.555  38
  -3  -1 -11 3729.98 104.798  38
  -3   1 -11 3705.27 114.628  23
  -3  -1 -11 3708.06 110.474  23
  -3  -1 -11 3818.16 103.423  12
  -3   1 -11 3723.11 99.9455  22
  -3   1 -11 3874.59 104.902  21
  -3  -1 -12 1426.44 55.8322  38
  -3   1 -12 1462.68 55.3702  38
  -3  -1 -12 1389.68 53.7498  12
  -3   1 -12 1415.43 52.3230  12
  -3   1 -12 1434.04 57.5184  21
  -3  -1 -12 1539.27 59.6269  21
  -3  -1 -12 1516.52 53.5081  22
  -3  -1 -13 308.639 25.6387  22
  -3  -1 -13 344.195 34.8636  21
  -3   1 -13 300.740 33.7866  21
  -3   1 -13 300.631 31.8714  36
  -3   1 -13 240.507 27.9048  31
  -3  -1 -13 304.492 29.5468  38
  -3   1 -13 292.571 27.6129  38
  -3  -1 -13 296.336 26.7802  12
  -3   1 -13 273.771 25.1184  12
  -3   1 -14 399.481 38.4394  13
  -3   1 -14 348.727 29.9402  31
  -3  -1 -14 361.759 27.9890  12
  -3   1 -14 398.398 28.1487  12
  -3  -1 -14 432.710 29.5472  38
  -3   1 -15 93.2060 19.9547  31
  -3  -1 -15 132.869 22.0450  31
  -3   1 -15 131.077 29.3032  13
  -3   1 -15 138.294 19.5296  12
  -3  -1 -15 154.108 19.5390  12
  -3   1 -16 148.460 15.2115  31
  -3  -1 -16 159.437 17.8522  31
   3  -2 -18 39.1246 13.7105  23
   3  -2 -18 43.9131 19.0234  21
   3  -2 -18 22.4169 15.1150  31
   3   2 -18 23.0202 18.0136  31
   3   2 -17 208.630 23.7935  15
   3  -2 -17 249.814 22.9269  15
   3  -2 -17 204.426 24.7225  31
   3  -2 -17 238.878 22.7868  23
   3   2 -17 168.774 26.8044  31
   3  -2 -16 269.472 26.4425  15
   3   2 -16 272.900 27.6102  15
   3  -2 -16 286.454 29.4968  31
   3   2 -16 290.547 32.7809  31
   3  -2 -16 304.793 27.9394  23
   3  -2 -15 145.189 25.3671  12
   3  -2 -15 180.400 28.8280  23
   3  -2 -15 119.965 25.0396  15
   3   2 -15 129.970 28.4690  34
   3  -2 -15 164.102 27.7174  19
   3   2 -15 164.875 30.5733  31
   3  -2 -15 118.261 27.8810  31
   3  -2 -14 4526.83 123.748  12
   3   2 -14 4963.89 130.529  31
   3  -2 -14 4867.76 130.369  23
   3  -2 -14 4844.12 128.506  15
   3  -2 -14 5071.57 128.530  19
   3   2 -14 4263.48 119.643  30
   3  -2 -14 5086.04 127.120  31
   3  -2 -14 4677.51 123.897  18
   3   2 -14 4636.55 128.630  34
   3  -2 -13 3085.46 90.7778  34
   3   2 -13 2794.57 89.0327  34
   3  -2 -13 2655.92 83.4805  12
   3   2 -13 3030.51 91.6990  23
   3  -2 -13 2853.63 87.1525  19
   3   2 -13 2712.81 83.1910  30
   3  -2 -13 2895.00 90.0414  15
   3  -2 -13 2773.31 89.4491  18
   3   2 -13 2972.75 90.9686  31
   3  -2 -12 169.703 24.9636  12
   3   2 -12 167.775 27.6339  12
  -3   2  12 206.799 58.1830  11
   3   2 -12 212.271 33.2820  23
   3   2 -12 198.839 28.6531  30
   3   2 -12 175.145 31.0039  31
   3  -2 -12 281.715 30.2957  19
   3  -2 -12 223.790 30.8719  15
   3  -2 -12 172.644 28.6938  34
   3   2 -12 207.933 29.3240  34
   3  -2 -12 182.479 37.2384  18
   3   2 -11 6568.01 159.905  34
   3  -2 -11 6799.90 161.793  34
   3  -2 -11 6502.84 159.447  19
   3  -2 -11 6315.96 163.307  18
   3  -2 -11 6609.61 155.622  12
   3   2 -11 6658.61 159.297  12
   3   2 -11 6409.12 163.564  23
   3  -2 -11 6300.17 162.814  15
  -3   2  11 5977.83 214.494  11
   3   2 -11 6671.08 160.130  31
   3  -2 -10 5740.48 140.212  34
   3   2 -10 5450.65 138.771  34
   3  -2 -10 5468.53 138.379  19
   3  -2 -10 5719.58 135.308  12
   3   2 -10 5715.43 138.507  12
   3   2 -10 5625.12 143.474  23
  -3   2  10 5308.49 191.912  11
   3   2 -10 5849.55 139.296  31
   3   2 -10 5764.26 145.361  15
   3  -2 -10 5716.66 143.883  15
  -3   2   9 9068.87 269.665  11
   3  -2  -9 9631.71 213.231  12
   3   2  -9 9621.91 216.297  12
   3   2  -8 1935.04 72.9021  39
   3  -2  -8 2038.93 55.1116  12
   3   2  -8 2091.93 58.0703  12
  -3   2   8 2076.83 97.6924  11
   3  -2  -8 1763.10 75.1467   1
   3   2  -8 1890.57 73.0559   1
   3   2  -7 21396.2 489.640   1
   3   2  -7 22417.9 457.810  12
  -3  -2   7 20444.8 481.480   3
  -3   2   7 21398.9 486.586   3
   3   2  -7 20759.7 487.828  39
   3   2  -6 1950.32 80.0225   1
   3  -2  -6 2045.38 80.2535   2
  -3  -2   6 1891.49 75.0019   3
  -3   2   6 1921.36 73.6988   3
   3  -2  -5 10812.8 278.520  10
   3   2  -5 10950.9 270.247   1
   3  -2  -5 10573.4 267.507   2
  -3   2   5 10918.0 261.293   3
   3  -2  -4 16377.9 388.549  10
   3   2  -4 16113.1 385.391   1
   3  -2  -4 16812.7 383.023   2
  -3   2   4 16592.3 377.051   3
  -3   2   3 9502.38 230.083   3
   3  -2  -3 9653.21 237.027  10
   3   2  -3 9187.93 228.361   9
   3  -2  -3 9662.99 235.058   2
   3   2  -3 9137.06 236.559   1
  -3   2   2 62.6641 19.6054   3
   3  -2  -2 63.1936 10.1312   9
   3  -2  -1 991.483 50.4539   2
   3   2  -1 941.745 50.8845   1
   3   2  -1 909.250 50.8567   4
  -3   2   1 983.075 47.3285   3
   3  -2   0 5332.40 147.856   2
   3   2   0 5396.71 151.902   1
  -3   2  -1 64207.4 1389.32   3
   3  -2   1 66758.5 1393.96   2
   3   2   1 67009.3 1399.80   1
  -3   2  -2 18933.7 430.220   3
   3  -2   2 19039.7 433.727   2
   3   2   2 19231.6 440.087   1
  -3   2  -3 19705.4 440.491   3
   3  -2   3 18850.6 442.954   2
   3   2   3 19874.1 449.870   1
  -3  -2  -4 14391.9 342.513   3
  -3   2  -4 14838.2 340.936   3
   3  -2   4 14245.9 342.269   2
   3   2   4 14596.2 349.294   1
  -3   2  -5 9985.48 246.309   3
   3   2   5 10127.4 252.208   1
   3   2   5 9824.70 249.437  39
  -3  -2  -5 9626.02 242.045   3
  -3   2  -6 6804.21 151.925  12
  -3  -2  -6 6847.30 172.777   3
  -3   2  -6 6325.03 177.312   3
  -3   2  -7 10032.7 222.454  12
  -3  -2  -8 12094.4 276.541  28
  -3   2  -8 12653.7 272.218  12
  -3   2  -8 12048.2 274.767  38
  -3   2  -8 12440.9 274.258  21
  -3  -2  -8 11955.6 275.556  21
  -3   2  -8 12870.6 283.102  23
  -3   2  -9 4053.39 124.877  23
  -3  -2  -9 4014.46 106.252  28
  -3   2  -9 3797.84 101.123  12
  -3   2  -9 3953.51 103.952  22
  -3   2  -9 4200.01 106.855  21
  -3  -2  -9 3982.02 108.394  33
  -3   2  -9 4013.89 106.341  38
  -3  -2  -9 3913.12 108.299  21
  -3  -2  -9 4068.63 106.459  12
  -3  -2 -10 1919.95 62.3847  28
  -3   2 -10 1815.50 59.5043  12
  -3   2 -10 1959.63 65.8712  21
  -3   2 -10 1879.10 61.4071  22
  -3   2 -10 1867.59 63.8466  38
  -3  -2 -10 1941.89 66.4877  33
  -3   2 -10 1928.77 86.2046  23
  -3  -2 -10 1883.27 63.2650  12
  -3  -2 -11 3068.40 91.0042  33
  -3   2 -11 2979.77 85.0732  12
  -3   2 -11 2843.83 86.6219  31
  -3   2 -11 3137.79 88.8967  38
  -3  -2 -11 3056.95 91.2937  38
  -3   2 -11 3186.35 89.7686  21
  -3  -2 -11 3077.08 88.8562  12
  -3   2 -12 100.307 31.9019  21
  -3  -2 -12 111.671 28.6230  38
  -3   2 -12 95.8596 30.8378  36
  -3   2 -12 108.544 25.9876  38
  -3   2 -12 72.1043 24.4708  31
  -3  -2 -12 86.0087 23.2613  12
  -3   2 -12 64.0944 20.5073  12
  -3   2 -13 743.595 39.1364  31
  -3  -2 -13 755.457 37.5733  12
  -3   2 -13 723.077 37.5029  12
  -3   2 -13 826.913 50.3300  13
  -3  -2 -13 852.508 41.2517  38
  -3   2 -13 820.081 40.7033  36
  -3  -2 -13 780.255 36.8269  22
  -3  -2 -14 262.328 23.5284  12
  -3   2 -14 225.228 24.5616  12
  -3  -2 -14 274.054 26.4949  38
  -3   2 -14 219.483 24.8741  31
  -3  -2 -15 727.073 31.9996  12
  -3  -2 -15 664.278 33.0405  31
  -3  -2 -15 763.359 30.3481  38
  -3  -2 -16 772.444 30.3203  31
   3  -3 -18 963.609 29.8634  23
   3  -3 -18 919.203 34.6604  21
   3  -3 -17 629.728 32.8078  31
   3   3 -17 590.920 36.3555  31
   3  -3 -16 355.071 26.3844  15
   3   3 -16 350.614 27.4370  23
   3  -3 -16 403.119 29.4232  23
   3   3 -16 324.332 32.7363  31
   3  -3 -16 350.552 29.9305  31
   3   3 -16 363.385 31.0937  19
   3  -3 -16 282.596 26.4721  12
   3   3 -15 244.628 30.3226  34
   3   3 -15 286.401 31.8822  19
   3  -3 -15 288.928 30.6251  19
   3  -3 -15 314.259 28.4918  15
   3  -3 -15 341.655 32.2333  23
   3   3 -15 355.236 31.4727  23
   3  -3 -15 264.615 27.0830  12
   3  -3 -15 313.236 31.3644  31
   3   3 -15 237.462 33.4419  31
   3  -3 -14 665.125 37.3558  33
   3   3 -14 895.256 48.5547  31
   3   3 -14 787.171 42.1713  30
   3  -3 -14 901.165 47.2846  23
   3   3 -14 750.326 45.2170  34
   3  -3 -14 847.907 48.5903  18
   3   3 -14 861.869 46.6260  15
   3  -3 -14 797.210 42.8022  15
   3   3 -14 836.336 45.2018  23
   3  -3 -14 766.202 39.5542  12
   3  -3 -14 833.580 43.4013  19
   3   3 -14 962.886 47.7252  19
   3   3 -13 309.900 36.4294  31
   3   3 -13 207.958 33.6056  34
   3  -3 -13 194.461 30.6877  19
   3   3 -13 257.607 37.1416  19
   3  -3 -13 378.148 45.7178  18
   3   3 -13 296.441 36.5083  15
   3  -3 -13 194.210 30.9871  15
   3   3 -13 327.197 37.7352  23
   3  -3 -13 280.923 29.9462  12
   3   3 -13 305.531 34.9683  30
   3   3 -12 638.812 40.5629  31
   3   3 -12 632.797 39.5159  30
  -3   3  12 540.574 77.0590  11
   3   3 -12 579.086 36.7493  34
   3  -3 -12 563.099 38.5659  34
   3   3 -12 549.213 39.9092  19
   3  -3 -12 707.684 49.8723  18
   3  -3 -12 516.167 37.9727  15
   3   3 -12 581.058 40.4315  15
   3   3 -12 652.949 41.8614  23
   3  -3 -12 578.103 36.7771  19
   3  -3 -12 638.026 35.1508  12
   3   3 -11 3350.20 94.7312  31
   3   3 -11 3164.18 91.5412  30
  -3   3  11 2965.59 146.323  11
   3   3 -11 3299.35 93.4722  34
   3  -3 -11 3447.20 95.3775  34
   3   3 -11 3414.84 96.7858  19
   3   3 -11 3493.44 99.8370  15
   3  -3 -11 3313.80 95.8935  15
   3   3 -11 3452.76 97.6504  23
   3  -3 -11 3277.34 92.1739  19
   3  -3 -11 3181.14 89.2073  12
   3   3 -10 299.212 29.6760  23
   3   3 -10 360.427 30.4120  15
   3  -3 -10 324.703 28.5329  15
   3   3 -10 330.288 27.6464  31
   3   3 -10 286.595 27.1417  30
   3  -3 -10 326.469 23.3443  12
   3  -3 -10 329.275 26.8446  34
   3   3 -10 352.595 25.8401  34
   3  -3 -10 329.940 25.5818  19
   3   3 -10 261.036 26.6772  19
  -3   3  10 371.951 61.6184  11
  -3   3   9 1926.92 104.882  11
   3  -3  -9 1895.85 54.7113  12
  -3   3   8 10713.2 303.763  11
   3   3  -8 10663.1 271.062   1
   3  -3  -8 11294.7 242.025  12
   3   3  -7 13176.0 312.045  39
   3  -3  -7 12194.9 312.264   2
  -3  -3   7 12151.1 305.960   3
   3   3  -7 12980.3 310.907   1
  -3   3   7 12564.3 329.359  11
  -3   3   7 12702.4 309.807   3
   3   3  -6 46297.0 1014.18   1
   3  -3  -6 47225.0 1013.40   2
  -3   3   6 46538.8 1009.50   3
   3   3  -6 46898.4 1014.48  39
   3   3  -5 6338.99 183.853   1
   3  -3  -5 6458.12 180.226   2
   3   3  -5 6537.87 185.151  39
  -3   3   5 6719.79 179.995   3
   3   3  -4 16933.0 390.744   1
  -3   3   4 16169.4 379.969   3
   3  -3  -4 16401.7 389.429  10
   3  -3  -4 16873.9 383.937   2
  -3   3   3 5192.70 147.053   3
   3   3  -3 5139.15 153.055   4
   3  -3  -3 5084.75 148.170   2
   3   3  -3 5272.06 154.831   1
  -3   3   2 29837.5 657.203   3
   3   3  -1 4285.07 134.631   1
  -3   3   1 4379.95 128.104   3
   3   3  -1 4249.94 124.927   9
   3   3  -1 4304.75 133.629   4
   3  -3  -1 4388.27 129.610   2
   3   3   0 1243.17 61.8088   1
   3   3   0 1126.09 61.1765   4
   3  -3   0 1070.72 55.6885   2
  -3   3  -1 6215.84 171.064   3
   3   3   1 6438.38 179.582   1
   3   3   1 6313.77 176.794   4
   3  -3   1 6269.33 171.925   2
  -3   3  -2 2279.35 85.5547   3
   3  -3   2 2351.84 87.0072   2
   3   3   2 2270.39 90.2175   4
   3   3   2 2294.28 91.2828   1
   3   3   3 13828.4 341.824   1
  -3   3  -3 14004.4 334.848   3
   3  -3   3 14148.5 334.665   2
   3   3   3 13990.7 342.793  39
   3   3   4 22260.9 505.078   1
  -3   3  -4 21659.7 497.887   3
   3  -3   4 21368.9 495.532   2
   3   3   4 21985.2 504.012  39
   3   3   5 17624.6 415.915  39
  -3  -3  -5 16685.9 410.646   3
   3  -3   5 17701.8 413.293   2
  -3   3  -5 18384.3 416.587   3
   3   3   5 17801.5 416.411   1
  -3  -3  -6 160.648 24.6663   3
  -3   3  -7 2836.09 72.2473  12
  -3  -3  -7 2651.52 79.2535  21
  -3  -3  -7 2839.30 80.3431  33
  -3  -3  -8 1948.23 65.4082  21
  -3   3  -8 1934.05 62.0749  38
  -3   3  -8 1813.51 55.6751  12
  -3  -3  -8 2023.75 64.0938  28
  -3   3  -8 2004.05 75.5966  23
  -3   3  -8 1969.49 60.6562  22
  -3   3  -8 1973.21 61.7575  21
  -3  -3  -9 13465.7 301.489  28
  -3   3  -9 13526.8 296.172  21
  -3   3  -9 13386.5 295.477  22
  -3   3  -9 13280.2 298.625  38
  -3  -3  -9 13091.3 299.705  21
  -3   3  -9 13349.4 293.355  12
  -3   3 -10 7782.34 189.652  31
  -3   3 -10 8382.00 188.370  12
  -3  -3 -10 8050.63 193.340  28
  -3  -3 -10 7954.58 194.306  21
  -3   3 -10 8456.22 190.384  21
  -3   3 -10 8079.54 192.272  38
  -3   3 -10 8307.09 193.568  36
  -3  -3 -10 7871.01 191.644  12
  -3  -3 -10 8010.24 195.874  33
  -3   3 -11 2439.48 73.6254  12
  -3  -3 -11 2570.92 76.9142  28
  -3   3 -11 2548.36 77.9218  38
  -3   3 -11 2520.58 79.3025  36
  -3   3 -11 2424.93 76.5753  31
  -3  -3 -11 2732.50 82.1002  33
  -3  -3 -11 2460.04 77.4599  12
  -3  -3 -11 2601.62 82.0379  21
  -3   3 -11 2739.45 78.1351  21
  -3  -3 -12 8659.14 200.078  21
  -3  -3 -12 8352.22 200.407  38
  -3   3 -12 8453.85 195.878  36
  -3   3 -12 7804.99 195.982  31
  -3  -3 -12 8920.55 202.848  33
  -3   3 -12 8613.53 195.998  12
  -3  -3 -12 7982.82 197.375  12
  -3   3 -12 8492.60 201.942  13
  -3   3 -13 425.722 31.4826  31
  -3  -3 -13 510.911 35.2284  38
  -3  -3 -13 462.543 31.2091  12
  -3   3 -13 409.971 29.5994  12
  -3  -3 -13 522.137 39.2248  21
  -3  -3 -13 449.055 31.1641  22
  -3   3 -13 464.700 43.4587  13
  -3  -3 -14 94.4909 23.3389  38
  -3  -3 -14 55.4210 18.4295  12
  -3  -3 -14 78.6501 27.6642  21
  -3   3 -14 92.0213 20.7397  31
  -3   3 -14 91.2138 33.0869  13
  -3  -3 -15 14.1073 15.2335  12
  -3   3 -15-7.65821 26.9443  37
  -3  -3 -15 13.8309 16.7819  38
  -3  -3 -15 10.8754 18.9824  31
  -3  -3 -16 9.38151 13.6296  31
   3  -4 -18 101.580 12.4017  23
   3   4 -17 762.022 76.4549  23
   3  -4 -17 586.121 27.1619  23
   3   4 -16 158.704 24.5147  19
   3  -4 -16 174.908 23.8357  31
   3   4 -16 191.564 28.5049  23
   3  -4 -16 169.130 22.9523  23
   3  -4 -16 150.315 19.7871  15
   3   4 -16 153.583 23.7939  15
   3   4 -15 147.331 26.4795  15
   3  -4 -15 155.664 23.0285  15
   3   4 -15 125.851 27.4014  19
   3  -4 -15 98.2498 32.5710  18
   3  -4 -15 137.688 25.3339  31
   3   4 -15 118.416 27.5637  30
   3  -4 -15 149.085 27.6453  23
   3   4 -15 192.093 26.7641  23
   3  -4 -15 94.5400 22.5474  12
   3   4 -15 151.049 26.0888  34
   3   4 -14 59.6146 25.8585  15
   3  -4 -14 43.2118 21.1577  15
   3   4 -14 30.2572 27.3952  30
   3   4 -14 19.2548 24.6569  23
   3  -4 -14 50.9051 27.5962  23
   3  -4 -14 45.3387 33.7976  18
   3   4 -14 71.2689 26.1441  19
   3  -4 -14 35.5965 22.2762  19
   3  -4 -14 44.0358 21.0765  12
   3   4 -14 23.9920 24.5958  34
   3   4 -13 4070.22 117.939  19
   3  -4 -13 4481.46 115.744  19
   3  -4 -13 4353.88 116.414  15
   3   4 -13 4486.39 121.615  15
   3   4 -13 4244.03 115.758  30
   3  -4 -13 4111.35 111.003  12
  -3   4  13 3986.75 184.779  11
   3  -4 -13 3929.94 122.278  18
   3   4 -13 4322.19 117.497  23
   3   4 -13 4325.91 116.759  34
   3   4 -12 14984.0 331.930  23
   3  -4 -12 14696.6 323.733  12
  -3   4  12 14387.8 413.763  11
   3  -4 -12 15170.8 327.645  19
   3   4 -12 14618.2 334.603  15
   3  -4 -12 14371.7 329.741  15
   3   4 -12 14763.9 328.990  30
   3   4 -12 14613.9 330.167  34
   3  -4 -12 14744.9 337.945  18
   3   4 -12 14828.6 332.795  19
   3  -4 -12 13402.7 330.284  27
   3   4 -12 15430.6 333.623  31
   3   4 -11 1325.07 53.0001  31
  -3   4  11 1296.66 100.829  11
   3   4 -11 1300.33 53.3282  23
   3   4 -11 1163.28 52.8135  15
   3  -4 -11 1242.12 50.6472  15
   3   4 -11 1314.68 51.4126  30
   3  -4 -11 1238.23 47.9783  19
   3   4 -11 1276.21 50.9525  34
   3  -4 -11 1229.41 57.8266  27
   3  -4 -11 1255.29 45.8274  12
   3   4 -11 1269.37 53.3144  19
   3  -4 -10 22.1150 17.8346  34
   3   4 -10 70.7210 18.5315  34
  -3   4  10 7.05736 49.9754  11
   3   4 -10 9.02748 22.2071  23
   3  -4 -10 23.6067 31.5711  27
   3  -4 -10 28.0923 20.4725  15
   3   4 -10 37.8373 22.9354  15
   3  -4 -10 23.7646 16.2602  12
   3   4 -10 11.6424 22.8746  30
   3   4 -10 84.6107 22.2357  31
   3  -4 -10 28.9996 17.8816  19
   3   4 -10 51.3247 22.0563  19
   3  -4  -9 1110.67 43.2962  34
   3   4  -9 1130.45 42.6503  34
   3  -4  -9 1061.74 38.6154  12
   3   4  -9 1106.62 46.8337  15
   3   4  -9 1242.10 45.2175  31
  -3   4   9 1102.06 87.0261  11
   3   4  -8 4023.00 129.637   1
   3  -4  -8 3842.37 134.504   2
   3  -4  -8 3997.80 158.047  10
  -3   4   8 3718.63 153.465  11
   3  -4  -8 4006.88 95.4658  12
   3  -4  -7 6550.13 190.612   2
   3  -4  -7 6657.97 210.019  10
  -3   4   7 6232.04 203.397  11
   3   4  -7 6571.10 187.374   1
   3   4  -6 1136.12 63.5327   1
   3   4  -6 980.172 63.5572   4
   3  -4  -6 1020.81 61.2991   2
  -3   4   6 1072.56 61.3161   3
   3   4  -6 1055.69 62.0215  39
  -3   4   6 1014.39 68.2429  11
   3   4  -5 21182.8 502.867   4
   3  -4  -5 22538.1 501.551   2
   3   4  -5 22246.3 506.490  39
   3   4  -5 21800.4 505.656   1
   3   4  -4 9166.52 244.001   1
   3   4  -4 8860.31 242.169   4
   3  -4  -4 9024.46 236.009   2
  -3   4   4 9241.03 239.833   3
   3   4  -4 8863.36 242.080  39
   3  -4  -4 9038.12 243.526  10
   3   4  -3 14184.9 341.112  39
   3   4  -3 13474.6 338.348   4
   3  -4  -3 13542.8 330.906   2
  -3   4   3 13865.8 334.260   3
   3   4  -3 14173.1 341.336   1
   3   4  -3 12956.1 327.165   9
  -3   4   2 3343.76 113.167   3
   3   4  -2 3274.31 107.608   9
   3   4  -1 4091.66 135.918   1
   3   4  -1 4155.91 126.323   9
  -3   4   1 4234.56 132.515   3
   3   4  -1 4076.89 136.513   4
   3  -4  -1 4014.83 128.436   2
   3   4  -1 4128.65 136.991  39
   3   4   0 33982.3 769.082   1
   3   4   0 35062.6 770.045   4
   3  -4   0 34939.1 760.725   2
   3   4   0 34148.1 769.529  39
   3   4   1 2506.51 100.425  39
   3   4   1 2549.22 100.584   1
  -3   4  -1 2845.13 100.827   3
   3   4   1 2672.62 103.218   4
   3  -4   1 2507.12 94.5924   2
   3   4   2 1340.88 70.4780  39
   3   4   2 1274.84 68.2595   1
  -3   4  -2 1238.68 65.2972   3
   3   4   2 1355.29 71.6638   4
   3  -4   2 1316.88 65.5607   2
   3   4   3 555.447 48.9547  39
   3   4   3 585.227 50.0761   1
   3  -4   3 673.715 47.8461   2
   3   4   3 675.699 53.1714   4
  -3   4  -3 657.052 49.8144   3
   3  -4   4 176419. 3574.20   2
   3   4   4 172849. 3582.37  39
   3   4   4 171744. 3581.06   1
  -3   4  -4 175092. 3580.51   3
   3   4   4 174910. 3577.85   4
   3   4   4 167776. 3532.45   5
   3   4   5 319.832 41.2040   1
   3  -4   5 329.307 40.6097   2
  -3  -4  -6 3282.66 113.355   3
   3   4   6 3266.49 115.514   1
  -3  -4  -7 4838.12 124.470  28
  -3  -4  -7 4827.71 123.941  33
  -3  -4  -7 4708.61 121.346  21
  -3   4  -7 4787.61 120.100  38
  -3   4  -7 4854.03 122.326  36
  -3  -4  -8 1477.27 55.4056  28
  -3  -4  -8 1517.95 56.0038  33
  -3  -4  -8 1541.88 57.0181  21
  -3   4  -8 1492.04 56.7531  36
  -3   4  -8 1427.71 46.6054  12
   3   4   8 1472.98 51.9473  17
  -3   4  -8 1428.95 53.0169  38
  -3  -4  -9 12038.3 279.545  21
  -3   4  -9 12441.0 272.820  12
  -3   4  -9 12447.3 279.575  36
  -3  -4  -9 12892.6 284.429  28
  -3  -4  -9 12306.8 283.873  33
  -3   4  -9 12096.4 282.695  13
  -3  -4 -10 57.5894 32.7359  21
  -3   4 -10 39.6446 30.7235  36
  -3  -4 -10 51.7253 21.6363  28
  -3   4 -10 48.3598 18.9617  12
  -3   4 -10 16.1977 41.6972  13
  -3  -4 -11-30.5726 33.2170  21
  -3   4 -11 3.76610 21.6050  31
  -3  -4 -11 5.15435 19.7464  28
  -3   4 -11 18.3861 29.5518  36
  -3   4 -11 29.2298 41.4579  13
  -3   4 -11 10.0299 17.9889  12
  -3   4 -12 302.688 29.1192  31
  -3  -4 -12 351.538 37.8844  21
  -3   4 -12 245.342 25.9592  12
  -3   4 -12 363.806 33.9895  36
  -3  -4 -12 344.871 26.8048  28
  -3  -4 -12 369.680 31.6457  33
  -3   4 -12 307.721 44.0551  13
  -3   4 -13 1297.08 55.4758  13
  -3  -4 -13 1252.87 50.7269  21
  -3  -4 -13 1208.64 49.4038  38
  -3  -4 -14 13.2178 21.3258  38
  -3   4 -14 34.9629 32.1999  37
  -3   4 -14 29.3894 32.7907  13
  -3  -4 -14-4.87035 25.2994  21
  -3   4 -15-3.27351 21.6154  30
  -3  -4 -15 8.40407 16.8316  38
  -3   4 -15 7.57504 24.6004  37
  -3  -4 -15 6.54242 13.8779  12
  -3   4 -16 2.16315 17.0843  30
  -3  -4 -16 26.4771 12.2789  31
   3  -5 -18 16.1720 15.0689  21
   3  -5 -17 58.0290 14.0478  23
   3  -5 -16 2539.02 69.5483  31
   3  -5 -16 2384.66 68.3412  23
   3   5 -16 2532.56 106.147  23
   3  -5 -15 209.564 23.8126  12
   3  -5 -15 308.111 29.2894  23
   3   5 -15 302.736 35.4007  23
   3   5 -15 269.349 29.0561  19
   3  -5 -15 232.065 34.7173  18
   3   5 -15 257.832 26.5441  34
   3   5 -15 279.937 28.7004  15
   3  -5 -15 248.545 23.5019  15
   3  -5 -15 207.733 24.2455  33
   3  -5 -15 266.706 27.2200  31
   3   5 -15 244.544 29.9251  30
   3   5 -14 538.733 35.6088  34
   3   5 -14 600.367 37.9056  19
   3   5 -14 595.376 36.1825  23
   3   5 -14 529.019 38.7995  30
   3  -5 -14 621.641 38.6346  23
   3  -5 -14 551.663 44.9079  18
   3  -5 -14 555.598 32.0484  12
   3   5 -14 552.314 36.4359  15
   3  -5 -14 559.919 32.3252  15
   3   5 -13 3000.49 94.3430  19
   3  -5 -13 3120.95 90.1086  19
   3  -5 -13 3106.07 95.8367  27
   3   5 -13 3488.97 96.7082  30
   3  -5 -13 3096.83 90.1575  15
   3   5 -13 3484.21 98.1685  15
  -3   5  13 3094.54 163.029  11
   3  -5 -13 3116.27 87.7623  12
   3   5 -13 3372.50 93.7302  23
   3  -5 -13 3497.98 104.959  18
   3   5 -13 3110.61 92.6196  34
   3  -5 -12 3116.08 90.0639  19
   3   5 -12 3278.55 94.2978  23
   3   5 -12 3318.43 96.3789  30
   3  -5 -12 3303.19 100.958  27
   3   5 -12 3302.71 94.6923  34
   3   5 -12 3331.88 97.7942  15
   3  -5 -12 3047.31 91.0470  15
   3  -5 -12 3295.12 88.3249  12
  -3   5  12 2978.20 159.082  11
   3   5 -12 3226.93 95.7336  19
   3  -5 -12 3419.99 106.062  18
   3   5 -11 1632.79 59.7415  23
   3  -5 -11 1570.60 52.5397  12
   3   5 -11 1658.93 61.5779  19
  -3   5  11 1613.07 117.020  11
   3   5 -11 1615.52 59.5200  34
   3  -5 -11 1554.98 68.9002  27
   3   5 -11 1741.71 63.2085  15
   3  -5 -11 1541.11 57.5144  15
   3   5 -11 1731.79 63.1893  30
   3   5 -10 83.4652 23.7380  23
   3   5 -10 98.4316 24.2903  19
   3   5 -10 95.8071 20.3873  34
   3   5 -10 84.9258 23.7162  15
   3  -5 -10 71.3459 22.1166  15
   3  -5 -10 90.0658 17.3858  12
   3  -5 -10 81.6341 34.7066  27
   3   5 -10 97.9500 26.5073  30
  -3   5  10 38.5063 50.3810  11
   3   5  -9 1601.02 56.5915  30
   3   5  -9 1553.74 54.2664  34
   3   5  -9 1686.98 56.1687  31
   3  -5  -9 1468.81 63.8009  27
   3   5  -9 1608.11 57.5938  15
  -3   5   9 1617.36 105.761  11
   3   5  -9 1602.05 54.9088  23
   3  -5  -8 1070.16 85.6569  10
  -3   5   8 884.214 78.7782  11
   3   5  -8 970.182 40.7011  31
   3   5  -8 1068.94 47.0475  25
   3  -5  -8 992.018 66.1445   2
  -3   5   8 852.603 70.4938   4
   3  -5  -7 8411.57 189.448   6
  -3   5   7 7929.01 250.546  11
   3  -5  -7 8392.17 254.244  10
   3  -5  -7 8147.33 238.362   2
   3   5  -7 8734.44 236.721   1
   3   5  -7 8365.04 189.786   5
   3  -5  -6 14091.4 296.942   6
   3  -5  -6 13763.6 358.746  10
  -3   5   6 12635.6 353.166  11
   3  -5  -6 14100.3 346.910   2
   3   5  -6 13225.9 345.176   1
   3   5  -6 13423.1 297.921   5
   3   5  -6 13033.6 345.652   4
   3  -5  -5 20293.3 459.243   2
   3   5  -5 19235.7 463.727  39
   3  -5  -5 19546.2 409.482   6
  -3   5   5 18862.8 460.781   3
   3   5  -5 17957.4 457.118   1
   3   5  -5 18762.5 411.484   5
   3   5  -5 19154.9 462.640   4
   3  -5  -4 22714.4 500.884   2
  -3   5   4 21501.5 505.034   3
   3   5  -4 20909.7 454.919   5
   3   5  -4 21058.8 506.267  39
   3  -5  -4 21278.2 452.627   6
   3   5  -4 21040.4 504.211   1
   3   5  -4 21312.2 507.135   4
   3   5  -3 59.1033 36.5526   4
   3  -5  -3 52.0853 18.3292   6
   3  -5  -3 75.4230 26.4203   2
  -3   5   3 55.2222 26.2864   3
   3   5  -3 50.4359 29.0763  39
   3   5  -3 42.9224 24.5857   1
   3   5  -3 30.0786 14.1915   5
  -3   5   2 620.250 49.9420   3
   3   5  -2 536.528 42.1677   9
  -3   5   1 326.210 39.9606   3
   3   5  -1 357.662 45.0783   4
   3   5  -1 322.202 37.6691   1
   3   5  -1 344.971 22.4342   5
   3  -5  -1 339.410 38.2416   2
   3  -5  -1 340.288 24.6537   6
   3   5  -1 326.887 33.6495   9
   3   5  -1 341.739 41.7623  39
   3   5   0 14785.2 374.620  39
   3   5   0 15034.8 327.057   5
   3   5   0 14420.9 372.208   1
   3  -5   0 15170.7 366.209   2
   3   5   0 15756.7 378.024   4
   3  -5   0 14905.5 323.697   6
   3   5   0 15417.2 363.997   9
   3   5   1 2877.16 112.609   1
   3   5   1 2861.07 113.611   4
  -3   5  -1 2972.26 112.428   3
   3  -5   1 2711.71 104.954   2
   3   5   1 3035.16 116.647  39
   3   5   1 2879.57 76.9830   5
   3  -5   1 2817.76 74.4941   6
   3   5   2 25574.1 589.343   1
   3   5   2 25174.9 588.074   4
  -3   5  -2 24794.5 585.601   3
   3  -5   2 25347.6 578.997   2
   3   5   2 26411.6 593.139  39
   3   5   2 25660.8 538.469   5
   3  -5   2 24859.0 534.144   6
   3  -5   3 66324.7 1404.73   2
   3   5   3 65143.2 1360.37   5
   3   5   3 66185.9 1412.63   4
   3   5   3 65010.2 1412.16   1
   3  -5   3 65354.9 1356.70   6
   3   5   3 65654.4 1415.67  39
  -3   5  -3 64702.4 1411.39   3
   3   5   4 121179. 2545.18   4
   3   5   4 119634. 2493.29   5
   3  -5   4 124023. 2541.43   2
   3  -5   4 120329. 2489.82   6
   3   5   4 121953. 2547.49   1
   3   5   5 710.096 32.6227   5
   3   5   5 736.424 58.8673   1
  -3  -5  -6 19.7518 18.0354  33
   3   5   6 12.6773 28.3501   1
  -3  -5  -7 208.754 30.8360  21
   3   5   7 230.266 25.5003  17
  -3   5  -7 206.972 30.5050  36
  -3  -5  -7 224.102 25.4443  33
  -3  -5  -7 260.981 26.2722  28
  -3   5  -7 224.168 39.8974  13
  -3   5  -8 315.417 43.3015  13
   3   5   8 290.289 27.2636  17
  -3   5  -8 301.016 34.4257  36
  -3  -5  -8 315.745 28.7980  33
  -3  -5  -8 292.185 28.4341  28
  -3  -5  -8 312.853 34.3302  21
  -3   5  -9 5026.64 135.219  13
   3   5   9 4843.04 127.436  17
  -3  -5  -9 5212.85 134.398  28
  -3  -5  -9 5113.00 130.898  21
  -3  -5  -9 5181.14 134.685  33
  -3   5  -9 5045.91 131.013  36
  -3   5 -10 128.037 42.1817  13
  -3   5 -10 211.213 32.7952  36
  -3  -5 -10 173.796 34.0218  21
  -3  -5 -10 151.423 27.6950  33
  -3  -5 -10 130.916 23.9520  28
  -3   5 -11 15318.9 338.991  13
  -3  -5 -11 14888.7 336.147  21
  -3   5 -11 14923.0 333.611  36
  -3  -5 -11 15383.6 339.122  28
  -3  -5 -12 65.5561 30.3777  21
  -3  -5 -12 18.9101 18.5847  28
  -3   5 -12 38.1410 38.4497  13
  -3  -5 -13 1393.41 53.0111  38
  -3   5 -13 1481.20 60.6911  37
  -3   5 -13 1444.13 57.7685  13
  -3  -5 -13 1486.80 53.3395  21
  -3  -5 -14 879.259 37.6995  21
  -3   5 -14 871.546 44.1976  37
  -3   5 -14 870.317 42.4250  30
  -3  -5 -14 788.137 35.7615  38
  -3   5 -15 831.836 37.2496  37
  -3   5 -15 805.506 36.9630  30
  -3  -5 -15 874.325 30.8996  38
  -3  -5 -16 24.3565 10.2856  31
  -3   5 -16 27.1087 14.4304  30
  -3   6  17 401.315 25.2952  32
   3  -6 -17 256.557 13.9593  23
   3  -6 -16 1967.93 54.7960  23
   3  -6 -15 51.8985 19.6344  31
   3   6 -15 41.1980 26.0078  30
   3   6 -15 62.2713 21.2396  19
   3  -6 -15 65.1991 30.3496  18
   3  -6 -15 37.4955 18.7325  33
   3  -6 -15 22.6406 19.8385  23
   3   6 -14 4401.18 124.680  34
   3  -6 -14 5155.86 128.230  23
   3  -6 -14 5568.28 136.075  18
   3  -6 -14 4948.51 127.331  27
   3   6 -14 4766.93 126.399  19
   3   6 -14 5270.69 130.304  30
   3   6 -14 4831.78 127.612  15
   3   6 -14 5040.16 134.914  23
   3   6 -13 1363.79 54.7418  15
   3  -6 -13 1479.61 65.9732  18
   3  -6 -13 1388.16 59.5733  27
   3   6 -13 1278.57 53.0248  19
   3   6 -13 1483.28 58.6028  30
   3   6 -13 1488.87 54.2955  23
   3   6 -13 1294.17 52.3165  34
  -3   6  13 1451.55 113.947  11
  -3   6  12 532.863 82.7393  11
   3  -6 -12 570.151 49.3012  18
   3  -6 -12 515.329 44.8585  27
   3   6 -12 454.098 35.0850  19
   3   6 -12 521.537 39.8615  30
   3   6 -12 466.956 35.0675  15
   3   6 -12 485.847 33.0844  34
   3   6 -12 483.677 33.4888  23
   3   6 -11 2546.16 81.1810  15
  -3   6  11 2651.16 149.213  11
   3   6 -11 2638.51 83.0344  30
   3   6 -11 2495.49 77.6475  23
   3   6 -11 2538.35 80.4143  19
   3   6 -11 2503.06 77.8871  34
   3  -6 -10 1545.94 68.6671  27
   3   6 -10 1567.66 57.9268  19
   3   6 -10 1638.12 60.6326  30
   3   6 -10 1593.29 55.8378  23
  -3   6  10 1600.05 114.844  11
   3   6 -10 1500.47 55.5190  34
   3   6 -10 1657.90 59.4640  15
   3   6  -9 18.7001 25.7863  30
   3   6  -9 22.3323 21.6937  15
   3  -6  -9 27.3542 34.2060  27
   3   6  -9 51.7307 21.5353  23
   3   6  -9 21.0138 21.6602  19
   3  -6  -9 18.4687 55.7208  10
  -3   6   9 42.2040 50.5474  11
   3   6  -9 36.6655 17.7606  34
   3   6  -8 57.6315 24.3620  30
   3   6  -8 55.4646 16.6239  34
   3  -6  -8 43.7623 31.4575   2
   3  -6  -8 107.277 57.6765  10
  -3   6   8 14.0097 46.3250  11
   3  -6  -8 49.5217 20.0684   6
   3   6  -8 78.2469 23.6578  25
  -3   6   8 75.7736 44.5628   4
   3  -6  -8 66.1131 32.6598  27
  -3   6   7 7823.51 250.136   4
   3  -6  -7 8397.75 188.678   6
   3   6  -7 8346.70 241.092   1
   3  -6  -7 8343.40 243.084   2
  -3   6   7 7767.26 255.846  11
   3  -6  -7 8623.68 260.852  10
   3   6  -7 7834.22 240.067   4
   3   6  -7 8149.19 188.794   5
   3  -6  -6 6417.21 150.936   6
   3   6  -6 6419.29 200.485   1
   3  -6  -6 6519.64 199.422   2
   3  -6  -6 6407.10 209.376  10
   3   6  -6 6427.18 152.403   5
   3   6  -6 6015.90 199.323   4
   3   6  -5 3011.80 123.300   1
   3  -6  -5 3174.25 121.699   2
   3  -6  -5 3060.08 81.7860   6
   3   6  -5 3015.77 82.8885   5
   3   6  -5 3085.25 127.047   4
   3  -6  -4 6287.87 148.079   6
   3  -6  -4 6540.11 193.328   2
   3   6  -4 6422.75 197.893   1
  -3   6   4 6250.32 194.817  11
   3   6  -4 6200.61 199.762   4
   3   6  -4 6234.52 149.824   5
   3   6  -3 328.962 23.1882   5
   3   6  -3 313.031 48.0293   4
   3   6  -3 319.348 44.5548  39
  -3   6   3 295.103 45.7763  11
   3  -6  -3 264.953 38.6883   2
   3   6  -3 345.632 42.0180   1
  -3   6   3 238.426 40.6186   3
   3  -6  -3 291.129 24.4639   6
  -3   6   2 17474.7 422.564  11
  -3   6   2 18215.9 439.648   3
   3   6  -2 17516.6 424.776   9
  -3   6   1 1546.07 82.0222   3
   3   6  -1 1477.13 84.5149  39
   3   6  -1 1514.43 85.5043   4
   3   6  -1 1526.85 50.4969   5
   3   6  -1 1600.85 82.3467   1
   3   6  -1 1515.09 73.8065   9
   3  -6  -1 1602.67 78.9787   2
  -3   6   1 1561.21 75.2670  11
   3   6   0 5821.63 141.286   5
   3   6   0 6208.82 192.311   4
   3  -6   0 5806.59 138.825   6
   3   6   0 5614.47 184.293   1
   3  -6   0 5909.87 180.494   2
   3   6   0 5740.05 188.920  39
  -3   6   0 6085.84 168.553  11
   3   6   0 6110.58 178.154   9
  -3   6  -1 27.5187 27.6446  11
   3  -6   1 0.55136 17.9458   6
   3   6   1 18.2618 29.5796  39
   3   6   1 17.0311 21.9912   9
   3   6   1 5.17781 34.9787   4
   3   6   1 10.1342 23.5138   1
  -3   6  -1 7.62221 24.2740   3
   3  -6   1 6.61316 23.4467   2
   3   6   1 10.1736 13.8220   5
   3   6   2 6239.79 148.078   5
   3   6   2 6087.17 195.108   4
   3  -6   2 6237.83 187.904   2
   3   6   2 6138.82 195.125   1
   3  -6   2 6098.03 144.720   6
   3   6   3 5961.72 145.657   5
   3   6   3 6173.07 195.911   4
   3  -6   3 6129.34 186.582   2
   3   6   3 6031.35 193.035   1
   3  -6   3 6088.30 142.845   6
   3   6   4 33682.4 703.647   5
   3   6   4 33059.4 761.379   4
   3  -6   4 32785.8 699.297   6
   3  -6   4 33537.7 754.477   2
   3   6   4 33082.7 761.563   1
  -3   6  -5 3100.24 137.530   4
   3   6   5 3321.44 87.7689   5
   3   6   5 3227.81 130.083   4
   3   6   5 3194.68 92.8591  17
   3   6   5 3361.17 130.589   1
   3  -6   5 3277.30 125.836   2
   3  -6   5 3152.50 85.2386   6
  -3  -6  -6 415.742 32.9621  21
  -3  -6  -6 323.889 28.0515  33
   3   6   6 481.126 32.8533  32
  -3   6  -6 396.005 43.1134  13
  -3   6  -6 379.164 34.9551  36
   3   6   6 313.320 29.8838  17
  -3  -6  -6 294.673 27.8512  28
  -3   6  -6 343.436 55.7664   4
   3   6   7 1373.75 53.2265  17
  -3   6  -7 1332.36 60.3108  13
  -3   6  -7 1351.14 54.5166  36
  -3  -6  -7 1280.63 51.6297  33
   3   6   7 1215.32 48.6819  32
  -3  -6  -7 1328.50 52.2092  21
  -3  -6  -8 3579.94 100.269  21
   3   6   8 3680.50 102.097  17
  -3   6  -8 3548.46 106.216  13
  -3   6  -8 3704.51 102.482  36
  -3  -6  -8 3669.04 105.324  28
  -3  -6  -8 3818.73 105.131  33
   3   6   8 3541.11 97.3174  32
  -3  -6  -9 405.387 37.6382  21
   3   6   9 404.710 30.8848  17
  -3   6  -9 452.618 47.6314  13
  -3  -6  -9 445.512 33.9277  28
  -3  -6  -9 419.589 33.7142  33
   3   6   9 362.522 33.6487  32
  -3   6  -9 396.745 37.7334  36
  -3  -6 -10 512.080 33.9599  12
  -3   6 -10 564.351 49.2421  13
  -3  -6 -10 516.045 35.1113  28
  -3  -6 -10 469.980 38.9420  21
  -3  -6 -10 534.927 37.0598  33
  -3   6 -10 512.775 41.1069  16
  -3  -6 -11 551.032 39.2736  21
  -3  -6 -11 589.345 37.1221  33
  -3  -6 -11 529.253 33.1643  12
  -3   6 -11 576.060 48.0482  13
  -3  -6 -11 584.012 35.0622  28
  -3   6 -12 3467.53 102.329  37
  -3  -6 -12 3537.61 94.5128  21
  -3  -6 -12 3479.73 97.7567  33
  -3  -6 -12 3479.46 94.6252  28
  -3  -6 -12 3424.43 94.6776  12
  -3   6 -12 3513.02 99.4589  13
  -3   6 -13 754.987 45.6210  37
  -3  -6 -13 727.201 34.4320  12
  -3  -6 -13 741.458 36.7794  21
  -3   6 -13 754.721 41.7976  30
  -3   6 -14 859.679 40.8442  30
  -3  -6 -14 877.661 35.3998  38
  -3  -6 -15 20.1211 13.3647  38
  -3   6 -15 11.0909 19.0998  30
  -3   7  17 101.550 17.3090  32
   3  -7 -17 68.4731 15.3177  21
   3  -7 -16 67.5038 12.8229  23
   3  -7 -15 17.5896 27.8588  18
   3  -7 -15-2.80607 16.1120  23
   3  -7 -15 14.1460 17.4076  33
   3   7 -15 19.6443 33.6930  31
   3   7 -15 44.1820 24.7052  30
   3   7 -14 1032.28 82.0643  23
   3  -7 -14 1068.58 42.6771  23
   3  -7 -14 1000.30 46.5942  27
   3  -7 -14 1136.83 53.5908  18
   3   7 -14 1160.99 49.5501  30
   3   7 -14 1003.86 42.1876  19
   3   7 -14 1143.11 52.6878  31
   3   7 -14 941.551 39.7091  34
   3   7 -13 1667.30 57.3078  34
   3   7 -13 1768.52 59.7040  15
   3  -7 -13 1592.53 65.2205  27
   3  -7 -13 1739.62 70.3999  18
   3   7 -13 1870.62 65.4509  30
   3   7 -13 1577.95 56.9605  19
   3   7 -13 1706.02 110.660  23
   3   7 -13 1747.42 66.0604  31
   3   7 -12 506.257 32.5812  19
   3   7 -12 518.274 31.9268  34
   3  -7 -12 583.258 45.2827  27
   3  -7 -12 556.699 48.6556  18
  -3   7  12 541.443 85.4109  11
   3   7 -12 498.336 39.4280  30
   3   7 -12 502.370 33.2701  15
   3   7 -12 503.350 80.8630  23
  -3   7  11 1828.25 133.192  11
   3   7 -11 1735.54 61.9962  19
   3   7 -11 1844.41 62.8442  15
   3   7 -11 1758.20 72.4226  23
   3   7 -11 1828.73 61.6133  34
   3  -7 -11 1702.94 75.1485  27
   3   7 -11 1843.97 69.4249  30
   3   7 -10 2258.28 74.6395  23
   3   7 -10 2456.63 74.4230  34
   3   7 -10 2360.76 74.5824  19
   3   7 -10 2541.65 80.3161  30
   3   7 -10 2344.27 74.5183  15
  -3   7  10 2299.81 139.393  11
   3   7  -9 2295.79 70.1689  23
   3   7  -9 2349.56 71.2422  34
   3  -7  -9 2408.15 136.430  10
  -3   7   9 2379.41 138.947  11
   3  -7  -9 2366.20 86.8842  27
   3   7  -9 2309.64 71.4284  19
   3   7  -9 2322.97 76.9501  30
   3   7  -8 8505.73 198.781  19
  -3   7   8 8904.36 284.297  11
   3  -7  -8 8261.48 276.028  10
   3  -7  -8 8523.57 258.734   2
   3  -7  -8 8668.47 198.366   6
   3  -7  -8 8208.03 211.500  27
   3   7  -8 8644.50 203.687  30
   3   7  -8 8858.09 200.584  34
  -3   7   8 8712.62 269.901   4
   3   7  -8 8588.43 198.803   5
   3  -7  -7 6713.25 157.182   6
   3  -7  -7 6651.05 228.592  10
   3   7  -7 6529.83 167.504  25
   3   7  -7 6436.18 156.604  20
   3   7  -7 6440.43 160.007  30
   3  -7  -7 6611.91 215.275   2
  -3   7   7 6501.77 225.277   4
   3   7  -7 6442.32 216.785   4
   3   7  -7 6836.68 159.110   5
   3   7  -6 13847.5 305.276   5
   3   7  -6 12610.9 365.253   4
   3  -7  -6 14230.1 365.129   2
   3  -7  -6 13719.2 376.093  10
  -3   7   6 13053.4 378.437   4
   3   7  -6 13743.6 304.849  30
   3   7  -6 13883.5 368.663   1
   3  -7  -6 13757.6 302.356   6
   3   7  -6 13649.2 312.013  25
   3  -7  -5 59.5553 47.2833  10
  -3   7   5 11.6583 38.6991  11
   3   7  -5 30.0196 14.7610   5
   3   7  -5 35.4735 32.3467   1
   3  -7  -5 124.957 22.0092   6
   3  -7  -5 172.912 38.5249   2
  -3   7   5 80.7075 45.8800   4
   3   7  -5 43.3135 38.7650   4
   3   7  -4 8817.06 266.345   4
   3   7  -4 8717.29 205.291   5
   3   7  -4 8411.25 259.043   1
   3  -7  -4 9017.65 255.940   2
   3  -7  -4 9081.14 202.868   6
  -3   7   4 8586.85 256.272  11
   3   7  -3 78.8517 18.1775   5
   3   7  -3 107.549 31.8601   1
   3  -7  -3 129.754 22.4943   6
   3   7  -3 131.766 45.3546   4
   3  -7  -3 135.711 36.0669   2
  -3   7   3 145.776 44.5589  11
  -3   7   2 1784.97 90.0901  11
  -3   7   1 8994.82 240.512  11
   3   7  -1 7998.36 252.110   1
   3  -7  -1 8724.97 249.435   2
   3   7  -1 8900.91 244.030   9
   3   7  -1 8867.16 264.049   4
   3   7  -1 8823.28 203.427   5
  -3   7   0 1117.03 63.4057  11
   3   7   0 903.764 60.3514   9
   3   7   0 1014.17 40.6049   5
   3   7   0 933.924 72.7033   4
   3   7   0 974.087 68.9386   1
   3  -7   0 882.616 62.8765   2
   3  -7   1 365.354 26.2944   6
   3   7   1 377.054 41.6191   9
   3   7   1 309.661 41.9431   1
   3   7   1 310.291 50.6682   4
   3   7   1 332.655 24.3019   5
   3  -7   1 268.230 41.3323   2
   3   7   2 798.269 58.2044   9
   3  -7   2 682.350 34.1031   6
   3   7   2 758.592 68.3649   4
   3   7   2 791.654 35.2193   5
   3  -7   2 603.642 55.7442   2
   3   7   2 744.299 61.9117   1
   3   7   3 20119.5 505.741   1
   3   7   3 20216.4 507.919   4
   3   7   3 20219.1 442.695   5
  -3   7  -3 20864.6 521.346   4
   3  -7   3 20493.3 438.576   6
   3  -7   3 20284.9 496.283   2
   3   7   4 2825.92 83.5021  17
  -3   7  -4 2537.38 131.129   4
   3  -7   4 2677.28 75.8346   6
   3   7   4 2927.74 126.302   1
   3  -7   4 2615.35 115.398   2
   3   7   4 2905.78 80.0778   5
   3   7   4 2645.41 123.888   4
  -3   7  -4 2578.09 81.3880  37
   3   7   4 2522.28 75.9425  32
   3   7   5 41.0356 42.8254   4
  -3   7  -5 20.4763 48.9505   4
  -3   7  -5 35.6834 32.3030  37
   3  -7   5 15.4152 20.5493   6
   3   7   5 25.8943 16.3280   5
   3   7   5 16.3412 22.3503  17
   3  -7   5 35.4175 32.8460   2
  -3   7  -5 15.9399 27.1183  29
   3   7   5 23.5411 26.5174  32
  -3  -7  -5 149.454 22.1309  33
  -3   7  -6 4323.37 169.020   4
  -3   7  -6 4293.77 117.254  37
  -3   7  -6 4221.92 117.030  13
   3   7   6 4372.82 117.449  17
  -3  -7  -6 4120.70 113.358  33
   3   7   6 4211.01 110.237  32
  -3  -7  -6 4100.94 115.157  28
  -3   7  -7 4960.44 133.470  13
  -3  -7  -7 4774.45 129.658  33
   3   7   7 5037.40 126.250  32
  -3  -7  -7 4856.49 123.647  21
   3   7   7 4997.22 132.097  17
  -3  -7  -7 4901.24 132.118  28
  -3  -7  -8 25877.7 552.076  33
   3   7   8 25259.1 542.856  32
  -3  -7  -8 24258.3 541.874  21
  -3   7  -8 25555.7 550.624  16
   3   7   8 25881.5 550.488  17
  -3   7  -8 25560.4 549.556  13
  -3  -7  -9 335.815 32.4402  28
  -3   7  -9 372.468 47.7893  13
  -3  -7  -9 380.560 33.8980  33
   3   7   9 376.716 36.1371  32
  -3  -7  -9 377.924 36.2059  21
  -3   7  -9 337.410 39.9091  16
  -3   7  -9 301.169 30.2872  25
   3   7   9 386.926 31.3599  17
  -3  -7 -10 4228.11 114.572  12
  -3   7 -10 4376.52 121.214  13
  -3  -7 -10 4217.65 113.641  21
   3   7  10 4303.59 113.266  17
  -3   7 -10 4323.18 118.407  16
  -3  -7 -10 4481.29 119.890  28
  -3  -7 -10 4417.88 120.098  33
   3   7  10 4613.22 113.440  32
  -3   7 -10 4562.25 121.049  30
  -3   7 -11 142.753 31.7319  30
  -3  -7 -11 192.998 23.0196  12
  -3  -7 -11 183.754 26.6782  33
  -3  -7 -11 162.498 23.8477  28
  -3  -7 -11 207.244 29.6249  21
  -3   7 -12 508.195 37.6623  30
  -3  -7 -12 465.464 31.0198  33
  -3  -7 -12 473.031 28.3983  28
  -3  -7 -12 436.566 28.7871  12
  -3   7 -12 474.819 42.8706  37
  -3  -7 -12 456.638 31.1204  21
  -3   7 -13 28.7714 31.6444  37
  -3   7 -13-24.6695 26.3086  30
  -3  -7 -13 29.8567 16.5437  12
  -3  -7 -14 16.9210 16.1206  38
  -3   7 -14 16.2215 25.3378  37
  -3  -7 -14 29.8854 13.3165  12
  -3   7 -14 8.76376 22.2687  30
  -3   7 -15 1834.71 52.0097  30
  -3  -7 -15 1966.06 48.0680  38
  -3   8  16 58.0807 22.0153  32
   3  -8 -16 52.2204 16.7844  21
   3   8 -15 1462.69 49.6625  30
   3  -8 -15 1341.50 46.5432  33
   3  -8 -14 44.7312 25.1628  27
   3  -8 -14 48.4670 29.3053  18
   3  -8 -14 21.8327 17.6710  23
   3   8 -14 55.6735 26.1567  30
   3  -8 -13-11.3640 29.7669  27
   3   8 -13 17.9959 28.2837  30
   3  -8 -13 13.0390 20.2171  23
   3   8 -12 263.118 24.6837  19
   3   8 -12 266.591 23.8889  34
   3  -8 -12 346.654 40.0746  27
   3   8 -12 353.362 45.3459  31
   3   8 -12 384.701 36.6815  30
   3   8 -11 1092.88 52.5369  30
   3   8 -11 879.337 40.4316  19
   3   8 -11 856.413 40.3780  15
   3  -8 -11 1014.41 57.1336  27
   3   8 -11 908.523 40.1608  34
  -3   8  11 1031.22 103.062  11
   3   8 -11 1069.58 57.4225  31
  -3   8  10 20202.0 541.110  11
   3   8 -10 20344.1 433.995  30
   3   8 -10 20668.8 434.984  31
   3   8 -10 18532.2 426.530  23
   3  -8 -10 19265.1 441.574  27
   3   8 -10 19332.4 425.296  34
   3  -8  -9 4746.18 200.695  10
   3   8  -9 4762.41 121.770  34
  -3   8   9 4617.36 202.070  11
   3   8  -9 4731.82 129.462  31
   3   8  -9 4862.06 129.725  30
   3   8  -8 1646.25 57.2957   5
   3   8  -8 1597.42 103.057   4
   3  -8  -8 1682.71 58.2340   6
   3  -8  -8 1564.02 116.188  10
   3   8  -8 1830.77 66.0998  30
   3  -8  -8 1634.34 102.979   2
   3   8  -8 1702.85 56.9979  34
   3   8  -7 1935.77 61.9201  20
   3  -8  -7 2088.42 64.9701   6
   3   8  -7 1791.46 107.919   4
   3   8  -7 1975.14 64.7300   5
   3  -8  -7 2034.56 112.323   2
   3   8  -7 1958.88 71.9300  25
   3  -8  -7 1838.25 120.394  10
   3   8  -7 2007.41 68.5089  30
   3   8  -7 1988.40 67.8476   8
  -3   8   7 1961.88 122.886   4
   3   8  -6 1974.02 61.3407  20
  -3   8   6 1951.72 68.9856   7
   3  -8  -6 1981.47 64.2352   6
   3   8  -6 2215.42 67.2787   5
   3   8  -6 2095.64 116.693   4
   3  -8  -6 2018.69 108.708   2
   3   8  -6 1958.27 70.8571  25
  -3   8   6 1804.38 112.513  11
   3  -8  -6 1972.70 118.309  10
   3   8  -6 1893.47 66.6381  30
   3   8  -6 1994.04 67.7956   8
  -3   8   6 1798.41 116.410   4
   3   8  -5 6659.60 166.020  25
  -3   8   5 6032.62 229.300   4
   3  -8  -5 6630.46 158.266   6
  -3   8   5 6529.16 163.571   7
   3   8  -5 6373.92 226.514   4
   3   8  -5 7054.09 163.131   5
   3  -8  -5 6600.99 224.089  10
  -3   8   5 6302.64 221.062  11
   3  -8  -5 6522.93 215.816   2
   3   8  -5 6269.19 155.831  20
   3   8  -4 72.9831 21.3160  25
  -3   8   4 30.1280 41.4255  11
   3  -8  -4 40.7753 21.0507   6
   3   8  -4 45.4043 15.5862  20
   3   8  -4 26.9494 32.8681   1
  -3   8   4 40.8984 48.0726   4
   3   8  -4 24.9011 42.6935   4
   3   8  -4 51.5002 16.6733   5
  -3   8   4 39.2294 26.8556   7
   3  -8  -4-3.05555 34.6556   2
  -3   8   3 4118.43 174.719   4
   3   8  -3 4492.30 110.238  20
   3  -8  -3 4256.63 161.337   2
   3   8  -3 4323.28 167.966   1
  -3   8   3 4266.64 116.316   7
   3  -8  -3 3985.75 110.925   6
  -3   8   3 4019.93 157.221  11
   3   8  -3 4458.22 175.205   4
   3   8  -3 4517.01 114.909   5
  -3   8   2 11257.3 332.671   4
  -3   8   2 10814.1 299.271  11
  -3   8   2 11005.5 254.296   7
   3  -8  -1 16394.2 421.831   2
   3   8  -1 16475.4 412.768   9
   3   8  -1 15809.1 428.009   1
  -3   8   1 16064.9 443.920   4
   3   8  -1 16306.8 363.427   5
   3   8  -1 16671.9 439.613   4
  -3   8   1 17095.3 408.231  11
   3   8   0 509.455 56.3390   1
   3   8   0 589.029 52.5826   9
  -3   8   0 559.742 51.1825  11
  -3   8   0 482.521 39.3270  16
   3   8   0 458.194 29.3453   5
   3   8   0 494.758 61.1645   4
   3  -8   0 522.852 54.3836   2
   3   8   1 16.5785 28.8770   1
   3  -8   1 13.5649 20.1569   6
   3   8   1 10.3395 22.7026   9
   3  -8   1-5.89802 31.7210   2
  -3   8  -1 11.1848 43.7262   4
   3   8   1 6.97566 40.1345   4
   3   8   1 6.08756 15.1492   5
   3   8   1 36.5026 22.1851  17
  -3   8  -1 3.62490 25.8723   7
   3   8   2 118.766 20.0923   5
  -3   8  -2 102.146 51.6968   4
   3   8   2 118.441 46.6166   4
  -3   8  -2 104.219 32.7748  37
  -3   8  -2 111.089 30.0499   7
   3  -8   2 93.9801 21.7245   6
   3   8   2 84.5120 28.9586   9
   3  -8   2 115.214 37.9574   2
   3   8   2 120.375 37.2092   1
  -3   8  -2 103.123 30.1427  29
   3   8   3 5998.56 150.341  17
  -3   8  -3 5606.02 147.878  16
  -3   8  -3 5803.80 147.800  37
  -3   8  -3 5775.95 217.005   4
   3   8   3 5808.06 145.954   5
   3   8   3 6285.95 212.592   4
   3  -8   3 5618.24 193.336   2
   3  -8   3 5923.50 142.286   6
  -3   8  -3 5693.01 148.542   7
   3   8   3 5650.03 140.823  32
   3   8   3 6336.71 196.232   9
  -3   8  -3 5578.23 143.880  29
   3   8   4 16.5131 23.1739  17
  -3   8  -4 42.3143 34.3670  37
   3  -8   4 19.2046 20.4722   6
  -3   8  -4 38.3711 33.1031  16
   3   8   4 45.3644 27.1985  32
  -3  -8  -4 48.8568 18.2828  33
   3   8   4 22.3526 17.2117   5
   3   8   4 3.44111 45.5024   4
  -3   8  -4 85.9217 50.1009   4
  -3   8  -4 30.0383 28.3961  29
   3   8   4-2.88395 26.7698   9
   3   8   4 13.0141 21.3777   8
  -3   8  -4 9.46440 28.8583   7
   3  -8   4 21.2224 35.0590   2
   3   8   5 1420.09 57.7023  17
  -3   8  -5 1326.88 60.6801  37
  -3  -8  -5 1374.21 51.8014  33
   3   8   5 1362.50 53.9334  32
  -3   8  -5 1356.86 60.2906  16
  -3   8  -5 1284.08 54.4471  29
  -3   8  -5 1186.76 50.5832  30
  -3   8  -5 1309.06 101.918   4
   3  -8   5 1425.30 50.9430   6
   3  -8   5 1328.78 87.2239   2
   3   8   5 1323.82 93.5599   4
   3   8   5 1404.84 52.7154   5
  -3   8  -5 1415.39 58.8243   7
  -3   8  -6 28007.7 682.817   4
  -3  -8  -6 27154.5 597.885  33
   3   8   6 26971.6 593.098  32
   3   8   6 28034.3 603.744  17
  -3   8  -6 27410.0 600.885  16
  -3  -8  -6 27711.9 601.732  28
   3   8   6 29196.2 596.687   5
  -3   8  -6 27496.8 600.603  37
  -3   8  -6 28095.7 595.243  30
  -3  -8  -6 27438.2 652.380   2
   3   8   7 69291.3 1432.88  17
  -3   8  -7 67160.9 1425.46  30
  -3  -8  -7 68827.4 1433.26  28
  -3  -8  -7 68181.7 1429.51  33
   3   8   7 67809.8 1422.77  32
  -3   8  -7 68395.8 1430.72  16
  -3   8  -8 10687.2 251.565  16
  -3   8  -8 10928.0 249.098  30
   3   8   8 10921.3 251.767  17
  -3  -8  -8 10720.3 253.130  28
  -3  -8  -8 10195.0 240.147  21
  -3  -8  -8 10752.7 251.110  33
   3   8   8 10886.6 245.250  32
  -3   8  -9 65.0061 34.1568  16
  -3   8  -9 68.1303 24.3947  25
   3   8   9 59.6851 30.1611  32
  -3  -8  -9 50.2134 24.4430  33
   3   8   9 88.9639 23.5482  17
  -3   8  -9 90.0574 32.3826  30
  -3  -8  -9 68.7663 27.7002  21
  -3  -8 -10 460.933 32.7953  28
  -3   8 -10 454.457 30.2370  25
  -3   8 -10 477.795 39.0406  30
  -3  -8 -10 485.885 33.8718  33
   3   8  10 491.483 35.5432  32
   3   8  10 483.125 30.3281  17
  -3  -8 -10 479.480 32.5820  21
  -3  -8 -10 486.810 30.7012  12
  -3  -8 -11 12.0926 22.4708  21
  -3  -8 -11 17.8172 19.6414  33
  -3  -8 -11 17.7190 18.3793  12
  -3  -8 -11 6.21734 18.0386  28
  -3   8 -11 8.01877 27.4575  30
  -3  -8 -12 805.025 36.3357  33
  -3   8 -12 775.857 41.7430  30
  -3   8 -12 806.500 46.4480  37
  -3  -8 -12 779.188 33.9777  28
  -3  -8 -12 777.806 33.9223  12
  -3   8 -13 322.954 29.6248  30
  -3   8 -13 359.230 32.8953  37
  -3  -8 -13 337.738 21.7283  12
  -3   8 -14 82.3768 20.6656  30
  -3   9  16 23.2431 15.6416  32
  -3   9  15 326.754 29.2084  32
   3  -9 -15 271.144 20.3323  33
   3  -9 -14 301.856 28.7443  27
   3   9 -13 1617.71 57.9577  30
   3  -9 -13 1573.07 58.1197  27
   3  -9 -12 40.1968 31.9978  27
   3   9 -12 36.7390 29.1365  30
   3  -9 -11 284.292 42.2657  18
   3   9 -11 321.985 24.1327  34
   3  -9 -11 355.315 43.2272  27
   3   9 -10 1122.00 54.0973  30
  -3   9  10 1209.80 110.787  11
   3  -9 -10 966.255 58.1447  18
   3   9 -10 1024.08 41.1087  34
   3   9  -9-14.6230 31.5931  30
   3   9  -9-1.39679 17.1118  34
   3   9  -8 1323.69 97.1305   4
   3   9  -8 1234.35 46.5541  34
   3   9  -8 1301.36 52.3249   8
   3   9  -8 1277.30 57.8770  30
   3  -9  -8 1149.25 92.7681   2
   3   9  -8 1332.48 61.4108  25
   3  -9  -8 1515.18 113.298  10
   3  -9  -8 1318.54 51.1200   6
   3   9  -7 1175.40 44.4280  34
   3   9  -7 1257.55 49.6086   5
   3   9  -7 1225.99 95.5179   4
   3  -9  -7 1287.69 50.2534   6
  -3  -9   7 1126.52 82.4505   2
   3  -9  -7 1131.72 61.8453  27
   3   9  -7 1045.29 53.8521  25
  -3   9   7 1068.73 99.1093   4
   3  -9  -7 1299.13 107.915  10
   3   9  -7 1054.64 50.7962   8
  -3   9   7 1224.55 56.0716   7
  -3   9   7 1113.29 95.6360  11
   3  -9  -7 1105.22 89.1451   2
   3   9  -7 1145.90 44.5971  20
   3   9  -6 12573.9 279.552  20
   3   9  -6 12405.8 366.178   4
   3   9  -6 12608.4 286.319   5
   3  -9  -6 11442.7 290.478  27
   3   9  -6 12706.6 291.980  25
  -3   9   6 12279.9 362.242  11
   3  -9  -6 12524.6 365.897  10
   3   9  -6 12416.0 287.532   8
  -3   9   6 12598.2 288.429   7
  -3   9   6 12752.1 381.028   4
   3  -9  -6 12481.0 281.665   6
   3  -9  -6 12650.3 358.759   2
   3  -9  -5 115.404 24.9057   6
  -3   9   5 86.1146 31.6896   7
   3   9  -5 112.285 21.6051   5
   3  -9  -5 112.115 41.7120   2
   3   9  -5 88.8878 24.6640  25
   3  -9  -5 36.8802 56.1370  10
  -3   9   5 74.4580 50.7310  11
   3   9  -5 104.494 18.4765  20
   3  -9  -5 100.412 34.5539  27
   3   9  -5 31.9953 50.1264   4
  -3   9   5 107.369 58.0609   4
   3   9  -4 4414.79 122.789  25
  -3   9   4 4420.66 124.230   7
   3  -9  -4 4519.70 118.332   6
   3   9  -4 4391.99 185.034   4
   3   9  -4 4519.51 121.502   5
  -3   9   4 4503.09 193.766   4
   3   9  -4 4561.67 115.903  20
  -3   9   4 4416.22 174.924  11
   3  -9  -4 4482.89 175.436   2
   3   9  -3 5828.05 148.697  25
   3   9  -3 5813.04 219.554   4
   3   9  -3 5755.29 148.282   5
  -3   9   3 5627.63 150.730   7
   3  -9  -3 5778.30 145.093   6
  -3   9   3 5681.41 223.946   4
   3   9  -3 6031.17 143.803  20
   3  -9  -3 5404.71 202.504   2
  -3   9   3 6153.17 204.285  11
   3   9  -3 5747.12 146.716  17
  -3   9   2 128.521 56.2889   4
   3   9  -2 128.149 23.1333  25
  -3   9   2 123.587 48.0100  11
   3   9  -2 124.625 25.4103  17
  -3   9   2 115.252 31.2934   7
   3   9  -2 139.748 20.4317  20
  -3   9   1 1530.68 87.2342  11
   3  -9  -1 1702.80 101.300   2
   3   9  -1 1569.01 58.9334   5
   3   9  -1 1668.39 109.946   4
  -3   9   1 1661.79 114.637   4
   3   9  -1 1798.47 63.5856  17
  -3   9   1 1605.67 67.6659  16
   3   9   0 1715.89 89.9197   9
   3  -9   0 1589.72 98.7281   2
   3   9   0 1756.39 63.8793  17
  -3   9   0 1498.81 65.2934  16
   3   9   0 1728.51 110.117   4
   3   9   0 1511.89 58.2015   5
   3   9   1 1217.24 96.3564   4
   3   9   1 1242.89 51.2300   5
  -3  -9  -1 1303.86 47.3263  28
   3  -9   1 1234.15 86.1638   2
  -3   9  -1 1218.26 101.102   4
   3   9   1 1350.02 79.0555   9
  -3   9  -1 1095.03 54.3759  29
   3   9   1 1270.13 55.1880  17
  -3   9  -1 1262.16 56.4784   7
   3  -9   1 1231.55 49.3525   6
   3   9   2 2186.84 123.272   4
   3   9   2 2046.60 68.7552   5
  -3   9  -2 1953.16 70.9446  29
   3  -9   2 1956.30 108.301   2
  -3   9  -2 1862.51 125.200   4
   3   9   2 2154.18 102.223   9
  -3  -9  -2 2069.51 66.1148  28
  -3   9  -2 1935.79 73.9455  37
  -3   9  -2 2003.74 74.1666   7
   3  -9   2 2000.26 65.9267   6
  -3   9  -3 75.5995 36.6054  37
  -3   9  -3 5.17947 30.8466  29
  -3  -9  -3 22.6064 18.6880  28
   3  -9   3 22.7850 21.5338   6
   3   9   3 15.4275 25.2421  17
   3   9   3 27.8524 18.1580   5
   3  -9   3 3.36340 34.1122   2
   3   9   3 62.7249 49.8959   4
  -3   9  -3 30.6571 51.3670   4
   3   9   3 31.7838 27.6093   9
  -3   9  -3 11.1905 35.0843  16
  -3   9  -3 33.5821 29.2953   7
  -3   9  -4 64.0652 38.5389  37
  -3   9  -4 5.90805 31.3502  29
  -3  -9  -4 21.1490 20.7726  28
   3   9   4 47.3058 25.8631  17
   3   9   4 26.7648 29.5980  32
  -3  -9  -4 19.9435 18.6972  33
   3  -9   4 39.6996 22.6453   6
   3   9   4 11.8507 26.6670   9
   3   9   4 8.55774 23.0021   8
  -3   9  -4-4.13602 34.5834  16
   3  -9   4 37.3780 38.9133   2
  -3   9  -4 25.3215 30.5493   7
   3   9   4 53.7575 48.6773   4
  -3   9  -4 8.74932 55.2345   4
   3   9   4 31.4959 17.8625   5
   3  -9   5 5932.86 144.697   6
  -3  -9  -5 5840.34 146.532  33
   3   9   5 5687.49 145.793  32
   3   9   5 6030.26 155.653  17
  -3  -9  -5 5942.86 151.192  28
  -3  -9  -5 6008.76 204.971   2
   3  -9   5 5553.12 207.190   2
  -3   9  -5 5675.58 226.292   4
  -3   9  -5 5441.70 143.268  30
   3   9   5 6023.16 215.639   4
   3   9   5 6185.11 150.305   5
  -3   9  -5 5849.48 154.139  37
   3   9   5 5798.79 148.752   8
  -3   9  -5 5777.04 153.048   7
  -3   9  -5 5761.05 154.208  16
   3   9   5 5696.20 197.364   9
   3   9   6 144.092 42.3911   9
   3   9   6 98.7659 36.2475  32
  -3  -9  -6 122.638 25.6162  33
  -3  -9  -6 90.0775 38.4968   2
  -3   9  -6 127.720 40.6512  16
  -3   9  -6 122.272 30.3607  30
   3   9   6 122.750 32.0246  17
  -3  -9  -6 132.286 27.8529  28
  -3   9  -6 80.1771 44.9131  37
  -3  -9  -7 91.9672 25.6581  28
  -3   9  -7 82.5242 38.1022  16
  -3   9  -7 81.8549 29.7160  30
   3   9   7 75.8116 26.7113  17
   3   9   7 74.3894 33.6212  32
  -3  -9  -7 75.0923 23.5131  33
  -3   9  -7 68.3614 45.1017  37
  -3   9  -8 2131.69 78.0758  25
  -3   9  -8 2382.13 80.9912  16
  -3  -9  -8 2308.62 74.9160  33
   3   9   8 2429.15 75.4010  32
  -3  -9  -8 2292.54 77.2418  28
  -3   9  -8 2202.27 75.3717  30
   3   9   8 2355.82 77.3852  17
  -3  -9  -9 508.670 33.7682  33
  -3   9  -9 467.266 34.2424  25
  -3   9  -9 536.888 42.7477  16
   3   9   9 512.162 34.4065  17
  -3   9  -9 431.308 37.6538  30
  -3  -9  -9 474.790 34.0271  28
  -3  -9 -10 1177.57 45.3567  12
   3   9  10 1194.02 45.3275  17
  -3  -9 -10 1152.63 46.9976  33
  -3   9 -10 1238.67 52.8995  30
  -3  -9 -11 430.836 27.8439  28
  -3  -9 -11 480.420 27.0031  12
  -3  -9 -11 453.697 28.6220  33
  -3   9 -11 430.804 35.3634  30
  -3  -9 -12 1783.89 54.2688  33
  -3  -9 -12 1795.47 53.5681  28
  -3  -9 -12 1799.66 52.7440  12
  -3   9 -12 1895.24 59.8278  30
  -3   9 -12 1851.99 62.5897  37
  -3   9 -13 221.956 23.3421  30
  -3  -9 -13 186.642 16.0181  12
  -3  -9 -13 215.256 18.7245  38
  -3   9 -14 47.8635 13.0693  30
  -3  10  15 43.3869 18.5519  32
   3 -10 -15 25.4385 10.5411  33
   3 -10 -14 504.386 27.7378  33
  -3  10  14 674.361 34.2760  32
   3 -10 -13 16.8720 25.9416  18
   3 -10 -13 29.6047 25.1340  27
   3 -10 -12 578.461 41.8947  18
   3 -10 -12 591.629 41.3366  27
   3 -10 -11 7655.50 198.815  18
   3  10 -11 8708.05 198.961  30
  -3  10  10 28.1100 26.8285  17
   3  10 -10 64.8273 31.4866  30
   3 -10 -10 43.7049 34.7554  18
   3 -10  -9 4874.95 196.586  10
   3 -10  -9 4335.31 126.830  18
  -3  10   8 12803.5 382.250  11
   3 -10  -8 12158.4 298.092  27
   3 -10  -8 12682.8 283.619   6
   3  10  -8 12702.3 298.119  25
   3  10  -8 12468.4 286.469   8
   3 -10  -8 13165.9 382.485  10
  -3 -10   7 6578.62 220.234   2
   3  10  -7 6423.97 153.430  20
   3  10  -7 6117.14 150.881  34
   3  10  -7 6340.42 232.926   4
   3 -10  -7 6442.07 240.697  10
  -3  10   7 7106.69 246.658  11
   3  10  -7 6145.49 161.061   8
  -3  10   7 6602.28 165.672   7
  -3  10   7 5929.42 245.566   4
   3 -10  -7 6512.04 157.590   6
   3 -10  -7 6276.44 233.297   2
   3  10  -7 6536.64 168.977  25
   3 -10  -7 5886.00 167.965  27
   3  10  -6 8377.33 196.060  20
   3  10  -6 9125.59 206.771   5
   3  10  -6 8539.33 284.562   4
   3 -10  -6 8221.91 281.507  10
  -3  10   6 8150.68 277.840  11
  -3  10   6 8404.35 207.569   7
   3  10  -6 8134.01 205.176   8
  -3  10   6 7896.47 295.747   4
  -3 -10   6 8412.53 268.383   2
   3 -10  -6 8373.95 279.006   2
   3 -10  -6 8331.11 199.403   6
   3 -10  -6 7998.72 210.794  27
   3  10  -6 8325.75 209.128  25
   3 -10  -5 6794.71 169.342   6
   3  10  -5 7290.40 258.866   4
   3  10  -5 7326.73 175.756   5
   3 -10  -5 7004.82 248.457  10
  -3  10   5 6802.17 241.672  11
   3  10  -5 6959.37 166.567  20
  -3  10   5 6469.77 259.589   4
   3 -10  -5 6858.96 242.347   2
  -3  10   5 6713.51 176.368   7
   3 -10  -5 6750.05 179.485  27
   3  10  -5 6764.53 176.338  25
  -3  10   4 4725.96 131.161   7
  -3  10   4 4304.48 117.025  32
   3 -10  -4 4842.49 191.720   2
  -3  10   4 4815.08 187.129  11
  -3  10   4 4584.16 206.860   4
   3 -10  -4 4538.76 123.019   6
   3  10  -4 4941.91 205.900   4
   3  10  -4 4668.86 127.335   5
   3  10  -4 4926.44 121.467  20
   3 -10  -4 4429.89 130.601  27
   3  10  -4 4788.71 128.746  25
   3 -10  -3 183.759 27.8698   6
  -3  10   3 210.010 52.9585  11
   3 -10  -3 137.578 35.8103  27
   3 -10  -3 179.256 51.2760   2
   3  10  -3 175.695 58.5755   4
  -3  10   3 149.888 63.5646   4
   3  10  -3 173.748 27.0242  17
  -3  10   3 206.373 36.1012   7
   3  10  -3 174.363 26.1348  25
   3  10  -3 172.212 24.8629   5
   3  10  -3 190.637 22.4477  20
  -3  10   2 6540.77 172.497   7
   3  10  -2 6730.76 166.566  25
  -3  10   2 6376.93 253.673   4
   3  10  -2 6408.43 169.426  17
  -3  10   2 6481.12 216.833  11
   3  10  -2 7020.26 165.088  20
   3 -10  -1 8157.99 273.710   2
  -3  10   1 8629.13 303.334   4
   3  10  -1 8687.40 292.738   4
   3  10  -1 7951.04 205.921   5
   3  10  -1 8843.03 209.482  17
  -3  10   1 8574.35 210.810   7
   3 -10  -1 8435.54 203.195   6
   3  10  -1 8652.15 202.647  20
   3 -10   0 2279.30 75.2703   6
   3  10   0 2516.15 140.048   4
   3  10   0 2217.66 77.1068   5
   3 -10   0 2209.02 124.196   2
   3  10   0 2539.71 82.5303  17
   3  10   1 251.998 32.8179  17
   3 -10   1 228.189 51.2439   2
   3  10   1 223.155 60.7004   4
  -3  10  -1 228.273 68.7246   4
   3  10   1 221.356 26.1588   5
  -3  10  -1 279.609 38.0031   7
   3 -10   1 213.337 27.4617   6
   3 -10   2 5661.50 214.199   2
   3  10   2 6136.74 232.555   4
   3  10   2 5746.60 153.223   5
  -3 -10  -2 6069.15 148.550  28
   3 -10   2 5960.51 148.948   6
   3  10   2 5971.27 197.429   9
  -3  10  -2 5676.73 156.136   7
   3  10   2 5926.97 157.337  17
  -3  10  -2 5633.30 238.544   4
  -3  10  -3 797.116 95.5311   4
  -3 -10  -3 826.125 76.1449   2
   3 -10   3 785.107 76.7697   2
  -3 -10  -3 927.038 43.2752  28
   3 -10   3 829.091 42.6089   6
  -3  10  -3 773.235 50.8227   7
   3  10   3 846.974 66.8116   9
   3  10   3 953.951 92.6985   4
   3  10   3 905.008 44.8400   5
  -3  10  -3 814.685 54.0363  16
   3  10   4 622.426 78.5495   4
  -3  10  -4 546.459 86.1831   4
  -3 -10  -4 514.546 34.8932  28
   3  10   4 528.967 38.5451   8
   3  10   4 460.038 52.5581   9
  -3  10  -4 558.535 45.1037   7
   3  10   4 451.236 34.0972   5
   3 -10   4 484.964 34.8854   6
   3 -10   4 617.485 70.2697   2
  -3 -10  -4 650.605 69.0368   2
  -3  10  -4 554.346 49.3701  16
   3  10   4 525.495 40.9631  17
  -3  10  -5 4305.78 128.054  37
  -3  10  -5 4368.09 200.076   4
  -3 -10  -5 4509.74 174.713   2
   3 -10   5 4678.42 118.938   6
  -3 -10  -5 4494.66 123.080  28
   3  10   5 4394.00 185.311   4
  -3 -10  -5 4519.54 117.972  33
  -3  10  -5 4544.54 129.568  16
   3  10   5 4636.55 128.836  17
   3 -10   5 4415.27 184.139   2
  -3  10  -5 4411.48 126.408   7
   3  10   5 4415.66 121.577   8
  -3  10  -6 769.300 46.8089   7
  -3 -10  -6 780.521 39.1625  33
   3  10   6 746.078 45.3147  17
  -3  10  -6 857.483 54.5277  16
  -3  10  -6 841.129 56.9920  37
  -3 -10  -6 799.003 42.6384  28
  -3  10  -6 704.617 41.8009  30
  -3 -10  -7 9080.58 208.274  33
  -3  10  -7 8893.75 215.617  16
   3  10   7 8878.71 214.567  17
  -3  10  -7 8810.71 215.844  37
  -3 -10  -7 8981.18 213.351  28
  -3  10  -7 8338.65 206.397  30
  -3  10  -8 2086.42 69.4360  30
  -3  10  -8 1953.79 71.9654  25
   3  10   8 2076.35 69.9368  17
  -3 -10  -8 2034.53 69.6790  28
  -3 -10  -8 2073.86 66.8297  33
  -3  10  -9 253.908 32.9120  30
  -3  10  -9 247.568 27.6773  25
  -3 -10  -9 194.183 25.6241  28
  -3 -10  -9 221.845 24.9466  33
   3  10   9 176.983 25.1848  17
   3  10  10 286.637 23.5284  17
  -3 -10 -10 206.012 22.2129  33
  -3 -10 -10 258.917 23.9936  28
  -3 -10 -10 238.037 22.1003  12
  -3  10 -10 247.834 30.2466  30
  -3 -10 -11 10.4173 15.2903  33
  -3  10 -11 29.0766 24.4160  30
  -3 -10 -11 19.3937 14.4442  12
  -3 -10 -12 99.3419 14.3087  12
  -3  10 -12 118.158 22.8994  30
   3  10  12 62.4753 10.0197  20
  -3 -10 -12 102.422 14.0916  28
  -3  10 -13 62.3721 14.6754  30
  -3 -10 -13 78.9283 12.4038  38
   3 -11 -14 1070.50 32.4738  28
   3 -11 -13 469.854 29.7508  27
   3 -11 -13 522.524 31.1597  18
   3 -11 -12 19.4466 25.5665  18
   3 -11 -12 4.06419 25.7719  27
   3 -11 -11 1919.51 67.3580  18
  -3  11  10 1189.04 53.0407  32
   3 -11 -10 1038.27 52.1020  18
   3 -11  -9 17.8675 33.5658  18
   3 -11  -9-2.10380 33.5439  27
  -3  11   9 23.4419 33.4715  32
  -3  11   8 1406.09 114.895  11
   3 -11  -8 1251.73 52.0404   6
   3 -11  -8 1223.46 60.7186  18
   3  11  -8 1337.05 52.8067   8
   3 -11  -8 1274.62 65.3544  27
  -3  11   7 3860.15 102.900  32
   3  11  -7 3509.98 93.5812  20
   3 -11  -7 3000.53 160.576   2
   3  11  -7 3592.64 109.013  25
   3 -11  -7 3238.19 109.937  27
   3  11  -7 3562.83 167.607   4
  -3  11   7 3525.60 107.312   7
   3  11  -7 3496.22 103.170   8
  -3  11   7 3829.60 174.321  11
   3 -11  -7 3605.75 100.097   6
   3 -11  -7 3456.64 171.305  10
   3  11  -6 2470.95 72.5689  20
   3 -11  -6 2258.12 134.978   2
  -3  11   6 2274.84 76.8085  32
   3 -11  -6 2539.66 78.7507   6
   3  11  -6 2566.89 85.6871  25
   3 -11  -6 2375.62 88.4325  27
   3 -11  -6 2561.17 145.651  10
  -3  11   6 2471.15 85.7329   7
   3  11  -6 2497.47 82.9153   8
  -3  11   6 2259.96 154.294   4
  -3  11   6 2506.14 140.057  11
   3  11  -6 2549.47 142.655   4
  -3 -11   6 2476.30 128.894   2
   3  11  -5 1701.56 55.9871  20
   3 -11  -5 1552.53 111.178   2
  -3  11   5 1631.15 59.7726  32
   3 -11  -5 1467.37 59.2031   6
   3  11  -5 1642.66 65.5476  25
   3 -11  -5 1434.08 68.3580  27
   3 -11  -5 1564.14 120.685  10
   3  11  -5 1366.33 62.9067   8
  -3  11   5 1555.20 67.8264   7
  -3  11   5 1604.36 131.484   4
  -3  11   5 1634.09 112.135  11
   3  11  -5 1597.06 116.905   4
  -3 -11   5 1445.15 103.548   2
   3  11  -4 2438.78 73.5297  20
   3 -11  -4 2210.58 135.096   2
   3 -11  -4 2392.21 78.3232   6
  -3  11   4 2358.61 131.052  11
   3 -11  -4 2540.15 142.983  10
  -3  11   4 2022.74 71.0672  32
   3 -11  -4 2446.48 86.5673  27
   3  11  -4 2536.92 82.1608  25
  -3  11   4 2529.81 156.937   4
   3  11  -4 2475.05 81.9664   5
   3  11  -4 2413.29 145.700   4
  -3  11   4 2371.48 86.2181   7
  -3 -11   4 2652.98 137.474   2
   3  11  -3 13.3611 24.3220  17
  -3  11   3 52.4983 51.4164  11
   3 -11  -3 5.68345 26.3562   6
   3 -11  -3 4.24779 45.6931   2
  -3 -11   3 20.8848 42.6257   2
   3  11  -3 31.0690 21.2451   5
   3  11  -3 34.4576 24.3545  25
   3 -11  -3 43.3250 36.5163  27
   3  11  -3 4.82435 57.8899   4
  -3  11   3 10.5458 64.1133   4
   3  11  -3 31.0520 18.7171  20
  -3  11   3 37.5099 34.7917   7
   3  11  -2 7485.70 181.477  25
   3 -11  -2 7061.68 184.098  27
  -3  11   2 7132.18 283.380   4
   3  11  -2 7604.37 184.925  17
  -3  11   2 7155.03 189.252   7
  -3 -11   2 7259.71 257.928   2
   3  11  -2 7377.92 179.064  20
   3  11  -1 82.5351 20.7641  20
   3 -11  -1 50.9724 47.2066   2
  -3 -11   1 91.9458 46.2053   2
   3  11  -1 66.7690 21.4098   5
   3  11  -1 58.5675 58.8389   4
  -3  11   1 63.7949 63.5185   4
   3 -11  -1 78.3076 33.1920  27
  -3  11   1 57.7538 34.9121   7
   3 -11  -1 33.5848 24.8696   6
   3  11  -1 66.8550 27.5088  17
   3  11   0 46.3189 26.1754  17
   3  11   0 36.7355 19.2832   5
   3 -11   0 16.8482 45.5657   2
   3 -11   0 56.1158 25.0525   6
   3  11   0 82.1518 54.7980   4
   3  11   1 41.6338 28.1725  17
   3  11   1 27.3936 20.4768   5
   3  11   1-9.57418 52.3478   4
  -3  11  -1 73.9449 62.2390   4
  -3  11  -1 86.9745 34.3402   7
   3 -11   1 36.4080 24.6313   6
   3 -11   1 24.8992 43.3862   2
  -3 -11  -1 36.7459 43.6785   2
   3 -11   2 2603.37 139.965   2
   3  11   2 2577.37 86.7600   5
   3  11   2 2830.56 154.895   4
  -3 -11  -2 2651.57 80.0577  28
   3  11   2 2795.97 91.7342  17
   3 -11   2 2630.26 83.1333   6
  -3  11  -2 2822.21 164.910   4
  -3  11  -2 2808.43 94.2520   7
  -3 -11  -2 2949.34 142.983   2
   3 -11   3 3932.20 176.562   2
   3  11   3 4087.66 116.308   5
   3  11   3 4383.65 191.094   4
  -3  11  -3 4088.50 200.597   4
   3  11   3 3974.59 115.994   8
  -3  11  -3 4102.61 120.233   7
  -3 -11  -3 3940.95 170.475   2
   3 -11   3 3867.73 109.917   6
  -3 -11  -3 4072.38 110.317  28
   3  11   4 253.538 62.5255   4
  -3  11  -4 211.959 71.5152   4
   3  11   4 226.228 29.8082   8
   3 -11   4 225.116 28.4243   6
  -3  11  -4 197.925 36.9518   7
  -3 -11  -4 261.219 28.0825  28
   3 -11   4 282.291 56.5088   2
  -3 -11  -4 188.148 49.1211   2
   3  11   4 253.541 32.0529  17
  -3  11  -5 1755.47 126.078   4
   3 -11   5 1821.39 61.7098   6
   3  11   5 1837.46 69.6052  17
  -3 -11  -5 1685.93 62.4430  28
  -3 -11  -5 1941.71 107.372   2
  -3  11  -5 1751.12 68.7055   7
   3  11   5 1768.11 64.1699   8
  -3  11  -6 21.5588 27.1195   7
  -3  11  -6-5.14473 25.0135  30
  -3 -11  -6 10.0935 17.4756  33
   3  11   6 2.13851 24.3981  17
  -3 -11  -6 12.8746 20.1648  28
  -3  11  -7 51.2454 26.4712  30
  -3 -11  -7 41.8484 18.5534  33
  -3  11  -7 40.9989 25.8567  25
   3  11   7 67.5068 24.0244  17
  -3 -11  -7 37.6537 20.4659  28
  -3 -11  -8 4353.19 109.629  33
  -3 -11  -8 4418.90 114.596  28
  -3  11  -8 4302.28 118.437  25
   3  11   8 4402.01 115.490  17
  -3  11  -8 4211.44 112.061  30
  -3 -11  -9 3894.15 102.421  28
   3  11   9 4087.50 102.975  17
  -3  11  -9 3898.50 102.043  30
  -3  11  -9 3985.84 104.660  25
  -3 -11  -9 3818.61 97.8396  12
  -3 -11  -9 3881.74 98.7178  33
   3  11  10 348.648 22.3182  17
  -3  11 -10 356.099 28.1685  30
  -3 -11 -10 343.212 23.0291  28
  -3 -11 -10 352.410 21.2963  12
  -3 -11 -10 322.796 21.3018  33
  -3  11 -11 5341.36 128.543  30
  -3 -11 -11 5729.45 125.994  12
  -3 -11 -11 5538.90 127.987  28
  -3 -11 -12 453.774 19.3374  38
   3 -12 -13 23.2474 11.8370  33
   3 -12 -12 562.345 30.6094  18
  -3  12  11 1040.34 43.6361  32
   3 -12 -11 1016.74 43.2809  18
   3 -12 -10 1763.27 62.3241  27
  -3  12  10 1840.55 58.7178  32
   3 -12 -10 1679.21 58.9909  18
   3 -12  -9 799.816 46.1618  27
  -3  12   9 690.161 44.3314  17
   3 -12  -9 773.135 43.6829  18
  -3  12   9 839.624 44.2937  32
  -3  12   8 76.1977 28.5884   7
   3 -12  -8 107.587 31.9246  18
   3 -12  -8 111.477 34.8283  27
   3 -12  -7 11206.3 272.463  27
   3 -12  -7 10849.9 266.570  18
   3 -12  -7 11998.5 265.325   6
  -3  12   7 12286.5 272.588   7
   3  12  -7 11889.6 268.323   8
   3  12  -6 2493.50 81.6527  25
   3 -12  -6 2288.86 78.1844  18
   3  12  -6 2481.16 80.0875   8
  -3  12   6 2449.79 83.3755   7
   3 -12  -6 2366.54 75.5364   6
   3 -12  -6 2417.30 85.4192  27
   3  12  -6 2425.07 69.0601  20
  -3  12   5 9052.09 219.969   7
   3  12  -5 9038.87 217.639   8
   3 -12  -5 8650.48 217.686  27
  -3  12   5 8527.59 280.843  11
  -3  12   5 8369.57 203.268  32
   3  12  -5 8913.99 304.169   4
  -3  12   5 8501.28 322.542   4
   3  12  -5 9287.79 205.987  20
   3 -12  -5 8731.24 301.398   2
  -3 -12   5 9466.68 291.181   2
   3 -12  -5 9022.21 211.736   6
   3  12  -5 8966.42 217.060  25
   3 -12  -5 8653.43 294.217  10
   3 -12  -4 681.894 88.8836  10
  -3  12   4 537.821 36.7884  32
  -3 -12   4 694.213 74.3709   2
   3 -12  -4 576.553 39.0972   6
   3  12  -4 582.458 86.7679   4
  -3  12   4 685.456 98.0928   4
   3  12  -4 609.137 33.2079  20
   3 -12  -4 576.625 47.6035  27
   3  12  -4 636.134 40.1684  25
   3  12  -4 540.176 42.4450   8
  -3  12   4 662.259 47.1039   7
   3 -12  -4 557.919 79.0871   2
   3 -12  -3 20515.8 556.652   2
  -3 -12   3 21159.7 547.519   2
   3 -12  -3 20194.7 454.381   6
   3  12  -3 21757.1 451.411  20
   3 -12  -3 20584.9 458.175  27
   3  12  -3 20805.1 456.132  25
  -3  12   3 20836.6 463.843   7
  -3  12   3 21179.9 590.797   4
   3  12  -3 20761.4 569.217   4
   3  12  -3 19551.0 451.921  17
  -3  12   2 6788.07 279.406   4
   3  12  -2 7186.74 169.776  20
   3 -12  -2 6783.02 174.385  27
   3  12  -2 6743.00 170.569  25
  -3 -12   2 6984.22 250.001   2
   3  12  -2 6975.95 174.279  17
  -3  12   2 6783.34 180.080   7
  -3  12   1 1107.51 114.354   4
  -3  12   1 917.207 56.4884   7
   3 -12  -1 921.373 47.0493   6
   3 -12  -1 833.218 87.9310   2
   3  12  -1 1031.53 44.5885  20
   3  12  -1 900.793 49.9907  17
  -3 -12   1 1054.80 89.8882   2
   3  12  -1 987.823 102.258   4
   3  12   0 4277.19 130.187  17
   3 -12   0 4549.58 200.377   2
   3  12   0 4816.54 123.516  20
   3  12   0 4747.35 210.547   4
   3 -12   0 4599.21 125.239   6
  -3  12  -1 4841.49 228.036   4
  -3  12  -1 4792.32 138.557   7
   3  12   1 4875.43 213.715   4
   3 -12   1 4824.15 130.037   6
   3  12   1 4760.38 136.218  17
   3 -12   1 4936.01 208.051   2
  -3 -12  -1 5006.47 198.661   2
   3  12   1 5017.27 129.474  20
   3 -12   2 8117.55 281.812   2
   3  12   2 8566.79 205.387  17
  -3 -12  -2 8302.18 270.954   2
   3  12   2 7809.43 202.652   8
  -3  12  -2 8137.46 205.739   7
  -3 -12  -2 7919.40 188.939  28
   3 -12   2 8114.31 196.546   6
   3  12   2 8330.69 290.715   4
  -3  12  -2 8577.91 312.799   4
   3 -12   3 1449.06 108.603   2
  -3 -12  -3 1621.50 105.311   2
  -3  12  -3 1436.74 124.360   4
   3 -12   3 1469.55 57.2011   6
  -3  12  -3 1475.65 65.8679   7
   3  12   3 1502.14 60.6306   8
  -3 -12  -3 1458.80 52.9770  28
   3  12   3 1488.12 111.641   4
   3  12   4 2298.26 80.0146  17
   3 -12   4 2432.63 74.6416   6
  -3 -12  -4 2280.23 71.4051  28
   3  12   4 2356.93 76.7629   8
  -3  12  -4 2254.23 80.9117   7
   3  12   5 79.4262 22.8026   8
   3  12   5 135.226 26.7319  17
  -3  12  -5 60.8219 29.0759   7
   3 -12   5 95.0741 23.3716   6
  -3 -12  -5 96.3107 20.8058  28
   3  12   6 63.6196 19.8772   8
  -3 -12  -6 118.693 21.3119  28
   3  12   6 93.8962 24.0894  17
  -3 -12  -7 289.980 24.7956  28
  -3  12  -7 303.205 29.8443  25
  -3 -12  -7 273.498 20.3144  33
   3  12   7 264.893 27.5099  17
  -3 -12  -8 311.883 23.3194  28
  -3  12  -8 332.591 28.2985  25
  -3 -12  -8 294.349 20.0388  33
   3  12   8 314.375 26.1085  17
  -3  12  -9 4624.37 114.660  25
  -3 -12  -9 4740.84 112.819  28
  -3 -12  -9 4735.38 109.171  12
  -3 -12  -9 4449.46 107.711  33
   3  12   9 4847.90 113.759  17
  -3 -12 -10 334.742 19.2182  28
   3  12  10 322.805 18.0311  20
   3  12  10 336.543 18.3562  17
  -3 -12 -11 766.929 23.2496  38
   3  12  11 585.684 20.4215  20
   3 -13 -12 287.682 16.8739  33
  -3  13  11 471.596 26.5095  32
   3 -13 -11 463.019 27.3316  27
   3 -13 -10 2630.30 71.8022  27
  -3  13  10 2664.28 67.4786  32
   3 -13 -10 2617.99 68.2278  18
  -3  13   9 541.069 36.2009  17
   3 -13  -9 643.033 37.2938  27
  -3  13   9 681.541 35.0434  32
   3 -13  -9 607.125 34.1026  18
  -3  13   8 422.896 37.0708  17
  -3  13   8 488.975 34.3730  32
   3 -13  -8 529.610 36.8683  27
   3 -13  -8 563.202 34.6185  18
   3  13  -7 149.953 23.5165   8
   3 -13  -7 136.317 24.1055   6
  -3  13   7 114.324 27.8716  32
   3 -13  -7 140.909 31.0222  27
  -3  13   7 147.348 28.8247   7
   3 -13  -7 114.589 28.9431  18
   3 -13  -6 446.250 36.1462  18
   3 -13  -6 407.749 39.7615  27
   3  13  -6 436.591 33.2042   8
  -3  13   6 451.630 39.0126   7
   3 -13  -6 419.567 32.4560   6
   3 -13  -5 4479.35 119.272  18
   3  13  -5 4725.26 126.240   8
  -3  13   5 4738.43 129.978   7
   3 -13  -5 4650.37 122.517   6
   3 -13  -5 4666.17 126.597  27
   3  13  -5 4721.03 114.952  20
   3  13  -4 4561.24 124.805   8
  -3  13   4 4510.68 127.477   7
   3  13  -4 4504.12 113.043  20
   3 -13  -4 4347.60 119.277   6
   3 -13  -4 4519.45 122.534  27
   3  13  -3 2372.31 76.3081  17
   3  13  -3 2693.66 86.8861   8
  -3  13   3 2517.26 88.7699   7
   3  13  -3 2703.41 76.2424  20
   3 -13  -3 2603.51 81.8679   6
   3 -13  -3 2635.26 83.6172  27
   3  13  -2 831.006 38.4616  20
  -3  13   2 848.882 51.3074   7
   3 -13  -2 932.638 47.0595  27
   3  13  -2 809.801 42.5342  17
   3  13  -1 1927.10 69.4551  17
   3  13  -1 1893.77 72.9889   8
  -3  13   1 2107.90 78.7577   7
   3 -13  -1 1960.05 68.9855   6
   3  13  -1 2103.94 65.5198  20
   3 -13   0 169.419 28.0665   6
   3  13   0 118.759 21.0309  20
   3  13   0 101.670 27.5003  17
   3  13   0 88.4962 27.8063   8
   3  13   1 4516.46 128.105  17
  -3  13  -1 4542.00 131.426   7
   3  13   1 4532.19 128.010   8
   3 -13   1 4838.96 124.353   6
   3  13   1 4672.97 121.788  20
   3  13   2 84.4105 26.8538  17
   3 -13   2 79.4675 24.6501   6
   3  13   2 89.9160 25.8916   8
  -3  13  -2 90.5535 32.1666   7
   3  13   2 89.5122 20.2966  20
  -3 -13  -3 556.024 27.9234  28
   3 -13   3 551.211 35.8496   6
   3  13   3 567.794 37.2126   8
  -3  13  -3 629.437 42.9543   7
  -3 -13  -4 2546.40 71.5924  28
   3  13   4 2527.33 77.3922   8
  -3  13  -4 2506.45 83.3324   7
   3 -13   4 2692.95 77.9366   6
  -3 -13  -5 995.477 37.8705  28
   3  13   5 1041.67 45.4806  17
   3  13   5 942.664 40.3438   8
   3 -13   5 1018.48 41.6862   6
  -3  13  -6 24.2742 21.7293  25
  -3 -13  -6 42.0000 15.2288  28
   3  13   6 21.5542 19.9326  17
  -3  13  -7 59.6330 20.1428  25
   3  13   7 21.4658 18.2057  17
  -3 -13  -7 45.7196 14.4133  28
  -3 -13  -8 330.618 18.5546  12
   3  13   8 377.080 23.7132  17
   3  13   8 361.211 21.0868  20
  -3 -13  -8 381.663 20.4952  28
  -3  13  -8 352.283 24.3667  25
   3  13   9 870.875 29.8671  17
  -3 -13  -9 878.678 28.6529  28
   3  13   9 830.080 29.4227  20
   3  13  10 68.0976 8.64926  20
   3 -14 -11 8.92760 7.45344  33
   3 -14 -11 7.13764 7.39922  28
   3 -14 -10 20.1921 16.5089  27
   3 -14  -9 110.254 20.6283  27
  -3  14   9 81.5106 17.5402  17
   3 -14  -8-3.21218 21.9114  27
   3 -14  -8 15.0627 18.3650  18
  -3  14   8 9.26626 20.5730  17
  -3  14   7 756.781 45.1936  17
   3 -14  -7 1022.92 41.5366  27
   3  14  -6 274.766 24.5549   8
  -3  14   6 224.600 31.4429  17
   3 -14  -6 304.062 30.1471  27
   3 -14  -6 279.821 26.2485   6
   3 -14  -5 2575.19 75.4306  27
  -3  14   5 2532.85 80.2032   7
   3  14  -5 2388.48 75.1259   8
   3 -14  -5 2547.40 74.7874   6
   3 -14  -4 810.665 41.0253  27
   3 -14  -4 790.688 41.1629   6
  -3  14   4 871.543 47.8910   7
   3  14  -4 843.460 42.3495   8
   3 -14  -3 1366.46 51.0309  27
   3 -14  -3 1376.95 53.8469   6
   3  14  -3 1463.42 56.5456   8
  -3  14   3 1396.77 60.3882   7
   3  14  -3 1423.33 46.1745  20
   3  14  -2 56.2257 16.5953  20
   3  14  -2 59.4556 19.6599  17
  -3  14   2 81.7907 30.7164   7
   3  14  -1 12.2607 22.3348   8
  -3  14   1 12.3928 28.9957   7
   3  14  -1 29.9503 16.1320  20
   3  14  -1 33.0780 20.2857  17
   3 -14  -1 35.7371 22.7693   6
   3  14   0 1521.23 58.4381   8
   3  14   0 1555.62 50.8999  20
   3  14   0 1450.55 54.4828  17
   3 -14   0 1448.60 55.5222   6
   3  14   1 108.188 24.1366   8
  -3  14  -1 90.5971 30.2667   7
   3  14   1 52.5203 16.6731  20
   3  14   1 73.8598 22.0188  17
   3 -14   1 76.3341 23.5812   6
   3  14   2 324.538 28.2941  17
   3  14   2 320.124 28.6995   8
   3 -14   2 324.231 29.0898   6
  -3  14  -2 261.749 34.0935   7
   3  14   2 310.560 23.5743  20
   3  14   3 1351.44 51.3861  17
   3  14   3 1341.95 46.6520  20
   3 -14   3 1405.17 50.1027   6
  -3  14  -3 1271.13 53.7988   7
   3  14   3 1314.94 49.6838   8
   3 -14   4 276.654 25.4642   6
  -3  14  -4 287.603 28.1650  25
   3  14   4 248.086 23.2958   8
  -3 -14  -5 66.2541 12.2041  28
   3  14   5 89.2820 16.6305   8
   3  14   5 60.8365 18.8641  17
  -3 -14  -6 62.6570 11.5605  28
   3  14   6 60.1193 14.2328  20
   3  14   6 64.2618 17.1373  17
  -3  14  -7 1007.37 37.2523  25
   3  14   7 951.118 33.1228  20
   3  14   7 1002.64 35.5857  17
  -3 -14  -7 1001.05 30.0091  28
  -3  14  -8 81.6467 13.0667  25
   3  14   8 65.5604 10.7105  20
   3  14   8 57.4337 11.9903  17
   3 -15  -9 179.915 11.2789  28
  -3  15   8 3.14993 13.4819  17
  -3  15   7 34.2496 18.4288  17
   3 -15  -7 49.1500 17.1109  27
  -3  15   6 322.497 28.4234  17
   3 -15  -6 365.829 23.1421  27
   3  15  -5 337.005 23.4176   8
   3 -15  -5 348.981 24.0081  27
   3 -15  -5 348.177 25.3205   6
  -3  15   5 300.736 30.6732  17
  -3  15   4 86.2253 25.8537  17
   3 -15  -4 110.453 21.4417   6
   3  15  -4 106.636 20.2881   8
   3  15  -3 243.971 24.5957   8
  -3  15   3 209.458 18.9279  25
  -3  15   3 294.338 30.7872   7
   3 -15  -3 316.786 26.0353   6
  -3  15   2 491.415 35.9569   7
  -3  15   2 376.674 25.7630  25
  -3  15   1 528.579 36.2601   7
   3  15  -1 497.319 30.9011   8
   3 -15  -1 487.770 31.1740   6
   3  15  -1 478.757 23.0614  20
   3  15   0 1122.65 37.8347  20
   3  15   0 1085.38 41.0020  17
   3 -15   0 1231.46 44.9266   6
   3  15   0 1144.64 44.6904   8
  -3  15   0 1050.58 43.4103  25
   3  15   1 202.086 17.8081  20
   3  15   1 137.330 20.9634  17
  -3  15  -1 174.219 29.3521   7
   3 -15   1 208.715 24.1398   6
   3  15   1 169.784 22.4791   8
  -3  15  -1 203.694 24.3050  25
   3  15   2 1160.57 38.6673  20
   3 -15   2 1164.49 43.2919   6
  -3  15  -2 1134.20 44.9865  25
   3  15   2 1129.69 42.0660   8
   3  15   2 1115.41 42.0280  17
   3 -15   3 41.8143 18.2256   6
  -3  15  -3 48.5279 18.1860  25
   3  15   3 38.4683 15.6364  17
   3  15   3 39.9732 16.3185   8
   3  15   3 38.0066 12.5204  20
   3  15   4 208.823 17.7970   8
  -3  15  -4 235.453 21.7454  25
   3  15   4 225.563 16.6395  20
   3  15   5 344.050 20.5950  17
  -3  15  -5 345.639 22.7454  25
   3  15   6 525.757 22.2772  17
   3  15   7 551.903 19.0687  17
  -3  15  -7 528.436 20.1579  25
  -3  16   6 108.873 15.2932  17
  -3  16   5 138.308 18.5825  17
   3  16  -4 119.735 14.7342   8
   3  16  -3 1253.51 40.1547   8
  -3  16   2 98.4779 20.0258  17
   3 -16  -1 2213.65 56.2603   6
   3  16  -1 2337.81 56.2178   8
   3  16   0 1059.54 34.8030   8
   3 -16   0 1038.32 35.9126   6
   3  16   1 374.422 21.0505   8
  -3  16  -1 341.957 20.3463  25
   3  16   1 337.285 18.4761  17
   3  16   2 1410.41 37.6750  20
   3  16   2 1474.74 41.7385   8
  -3  16  -2 1410.56 42.6376  25
   3  16   2 1365.73 40.2042  17
   3  16   3 328.433 14.8269  20
   3  16   3 289.640 16.1739   8
   3  16   3 298.820 17.2030  17
   3  16   4 254.888 12.4191  20
  -3  16  -4 305.441 16.3722  25
   4   0 -18 253.855 18.3598  23
   4   0 -17-1.71848 18.7114  31
   4   0 -17-7.00378 17.0988  15
   4   0 -17-6.06157 16.9272  23
   4   0 -16 844.005 39.9515  23
   4   0 -16 734.970 39.6841  31
   4   0 -16 829.281 41.5772  19
   4   0 -16 864.126 41.2914  15
   4   0 -15 28.2453 24.7514  19
   4   0 -15-19.5537 25.4262  34
   4   0 -15 19.6712 24.1989  31
   4   0 -15 24.1847 23.7548  15
   4   0 -14 10814.7 257.484  34
   4   0 -14 11310.4 253.532  31
   4   0 -14 10814.7 258.188  15
   4   0 -14 10751.8 255.700  19
   4   0 -13 68.4453 27.9602  31
   4   0 -13 19.9657 29.3435  15
   4   0 -13 47.2400 29.6807  19
   4   0 -13 23.6869 25.1843  34
   4   0 -12 21.4566 22.1100  31
   4   0 -12 14.9210 20.4434  12
   4   0 -12 5.48565 24.8500  15
   4   0 -12 30.5027 24.9770  19
   4   0 -12 16.6557 20.6684  34
   4   0 -11-1.68901 18.6904  34
   4   0 -11 19.8377 23.6468  15
   4   0 -11 29.4105 20.4363  19
   4   0 -11-2.86781 19.6112  31
  -4   0  11 2.89545 45.7253  11
   4   0 -11 5.03728 18.1533  12
   4   0 -10 509.148 35.1921  15
   4   0 -10 467.906 28.4142  31
  -4   0  10 521.813 60.4312  11
   4   0 -10 495.636 29.3262  34
   4   0 -10 520.200 31.2785  35
   4   0 -10 530.440 30.3943  12
   4   0  -9 13.0164 15.5748  12
  -4   0   8 8548.42 217.887   3
   4   0  -8 8423.63 186.550  12
  -4   0   7-12.5939 22.2929   3
   4   0  -7 24.0679 25.9278   1
  -4   0   6 781.342 48.8119   3
   4   0  -6 564.848 51.1948   1
  -4   0   5 3.13112 23.5490   3
   4   0  -5 13.9224 26.2984   1
   4   0  -4 43502.6 968.807   1
  -4   0   4 44874.4 957.850   3
   4   0  -3 13.4552 22.3324   1
   4   0  -3 2.94239 33.3613  10
  -4   0   3 29.6419 21.5196   3
   4   0  -3-2.16821 15.2048   9
  -4   0   2 465.440 37.6467   3
   4   0  -2 411.709 30.4376   9
   4   0  -2 392.536 41.3470  10
  -4   0   1-1.56980 19.4972   3
   4   0  -1-1.91220 20.6819   1
   4   0  -1 1.07717 28.1694  10
   4   0   0 2261.65 91.5015   1
   4   0   0 2124.37 70.9342  10
  -4   0  -1 24.2843 21.7190   3
   4   0   1-7.80588 22.6724   1
   4   0   1 1.43440 21.8197  10
  -4   0  -2 33843.8 750.330   3
   4   0   2 34444.9 764.274   1
  -4   0  -3-1.63557 21.6284   3
   4   0   3 46.9738 27.7892   1
  -4   0  -4 6792.11 181.917   3
   4   0   4 6157.73 191.506   1
  -4   0  -5 121.329 25.8148   3
   4   0   5-16.2845 28.1953   1
  -4   0  -6 6662.01 181.345   3
  -4   0  -7 13.5670 26.8098  21
  -4   0  -7 10.1426 16.0948  12
  -4   0  -8 20241.7 448.029  38
  -4   0  -8 20901.8 447.274  21
  -4   0  -8 20650.4 443.602  12
  -4   0  -9 17.0874 25.7827  22
  -4   0  -9 35.5145 30.5753  21
  -4   0  -9-1.44738 18.7116  12
  -4   0  -9 0.84720 25.8642  38
  -4   0 -10 452.529 36.0052  38
  -4   0 -10 496.150 39.8509  21
  -4   0 -10 459.874 34.7868  22
  -4   0 -10 428.521 30.5670  12
  -4   0 -11-0.75899 25.5597  22
  -4   0 -11 7.70715 32.8380  21
  -4   0 -11 18.5681 27.0011  38
  -4   0 -11 33.7806 19.4948  12
  -4   0 -12 1907.15 60.7228  12
  -4   0 -12 2004.44 66.4519  21
  -4   0 -12 1852.85 60.5583  22
  -4   0 -12 1914.46 64.9933  38
  -4   0 -13-3.09244 27.0319  36
  -4   0 -13 2.61413 21.9559  38
  -4   0 -13 6.62207 17.1320  12
  -4   0 -13-4.25978 18.9206  31
  -4   0 -14 576.945 37.5363  13
  -4   0 -14 430.255 25.9583  31
  -4   0 -15-5.45594 25.5189  13
   4  -1 -18 50.6141 13.9854  23
   4   1 -18 32.7935 16.0552  31
   4   1 -17 132.256 23.3392  19
   4  -1 -17 132.369 20.3955  23
   4   1 -17 139.809 21.1196  15
   4  -1 -17 118.746 19.7855  15
   4   1 -17 96.9287 22.5492  31
   4  -1 -17 105.532 21.2136  31
   4  -1 -16 56.4613 23.3812  19
   4   1 -16 74.1021 23.8447  19
   4   1 -16 34.1513 23.7497  31
   4  -1 -16 45.4431 21.8917  31
   4  -1 -16 75.6250 24.1429  23
   4   1 -16 57.7069 22.9959  15
   4  -1 -16 70.5630 22.0705  15
   4  -1 -15 764.405 42.5714  23
   4  -1 -15 797.931 42.3499  19
   4   1 -15 727.471 41.9352  19
   4   1 -15 767.361 43.3454  15
   4  -1 -15 816.912 43.4699  15
   4  -1 -15 706.097 40.1858  31
   4   1 -15 702.966 41.5041  31
   4   1 -14 209.368 30.6937  19
   4  -1 -14 226.316 31.5007  15
   4   1 -14 230.954 31.3974  15
   4  -1 -14 245.223 31.2335  19
   4  -1 -14 227.903 33.1314  23
   4   1 -14 241.798 32.5518  23
   4   1 -14 211.446 31.5704  31
   4  -1 -14 244.263 29.9537  31
   4  -1 -14 214.958 30.2158  34
   4  -1 -13 166.963 26.0277  12
   4   1 -13 137.842 29.3072  31
   4  -1 -13 140.928 27.9865  31
   4  -1 -13 122.846 29.5976  19
   4   1 -13 129.600 31.0841  19
   4   1 -13 165.631 34.0037  23
   4  -1 -13 141.376 31.7433  15
   4   1 -13 152.142 31.2135  15
   4  -1 -13 153.483 28.4885  34
   4   1 -13 124.080 29.1787  34
   4   1 -12 2848.49 84.2184  31
   4  -1 -12 2803.96 82.7523  31
   4  -1 -12 2469.13 80.0066  12
   4   1 -12 2847.05 87.3859  19
   4  -1 -12 2674.87 85.0380  19
   4   1 -12 2749.94 88.7943  23
   4  -1 -12 2768.91 89.0277  15
   4   1 -12 2839.99 86.2579  34
   4  -1 -12 2840.52 85.9401  34
   4  -1 -11 5880.43 151.512  15
   4   1 -11 5737.88 148.532  19
   4  -1 -11 5393.59 144.624  19
   4  -1 -11 5663.07 145.151  34
   4   1 -11 5762.87 145.493  34
   4  -1 -11 5780.80 141.850  31
  -4   1  11 5685.41 204.625  11
   4  -1 -11 5771.93 142.043  12
   4  -1 -10 72.3440 17.5046  34
   4   1 -10 96.4501 19.4893  34
  -4  -1  10 80.4486 41.0407  11
  -4   1  10 88.0968 47.5027  11
   4  -1 -10 84.9741 23.2786  35
   4  -1 -10 66.4965 18.1391  12
   4   1 -10 79.2115 19.8017  31
   4  -1 -10 69.2814 17.8661  31
   4  -1  -9 5626.02 132.688  12
   4   1  -9 5512.64 135.838  34
  -4   1   8 8000.71 211.499   3
  -4  -1   8 7862.52 206.708   3
   4  -1  -8 7978.90 176.377  12
   4   1  -8 7483.61 216.517   1
   4  -1  -8 7516.26 217.852   1
   4  -1  -7 9465.90 269.569   1
  -4   1   7 10114.1 256.408   3
  -4  -1   7 10236.5 255.740   3
   4  -1  -7 10313.2 220.473  12
   4   1  -7 9520.05 266.675   1
   4  -1  -6 3776.65 136.289   1
  -4   1   6 4026.83 125.396   3
  -4  -1   6 4155.55 127.517   3
   4   1  -6 3855.80 135.000   1
   4  -1  -5 51374.9 1109.85  10
  -4  -1   5 49892.4 1095.21   3
  -4   1   5 51401.0 1094.03   3
   4   1  -5 51083.2 1108.83   1
   4  -1  -4 2449.94 99.2713  10
   4   1  -4 2459.51 98.3909   1
  -4  -1   4 2497.42 92.4580   3
  -4   1   4 2591.01 91.8277   3
   4  -1  -3 16582.5 391.308  10
   4   1  -3 17140.7 402.235   1
  -4  -1   3 16756.2 392.440   3
  -4   1   3 17033.2 390.242   3
   4  -1  -3 16153.8 367.732   9
   4   1  -3 16893.8 382.039   9
   4  -1  -2 33794.9 745.720   9
   4  -1  -2 35080.3 761.725  10
   4   1  -2 36002.8 760.512   9
  -4   1   2 35308.4 767.122   3
  -4  -1   2 35795.6 771.234   3
   4   1  -1 54234.1 1133.43   1
   4  -1  -1 50824.7 1106.60  10
  -4   1   1 51747.0 1118.45   3
  -4  -1   1 52761.6 1122.21   3
   4   1   0 12914.4 314.498   1
   4  -1   0 12152.8 287.461  10
  -4   1  -1 127.804 28.2104   3
  -4  -1  -1 85.2280 26.0997   3
   4   1   1 125.136 30.0473   1
  -4  -1  -2 142.629 28.7057   3
  -4   1  -2 120.335 26.9912   3
   4   1   2 152.660 31.5997   1
  -4   1  -3 10028.1 251.195   3
  -4  -1  -3 10007.2 253.768   3
   4   1   3 9618.72 261.183   1
   4  -1   3 9592.65 263.167   1
  -4  -1  -4 4544.05 136.117   3
  -4   1  -4 4475.25 134.954   3
   4   1   4 4324.61 145.888   1
   4  -1   5 11033.1 284.474   1
   4   1   5 10256.0 280.115   1
  -4   1  -5 10698.3 270.058   3
  -4  -1  -5 10819.0 268.908   3
  -4  -1  -6 477.579 36.9801   3
  -4   1  -6 408.860 23.3359  12
  -4   1  -6 436.049 38.1950   3
  -4   1  -7 1003.07 38.1961  12
  -4   1  -7 1092.99 47.0259  21
  -4   1  -7 1087.41 45.1028  22
  -4   1  -7 1082.64 44.2388  38
  -4   1  -8 1969.82 60.1652  12
  -4  -1  -8 2012.13 62.1392  12
  -4   1  -8 1913.56 65.1550  38
  -4   1  -8 2045.95 67.0277  21
  -4   1  -8 1930.47 65.1689  22
  -4   1  -9 142.733 27.1046  22
  -4  -1  -9 134.664 21.9258  12
  -4   1  -9 155.247 22.0047  12
  -4   1  -9 137.360 32.7173  21
  -4   1  -9 113.064 27.3552  38
  -4  -1 -10 955.102 42.4489  12
  -4   1 -10 970.699 40.6201  12
  -4  -1 -10 930.533 45.7457  22
  -4   1 -10 908.662 44.2690  22
  -4   1 -10 1018.41 48.9975  21
  -4   1 -10 920.600 46.1406  38
  -4  -1 -10 966.911 47.5235  38
  -4  -1 -11 17874.3 387.657  12
  -4   1 -11 18125.5 384.504  12
  -4   1 -11 17134.3 389.005  38
  -4  -1 -11 17762.8 390.208  38
  -4   1 -11 17203.8 385.304  22
  -4  -1 -11 17151.8 387.196  22
  -4   1 -11 18213.4 388.058  21
  -4   1 -12 14.4590 20.9664  22
  -4  -1 -12 5.43595 22.5419  22
  -4  -1 -12 18.6618 19.5669  12
  -4   1 -12 10.4925 18.4708  12
  -4  -1 -12 20.9044 30.7340  21
  -4   1 -12 15.4578 20.4343  31
  -4   1 -12-2.26957 24.9204  38
  -4  -1 -12 14.0942 25.5009  38
  -4   1 -12 29.0220 30.4571  36
  -4  -1 -13 2196.89 64.8311  38
  -4  -1 -13 2098.06 62.2096  12
  -4   1 -13 2127.36 64.1477  36
  -4  -1 -14 38.3349 16.1098  12
  -4  -1 -14-6.59650 19.9999  38
  -4  -1 -14 19.9756 18.0147  31
  -4  -1 -15 3109.37 79.3809  13
  -4   1 -15 3133.96 79.0670  13
   4  -2 -18 441.710 21.4824  23
   4   2 -18 440.368 32.7638  23
   4   2 -18 363.739 24.6481  31
   4   2 -17 417.264 30.2380  31
   4  -2 -17 418.020 26.6229  15
   4   2 -17 466.663 26.2564  23
   4  -2 -17 462.205 27.0524  23
   4  -2 -16 141.784 23.8982  19
   4   2 -16 128.543 26.5759  31
   4  -2 -16 119.621 23.2239  31
   4  -2 -16 168.710 23.8465  15
   4   2 -16 152.346 23.5647  23
   4  -2 -16 173.755 25.1159  23
   4   2 -15 256.483 30.4447  31
   4  -2 -15 260.101 28.1247  31
   4  -2 -15 286.414 29.6090  15
   4  -2 -15 294.234 29.7891  19
   4   2 -15 305.147 30.3515  23
   4  -2 -15 283.751 31.4324  23
   4  -2 -14 5037.24 129.233  31
   4   2 -14 5329.13 134.082  31
   4  -2 -14 5016.55 134.393  15
   4  -2 -14 4833.71 131.195  19
   4   2 -14 5076.51 133.295  23
   4  -2 -14 4815.02 134.402  23
   4  -2 -13 4965.50 126.689  31
   4   2 -13 4943.14 130.213  31
   4  -2 -13 4587.21 128.708  18
   4  -2 -13 4852.61 133.180  15
   4  -2 -13 4785.94 125.653  12
   4  -2 -13 4915.20 129.606  19
   4  -2 -13 5067.55 131.879  34
   4   2 -13 5029.36 133.290  23
   4   2 -12 981.140 52.8584  15
   4  -2 -12 963.610 50.6788  15
   4  -2 -12 1061.28 44.1264  12
  -4   2  12 693.333 86.0325  11
   4  -2 -12 903.654 46.8945  34
   4  -2 -12 970.093 45.1450  31
   4   2 -12 997.145 48.6925  31
   4   2 -12 1057.35 52.8877  23
   4  -2 -12 1226.35 58.1575  18
   4  -2 -12 1029.04 48.2371  19
   4  -2 -11 93.3053 24.0748  19
   4  -2 -11 103.561 26.8411  15
  -4   2  11 84.4614 55.8984  11
   4   2 -11 105.260 28.0114  15
   4  -2 -11 80.0838 22.2213  34
   4   2 -11 127.201 26.0346  31
   4   2 -11 112.362 29.2911  23
   4  -2 -11 91.9432 21.3228  12
   4   2 -10 290.012 26.2756  31
   4  -2 -10 329.546 26.0262  34
   4   2 -10 298.285 29.6485  15
   4  -2 -10 268.190 23.9419  12
   4  -2 -10 307.970 26.1415  19
   4  -2  -9 16416.8 361.642  35
   4  -2  -9 16329.2 354.676  12
   4   2  -9 16505.5 361.178  34
   4   2  -8 6288.18 187.616   1
   4  -2  -8 6436.91 143.904  12
   4  -2  -8 6096.43 189.844   1
  -4  -2   8 6330.86 176.452   3
  -4   2   8 6623.51 185.975   3
   4   2  -7 1012.51 64.1588   1
   4  -2  -7 1000.66 37.9478   6
  -4   2   7 886.341 56.2492   3
  -4  -2   7 857.806 53.7948   3
   4   2  -6 155.873 33.8295   1
   4  -2  -6 138.767 47.1251  10
   4  -2  -6 165.119 22.0826   6
  -4  -2   6 164.581 29.8933   3
  -4   2   6 137.774 29.3404   3
   4  -2  -6 165.386 20.8770  40
   4   2  -5 38288.0 860.230   1
   4  -2  -5 39173.9 858.916   2
  -4  -2   5 37933.0 851.085   3
  -4   2   5 39410.5 847.142   3
   4  -2  -5 38425.4 862.837  10
   4   2  -4 19711.8 472.916   1
  -4  -2   4 20637.9 468.204   3
  -4   2   4 19849.1 460.668   3
   4  -2  -4 19497.5 469.467  10
   4  -2  -4 20210.5 471.292   2
   4   2  -3 4868.29 156.300   1
   4   2  -3 4982.18 145.076   9
  -4   2   3 5387.47 151.648   3
   4  -2  -3 5052.26 153.608  10
   4  -2  -2 15625.6 353.350  10
   4   2  -2 15405.7 349.521   9
  -4   2   2 15520.7 355.234   3
   4  -2  -1 24306.2 549.648   2
  -4   2   1 23621.3 541.440   3
   4   2  -1 24054.5 554.304   1
   4  -2   0 400.577 39.6618   2
   4   2   0 380.540 40.4395   1
   4  -2   1 3269.95 116.683   2
  -4   2  -1 3433.63 113.204   3
  -4  -2  -1 3577.80 120.784   3
   4   2   1 3286.87 119.920   1
   4  -2   2 9718.06 256.395   2
  -4  -2  -2 9821.58 255.456   3
  -4   2  -2 9872.60 251.271   3
   4   2   2 9548.08 261.030   1
  -4  -2  -3 4577.83 146.028   3
  -4   2  -3 4776.64 143.880   3
   4   2   3 4480.88 151.758   1
  -4   2  -4 5331.11 160.562   3
  -4  -2  -4 5268.35 160.423   3
   4   2   4 5585.27 173.901   1
   4   2   5 366.873 41.3461  39
   4   2   5 300.795 41.9376   1
   4  -2   5 273.567 42.7709   1
  -4  -2  -5 330.509 36.2076   3
  -4   2  -5 305.910 35.5985   3
  -4   2  -6 346.893 38.5412   3
  -4  -2  -6 321.050 30.8573  21
  -4  -2  -6 337.224 25.3795  33
  -4   2  -6 326.212 21.0402  12
  -4   2  -6 340.695 27.2667  38
  -4  -2  -6 323.040 32.2846   3
  -4   2  -7 19229.3 394.609  12
   4   2   7 17896.4 398.746  17
  -4  -2  -7 18455.2 402.515  33
  -4   2  -7 18391.1 400.068  22
  -4  -2  -7 17936.6 399.149  21
  -4   2  -7 18221.4 398.098  21
  -4   2  -7 17599.3 399.324  38
  -4  -2  -7 18984.4 402.055  28
  -4  -2  -8 4363.25 113.450  28
  -4   2  -8 4178.61 113.050  38
  -4   2  -8 4160.96 112.043  22
  -4  -2  -8 4230.11 113.616  21
  -4   2  -8 4416.30 112.935  21
  -4   2  -8 4325.66 106.646  12
  -4   2  -9 180.187 21.5609  12
  -4  -2  -9 158.913 23.3434  12
  -4   2  -9 183.485 33.4062  21
  -4  -2  -9 162.320 33.8018  21
  -4   2  -9 193.590 28.7404  38
  -4   2  -9 152.566 28.1674  22
  -4  -2 -10 489.558 32.0010  12
  -4   2 -10 492.871 36.0447  38
  -4   2 -10 472.805 29.3932  12
  -4   2 -10 523.058 34.9391  22
  -4  -2 -10 539.967 40.7972  21
  -4  -2 -11 387.974 33.8813  22
  -4   2 -11 434.987 31.6747  22
  -4  -2 -11 343.149 27.8976  12
  -4   2 -11 428.263 34.8093  38
  -4  -2 -11 380.688 35.4740  38
  -4   2 -11 394.044 27.3714  12
  -4   2 -11 422.938 39.2108  36
  -4  -2 -12 3109.82 87.6553  22
  -4   2 -12 3191.71 95.0586  13
  -4  -2 -12 3223.37 90.6408  38
  -4  -2 -12 3071.09 86.3865  12
  -4   2 -12 3268.70 90.0040  36
  -4  -2 -13 570.620 31.1172  22
  -4  -2 -13 558.581 34.7790  38
  -4  -2 -13 530.922 30.4155  12
  -4   2 -13 483.365 43.5323  13
  -4   2 -13 549.377 35.2554  36
  -4  -2 -14 20.7158 24.0037  36
  -4  -2 -14-15.1839 19.8871  38
  -4   2 -14 20.1551 30.8924  13
  -4  -2 -14 9.09189 15.4627  12
  -4  -2 -14-3.92585 17.9000  31
  -4   2 -15 2633.87 64.4074  37
  -4   2 -15 2625.78 63.7336  13
  -4  -2 -15 2531.64 64.0647  13
  -4   2 -16 464.298 21.1850  30
   4   3 -18 193.191 55.4624  23
   4  -3 -18 149.784 14.2426  23
   4   3 -18 75.6821 21.2381  31
   4  -3 -17 332.201 22.5633  15
   4  -3 -17 352.934 24.3818  23
   4   3 -17 375.143 24.4555  23
   4   3 -17 305.085 28.0998  31
   4   3 -16 37.2831 19.4214  23
   4  -3 -16 42.3132 21.5514  23
   4   3 -16 65.4864 20.9345  15
   4  -3 -16 58.0205 19.2934  15
   4   3 -16 65.8651 23.9934  31
   4  -3 -15 569.380 37.1287  23
   4  -3 -15 556.478 34.5569  19
   4   3 -15 560.834 36.5757  34
   4   3 -15 566.651 34.8457  23
   4   3 -15 454.664 36.9343  31
   4  -3 -15 557.355 33.7470  31
   4  -3 -15 605.694 35.4931  15
   4   3 -15 527.026 35.7733  15
   4  -3 -14 3645.45 99.6718  12
   4  -3 -14 3577.84 106.277  23
   4   3 -14 3740.50 106.959  15
   4  -3 -14 3744.30 105.413  15
   4   3 -14 3680.85 106.086  34
   4   3 -14 3824.20 104.625  23
   4  -3 -14 3473.61 103.486  18
   4  -3 -14 3394.13 99.1684  31
   4   3 -14 3882.02 106.962  31
   4  -3 -14 3873.06 103.339  19
   4  -3 -13 453.844 30.7125  12
   4  -3 -13 440.847 34.0337  19
   4   3 -13 420.026 35.4423  34
   4  -3 -13 458.127 36.2819  15
   4   3 -13 453.733 37.9347  15
   4   3 -13 485.201 37.3180  23
   4  -3 -13 420.733 43.4752  18
   4   3 -13 530.595 38.9233  19
   4  -3 -13 464.497 32.6660  31
   4   3 -13 459.601 37.2376  31
  -4   3  12 659.291 91.3161  11
   4   3 -12 726.784 44.9494  31
   4   3 -12 658.796 45.2092  15
   4  -3 -12 701.161 44.8342  15
   4   3 -12 733.047 42.5296  34
   4  -3 -12 708.593 42.8509  34
   4   3 -12 565.366 43.3211  19
   4  -3 -12 716.515 37.4212  12
   4   3 -12 725.310 45.8718  23
   4  -3 -12 736.366 41.3187  19
   4  -3 -11 15796.8 338.761  34
   4  -3 -11 15070.5 330.965  12
   4   3 -11 15027.8 343.505  15
   4  -3 -11 14350.6 340.781  15
   4   3 -11 14822.3 339.373  23
   4   3 -11 16033.3 337.822  31
   4  -3 -11 14537.4 334.933  19
   4   3 -11 15293.5 341.017  19
  -4   3  11 14860.0 421.715  11
  -4   3  10 240.366 60.6642  11
   4  -3 -10 266.622 36.4521  27
   4   3 -10 275.571 30.3649  23
   4  -3 -10 230.971 24.4907  19
   4   3 -10 209.294 25.9355  31
   4  -3 -10 213.157 24.2069  34
   4  -3 -10 246.384 22.1715  12
   4   3 -10 248.116 29.5084  15
   4   3  -9 1053.36 46.2277  15
   4  -3  -9 908.508 42.6625  35
   4  -3  -9 909.171 35.1969  12
   4   3  -9 1033.22 40.3028  31
  -4   3   9 948.395 82.1768  11
   4  -3  -9 999.512 40.3094  34
  -4  -3   8 323.914 37.7679   3
  -4   3   8 297.929 40.3916   3
   4   3  -8 461.537 43.5716  39
   4   3  -8 506.315 47.9386   1
   4   3  -7 1882.78 89.9041   1
  -4  -3   7 1604.00 79.1959   3
   4  -3  -7 1800.43 103.767  10
   4  -3  -7 1798.38 55.9065   6
  -4   3   7 1859.99 86.3399   3
   4   3  -7 1809.23 56.2909   5
   4   3  -7 1859.60 88.4290  39
   4  -3  -6 21037.6 500.474   2
   4   3  -6 21200.5 502.915   1
  -4  -3   6 20555.6 491.562   3
   4  -3  -6 20560.3 510.613  10
   4  -3  -6 21474.9 447.645   6
  -4   3   6 20978.7 491.182   3
   4   3  -6 21201.6 502.350  39
   4   3  -6 20324.0 450.108   5
   4  -3  -5 2364.59 66.9880   6
  -4   3   5 2313.53 94.8953   3
   4  -3  -5 2497.51 109.700  10
   4   3  -5 2584.35 105.899   1
   4  -3  -5 2422.70 100.933   2
   4  -3  -4 5774.31 137.153   6
  -4   3   4 6071.66 174.603   3
   4  -3  -4 6020.03 182.121  10
   4  -3  -4 5864.58 177.447   2
   4   3  -4 5812.87 182.042   1
   4  -3  -3 199.634 22.1743   6
  -4   3   3 203.302 32.9878   3
   4   3  -3 137.087 31.6046   1
   4   3  -3 144.913 27.4468   9
   4  -3  -3 138.197 42.6790  10
  -4   3   2 5030.00 153.083   3
  -4   3   1 16059.1 390.885   3
   4  -3  -1 16508.6 395.736   2
   4   3  -1 17026.7 405.448   1
   4  -3  -1 16293.6 352.082   6
   4  -3   0 899.589 56.9609   2
   4   3   0 975.043 60.9488   1
   4  -3   0 941.216 36.1323   6
  -4   3  -1 13187.0 324.743   3
   4  -3   1 13092.4 327.362   2
   4   3   1 13077.0 335.459   1
   4  -3   1 13035.5 284.477   6
  -4   3  -2 5670.08 168.706   3
   4  -3   2 5542.56 131.307   6
   4   3   2 5492.07 176.450   1
   4  -3   2 5763.98 171.337   2
   4  -3   3 18626.5 445.543   2
   4  -3   3 18235.3 397.967   6
   4   3   3 18905.9 402.720   5
  -4   3  -3 19124.7 443.534   3
   4   3   3 18423.9 452.490  39
   4   3   3 18541.2 454.281   1
   4  -3   4 24692.1 577.496   2
  -4  -3  -4 24889.3 575.452   3
   4   3   4 24622.3 582.732  39
   4   3   4 25358.7 531.777   5
   4  -3   4 24362.7 527.131   6
   4   3   4 25267.1 586.312   1
  -4   3  -4 25181.8 574.852   3
   4   3   5 61905.3 1345.86   1
   4   3   5 60376.6 1341.84  39
  -4  -3  -5 61499.4 1331.86   3
  -4   3  -5 64027.1 1342.90   3
  -4   3  -6 903.813 60.7702   3
  -4   3  -6 936.494 41.0330  38
  -4  -3  -6 991.906 41.0329  33
  -4  -3  -6 975.097 41.6327  28
  -4   3  -6 961.173 41.4545  22
  -4  -3  -6 1010.31 44.6010  21
  -4  -3  -6 980.505 55.9921   3
  -4   3  -7 2192.26 68.3829  38
  -4  -3  -7 2167.60 68.4142  28
  -4  -3  -7 2178.67 68.6037  33
  -4   3  -7 2144.61 67.3644  22
  -4  -3  -7 2101.17 68.8033  21
   4   3   7 2108.74 66.4916  17
  -4   3  -8 319.701 30.7465  38
  -4  -3  -8 325.738 28.7657  33
  -4  -3  -8 293.641 26.3294  28
   4   3   8 296.883 25.3209  17
  -4   3  -8 285.665 29.5224  22
  -4  -3  -8 293.099 34.8298  21
  -4  -3  -9 3355.71 93.0655  28
  -4  -3  -9 3048.50 93.2292  33
  -4   3  -9 3269.37 95.8805  36
  -4   3  -9 3151.12 92.9981  38
  -4   3  -9 3153.04 84.0442  12
  -4  -3  -9 3306.76 91.0921  12
  -4  -3  -9 3151.40 93.1867  21
  -4   3  -9 3148.73 90.7043  22
  -4   3 -10 86.5485 18.4089  12
  -4  -3 -10 96.2246 22.3324  12
  -4  -3 -10 153.648 33.7459  21
  -4   3 -10 157.909 26.1681  22
  -4   3 -10 140.998 34.7750  36
  -4  -3 -11 752.739 36.4626  12
  -4   3 -11 788.699 51.9044  13
  -4  -3 -11 808.106 44.9851  21
  -4   3 -11 697.490 35.9300  22
  -4   3 -11 813.849 45.1019  36
  -4  -3 -12 948.008 45.1681  38
  -4   3 -12 916.715 45.6795  36
  -4  -3 -12 858.593 39.6651  12
  -4   3 -12 926.853 52.9569  13
  -4  -3 -12 851.976 42.0338  22
  -4  -3 -12 908.141 46.6138  21
  -4   3 -13 12173.7 266.405  13
  -4  -3 -13 11822.8 261.457  22
  -4  -3 -13 12431.7 265.800  38
  -4   3 -14 1056.98 44.6650  13
  -4  -3 -14 1006.15 38.3969  38
  -4   3 -15 2718.83 64.6599  37
  -4  -3 -15 2689.17 60.4115  38
   4  -4 -18 601.953 21.4072  23
   4  -4 -17 1829.10 50.4334  23
   4   4 -17 1647.98 73.1926  23
   4   4 -16 166.672 21.9286  15
   4  -4 -16 188.805 20.5071  15
   4   4 -16 157.204 23.5218  19
   4   4 -16 164.179 27.0780  31
   4  -4 -16 213.448 24.3460  23
   4   4 -16 215.149 23.2834  23
   4   4 -15 259.908 26.8160  23
   4  -4 -15 257.747 30.3235  23
   4   4 -15 182.351 30.0507  31
   4  -4 -15 200.040 24.2252  31
   4  -4 -15 205.361 32.3891  18
   4   4 -15 245.248 28.8034  34
   4   4 -15 292.529 28.5766  15
   4  -4 -15 276.965 26.2870  15
   4   4 -15 239.584 29.2106  19
   4  -4 -14 3543.12 96.5350  19
   4   4 -14 3523.88 100.369  19
   4   4 -14 3711.01 102.625  31
   4  -4 -14 3275.98 93.5835  31
   4  -4 -14 3527.41 103.028  18
   4   4 -14 3611.98 100.946  34
   4  -4 -14 3486.71 98.3259  15
   4   4 -14 3506.94 101.132  15
   4   4 -14 3623.39 97.2441  23
   4   4 -13 1010.12 47.1642  23
  -4   4  13 859.371 96.0513  11
   4  -4 -13 904.223 41.2221  12
   4   4 -13 952.529 48.7848  15
   4  -4 -13 923.398 46.2884  15
   4   4 -13 921.326 48.2790  19
   4  -4 -13 1072.27 57.4995  18
   4  -4 -13 937.856 42.6555  31
   4   4 -13 890.498 44.2084  30
   4  -4 -13 898.073 43.0543  19
   4   4 -13 1079.06 50.8365  31
   4   4 -13 935.933 46.3370  34
   4   4 -12 12171.9 287.265  15
   4  -4 -12 12323.3 284.583  15
   4   4 -12 12742.4 286.275  19
   4  -4 -12 12711.5 287.073  27
   4   4 -12 12407.6 283.782  34
   4  -4 -12 11545.2 273.425  12
   4   4 -12 12022.2 278.194  30
  -4   4  12 12003.2 375.611  11
   4   4 -12 12323.7 282.140  23
   4   4 -12 13604.8 285.375  31
   4  -4 -12 12381.4 278.844  19
   4  -4 -11 5616.15 138.759  19
   4   4 -11 5645.60 144.755  19
   4  -4 -11 5077.38 132.655  12
   4   4 -11 5541.29 142.291  23
   4   4 -11 6058.15 144.209  31
  -4   4  11 5474.52 220.796  11
   4  -4 -11 5763.19 142.263  34
   4   4 -11 5767.89 143.434  34
   4   4 -11 5425.46 139.268  30
   4  -4 -11 5578.37 144.513  15
   4   4 -11 5640.36 147.024  15
   4  -4 -11 5211.45 147.672  27
   4   4 -10 755.457 38.0333  31
  -4   4  10 553.154 78.5025  11
   4   4 -10 588.771 37.0205  23
   4  -4 -10 584.524 32.7589  19
   4   4 -10 618.897 37.0814  30
   4   4 -10 614.110 34.8693  34
   4  -4 -10 581.429 34.3162  34
   4   4 -10 685.725 40.9510  15
   4  -4 -10 584.296 37.3719  15
   4  -4 -10 618.301 46.6195  27
  -4   4   9 16043.7 436.247  11
   4   4  -9 16876.4 353.264  31
   4   4  -9 15435.2 349.526  30
   4   4  -9 15548.7 352.505  23
   4   4  -9 15969.7 357.620  15
   4  -4  -9 16420.7 351.911  34
   4   4  -9 16082.6 353.748  34
   4   4  -8 5276.26 168.209   1
  -4   4   8 4872.33 168.417   3
   4   4  -8 5404.74 169.509  39
  -4   4   8 4998.11 188.440  11
   4   4  -8 5045.73 124.011   5
  -4  -4   8 4888.31 160.483   3
   4   4  -7 4299.57 152.100  39
   4   4  -7 4192.34 108.180   5
   4   4  -7 4218.30 151.903   1
   4  -4  -7 4438.08 108.414   6
  -4   4   7 4310.76 151.644   3
  -4  -4   7 4113.99 144.855   3
   4  -4  -7 4133.06 152.781   2
  -4   4   6 479.677 48.2453   3
   4   4  -6 456.521 48.4567   1
   4  -4  -6 411.426 27.6765   6
   4   4  -6 415.505 25.8245   5
   4  -4  -6 351.780 58.1896  10
   4  -4  -6 388.532 47.0684   2
   4   4  -6 440.241 48.1175  39
  -4   4   5 10829.3 292.344   3
   4   4  -5 11383.5 304.557   1
   4  -4  -5 11003.5 246.336   6
   4   4  -5 11332.5 250.819   5
   4  -4  -5 10801.2 302.218  10
   4  -4  -5 10822.5 295.273   2
   4   4  -5 11377.0 304.037  39
  -4   4   4 7915.26 224.307   3
   4   4  -4 8142.15 235.797   1
   4  -4  -4 7747.52 181.450   6
   4   4  -4 8232.46 186.530   5
   4  -4  -4 7868.57 230.701  10
   4  -4  -4 8012.47 227.197   2
   4   4  -4 8058.70 235.717  39
   4   4  -3 3056.77 85.5520   5
   4   4  -3 3005.54 122.072   1
   4   4  -3 2858.05 122.226  39
   4  -4  -3 3237.51 82.9040   6
  -4   4   2 1283.09 69.9572   3
   4   4  -1 123.436 17.8127   5
   4   4  -1 89.1266 33.0816   4
   4   4  -1 125.441 35.2606  39
   4  -4  -1 107.215 19.9101   6
   4   4  -1 136.782 26.3160   9
   4   4  -1 96.1774 28.5021   1
  -4   4   1 104.207 28.8261   3
   4  -4  -1 103.923 28.7205   2
   4   4   0 26047.7 605.059   4
   4   4   0 26614.9 555.140   5
   4  -4   0 26066.1 599.830   2
   4   4   0 25836.5 609.267  39
   4  -4   0 25509.3 550.128   6
   4   4   0 25742.6 608.990   1
   4   4   1 3409.57 131.672   1
  -4   4  -1 3481.82 125.976   3
   4  -4   1 3420.58 126.407   2
   4  -4   1 3496.53 89.6376   6
   4   4   1 3565.78 93.0595   5
   4   4   1 3381.94 132.183  39
   4   4   2 32062.6 744.285   1
  -4   4  -2 33463.1 737.414   3
   4  -4   2 32265.8 733.909   2
   4  -4   2 32028.6 682.758   6
   4   4   2 33057.5 687.905   5
   4   4   2 31489.4 742.160  39
   4   4   3 4152.14 148.714   1
  -4   4  -3 4169.69 145.282   3
   4  -4   3 3934.63 140.316   2
   4  -4   3 4015.41 101.683   6
   4   4   3 4070.09 104.873   5
   4   4   3 3972.01 146.260  39
   4   4   4 66527.9 1418.59   1
  -4   4  -4 64068.8 1410.39   3
   4  -4   4 64509.4 1352.58   6
   4   4   4 64679.2 1415.96  39
   4   4   4 65474.8 1357.14   5
   4  -4   4 65974.2 1409.89   2
   4  -4   5 29539.5 666.176   2
   4   4   5 28459.1 665.693  39
  -4   4  -5 28571.5 610.804  13
  -4   4  -5 28488.3 610.896  36
  -4   4  -5 28063.1 663.745   3
   4   4   5 28582.8 665.117   1
  -4  -4  -5 29455.1 660.315   3
  -4   4  -6 2507.19 77.5456  36
   4   4   6 2594.85 75.4658  17
  -4  -4  -6 2338.54 97.1582   3
  -4  -4  -6 2466.01 75.3895  28
  -4  -4  -6 2427.43 74.3931  33
  -4  -4  -6 2332.47 74.0090  21
  -4   4  -6 2546.72 73.9004  22
  -4   4  -7 1249.36 53.7052  36
  -4  -4  -7 1238.68 49.5536  28
  -4  -4  -7 1218.22 48.8959  33
  -4  -4  -7 1212.15 51.0297  21
  -4   4  -7 1168.01 47.9870  22
   4   4   7 1229.74 48.4363  17
  -4   4  -8 111.424 32.9861  36
  -4  -4  -8 146.742 24.5460  33
  -4  -4  -8 112.745 21.7785  28
   4   4   8 118.143 21.8116  17
  -4   4  -8 79.0185 24.8547  22
  -4  -4  -8 122.930 32.0826  21
  -4   4  -9 68.6811 33.0319  36
  -4  -4  -9 87.6110 23.9070  33
  -4   4  -9 130.893 24.5691  22
   4   4   9 90.6632 21.0946  17
  -4  -4  -9 73.1703 31.9308  21
  -4  -4  -9 76.2006 21.2598  28
  -4  -4 -10 369.705 28.9583  28
  -4  -4 -10 375.764 29.9150  12
  -4   4 -10 335.376 45.9279  13
  -4  -4 -10 351.716 31.9096  33
  -4  -4 -10 401.049 37.6476  21
  -4   4 -10 394.223 37.9288  36
  -4   4 -11 366.761 36.9874  36
  -4  -4 -11 331.837 36.0119  21
  -4  -4 -11 330.690 28.0149  12
  -4   4 -11 315.864 45.3625  13
  -4  -4 -12 3800.51 100.055  21
  -4   4 -12 3505.85 97.6552  36
  -4  -4 -12 3627.92 97.9455  12
  -4   4 -12 3760.68 104.511  13
  -4  -4 -13 1503.45 50.9929  12
  -4  -4 -13 1571.66 51.4628  22
  -4   4 -13 1628.68 59.8891  13
  -4  -4 -13 1674.42 54.8477  38
  -4  -4 -14 643.329 29.3884  12
  -4   4 -14 702.651 38.6798  37
  -4   4 -14 709.606 37.8402  13
  -4  -4 -14 705.837 31.4642  38
  -4   4 -15 425.465 25.0937  30
  -4  -4 -15 483.100 20.1713  38
  -4   4 -15 447.487 26.2649  37
   4  -5 -18 45.2279 14.5936  21
   4  -5 -17 12.6769 13.5418  23
   4   5 -16 479.074 35.3773  31
   4   5 -16 499.705 29.5546  19
   4  -5 -16 541.796 29.1809  23
   4   5 -16 539.815 68.0273  23
   4   5 -16 470.730 28.8321  15
   4  -5 -16 501.523 24.4316  15
   4  -5 -15 702.383 36.8403  23
   4   5 -15 523.671 32.8081  15
   4  -5 -15 484.937 29.3775  15
   4   5 -15 599.107 34.9618  19
   4  -5 -15 718.886 40.8462  18
   4   5 -15 540.144 34.2859  34
   4   5 -15 571.887 33.0460  23
   4   5 -15 651.684 40.2297  31
   4   5 -14 206.479 25.3739  23
   4   5 -14 166.785 30.1377  31
   4  -5 -14 140.975 22.4681  31
   4   5 -14 162.562 28.2859  30
   4   5 -14 187.215 26.4973  34
   4   5 -14 150.634 27.1706  19
   4  -5 -14 222.045 37.5531  18
   4  -5 -14 194.898 24.0453  15
   4   5 -14 211.017 27.5304  15
   4   5 -13 436.578 36.8186  31
   4  -5 -13 338.324 28.2706  19
  -4   5  13 398.481 78.3319  11
   4   5 -13 378.225 34.0000  30
   4  -5 -13 450.475 40.0437  27
   4   5 -13 399.756 31.0158  23
   4   5 -13 306.929 31.7440  34
   4   5 -13 328.576 33.0815  19
   4  -5 -13 477.608 46.3930  18
   4   5 -13 427.192 34.8725  15
   4  -5 -13 357.071 29.8869  15
   4   5 -12 9795.49 215.701  31
   4  -5 -12 8785.66 205.274  19
   4   5 -12 8703.17 208.021  23
   4  -5 -12 8844.67 217.577  27
   4   5 -12 8800.16 211.029  34
   4   5 -12 8855.39 212.475  19
   4   5 -12 8709.44 208.895  30
   4   5 -12 9011.10 214.183  15
   4  -5 -12 8516.50 209.598  15
  -4   5  12 8912.02 304.680  11
   4   5 -11 3360.43 96.3536  31
   4   5 -11 3243.25 92.0555  23
   4  -5 -11 2958.48 102.604  27
   4   5 -11 3170.81 93.4757  34
   4   5 -11 3239.32 96.0701  19
   4  -5 -11 3095.43 93.0855  15
   4   5 -11 3255.19 97.0585  15
  -4   5  11 3207.85 169.151  11
   4   5 -11 3216.20 94.2953  30
   4   5 -10 392.326 34.1665  30
   4  -5 -10 448.232 45.8905  27
   4   5 -10 376.975 30.8757  23
  -4   5  10 491.874 76.3651  11
   4   5 -10 418.375 31.6611  34
   4  -5 -10 394.800 31.9211  15
   4   5 -10 379.415 34.1219  15
   4   5 -10 431.285 32.8769  31
   4   5  -9 2432.51 72.5406  31
  -4   5   9 2312.79 130.262  11
   4   5  -9 2236.02 69.2627  23
   4   5  -9 2365.43 74.8639  15
   4   5  -9 2307.05 72.0920  30
   4   5  -9 2341.96 72.1744  34
   4   5  -8 3991.51 145.056   1
   4   5  -8 4069.75 101.799  31
   4  -5  -8 3948.50 168.110  10
  -4   5   8 3556.74 159.884  11
   4   5  -8 3710.79 100.217  30
   4  -5  -8 3771.72 150.182   2
   4   5  -8 3716.82 102.872  15
   4   5  -8 3808.07 98.9059   5
  -4  -5   8 3493.25 137.457   3
   4  -5  -8 3894.39 100.268   6
   4   5  -7 516.754 29.4168   5
  -4   5   7 573.552 57.6930   3
   4   5  -7 553.070 54.2920  39
  -4   5   7 590.807 66.7074  11
   4   5  -7 577.515 56.2511   1
   4  -5  -7 533.855 57.7454   2
   4  -5  -7 604.087 33.1557   6
   4   5  -6 7527.74 229.187  39
   4   5  -6 7266.75 174.709   5
  -4   5   6 7049.31 223.218   3
   4   5  -6 7271.49 227.096   1
   4  -5  -6 7664.42 227.409   2
   4  -5  -6 7477.76 172.647   6
   4   5  -5 942.541 72.8738   4
  -4   5   5 1107.08 73.4532   3
   4   5  -5 1111.93 75.5543  39
   4   5  -5 1067.75 42.3546   5
   4  -5  -5 1019.56 80.2323  10
   4   5  -5 1098.26 74.7186   1
   4  -5  -5 1079.26 71.7230   2
   4  -5  -5 1051.74 41.6828   6
   4   5  -4 53260.3 1189.21   4
  -4   5   4 56072.9 1188.14   3
   4   5  -4 55018.7 1193.92  39
   4   5  -4 54272.3 1128.02   5
   4  -5  -4 54383.7 1187.51  10
   4   5  -4 54315.9 1193.18   1
   4  -5  -4 52331.8 1123.52   6
   4  -5  -4 54968.7 1186.17   2
   4   5  -3 4682.11 170.270  39
   4   5  -3 5117.25 125.501   5
   4   5  -3 4858.13 158.734   9
  -4   5   3 5084.22 168.924   3
   4   5  -3 4775.49 169.750   1
   4   5  -2 22328.6 529.491   9
  -4   5   2 23026.9 542.166   3
   4   5  -1 589.720 56.1650   4
   4   5  -1 661.471 49.0859   9
   4   5  -1 577.639 57.5498  39
   4   5  -1 650.017 32.1169   5
   4   5  -1 511.923 50.5354   1
   4  -5  -1 751.717 56.7354   2
  -4   5   1 642.272 54.5210   3
   4  -5  -1 649.352 32.0935   6
   4   5   0 9089.02 246.427   9
   4   5   0 8860.40 257.811  39
   4   5   0 9162.88 205.258   5
   4   5   0 8659.18 256.089   1
   4  -5   0 8457.40 200.463   6
   4  -5   0 8912.93 250.135   2
   4   5   0 9057.86 255.787   4
   4   5   1 14527.0 371.344   4
  -4   5  -1 14818.5 371.674   3
   4   5   1 13747.1 372.277   1
   4  -5   1 14180.0 313.599   6
   4   5   1 14584.5 317.965   5
   4  -5   1 14616.8 367.478   2
   4   5   1 13593.8 371.909  39
   4   5   2 1182.08 76.4842   4
   4  -5   2 1186.80 43.7526   6
   4   5   2 994.756 71.9751   1
  -4   5  -2 1317.33 77.4180   3
   4   5   2 1089.11 43.4367   5
   4  -5   2 1177.74 71.8335   2
   4   5   2 1111.97 75.2591  39
   4  -5   3 4346.64 112.139   6
  -4   5  -3 4536.62 162.093   3
   4   5   3 4610.78 163.417   1
   4   5   3 4660.15 116.296   5
   4  -5   3 4512.77 157.216   2
   4   5   3 4427.30 163.628  39
   4   5   4 32468.7 753.786  39
  -4  -5  -4 32809.4 691.300  28
   4  -5   4 32778.9 746.898   2
   4   5   4 33086.8 690.604   5
  -4   5  -4 31024.1 748.735   3
   4  -5   4 32304.9 686.474   6
  -4   5  -4 31865.0 688.850  13
   4   5   4 33319.4 754.535   1
  -4   5  -5 44386.8 942.760  36
  -4  -5  -5 45258.8 942.798  33
   4  -5   5 45271.5 1002.06   2
  -4  -5  -5 44113.5 937.471  21
  -4   5  -5 44439.7 940.582  22
   4   5   5 45004.6 945.468  17
   4   5   5 45908.7 1006.66   1
  -4  -5  -5 45111.8 945.682  28
   4   5   5 44905.4 942.193   5
  -4  -5  -6 51.1432 28.9936  21
  -4   5  -6 7.23607 31.5151  36
  -4  -5  -6 22.2544 20.1778  33
   4   5   6 31.4996 21.6255  17
  -4  -5  -6-2.31344 28.9747   3
  -4   5  -6 10.1028 23.0730  22
  -4   5  -6 25.1694 43.4776   4
   4   5   7 627.971 37.0082  17
  -4   5  -7 689.273 43.7666  36
  -4  -5  -7 676.132 37.5456  33
  -4  -5  -7 670.773 40.4671  21
   4   5   8 5341.30 135.708  17
  -4   5  -8 5313.16 138.111  36
  -4  -5  -8 5274.54 137.992  28
  -4  -5  -8 5269.17 137.415  33
  -4  -5  -8 5265.39 134.957  21
   4   5   9 1958.75 64.0552  17
  -4  -5  -9 1990.57 68.2539  33
  -4   5  -9 1963.06 70.4491  36
  -4   5  -9 1903.53 64.5254  29
  -4  -5  -9 1981.43 67.5741  28
  -4  -5  -9 1979.22 68.3004  21
  -4  -5 -10 4796.39 125.786  33
  -4   5 -10 4810.32 124.681  36
  -4  -5 -10 4724.53 123.952  28
  -4  -5 -10 4404.25 120.006  12
  -4   5 -10 4775.47 128.920  13
  -4  -5 -10 4608.92 122.208  21
  -4   5 -11 901.327 45.8922  36
  -4   5 -11 922.945 53.1880  13
  -4  -5 -11 900.553 41.2805  12
  -4  -5 -11 1004.03 46.4061  21
  -4  -5 -11 963.875 41.6021  28
  -4   5 -12 1025.69 51.6499  13
  -4  -5 -12 908.048 38.6853  12
  -4  -5 -12 971.787 43.2680  21
  -4   5 -13 784.911 42.6379  13
  -4  -5 -13 682.325 33.5882  22
  -4  -5 -13 783.145 33.2979  12
  -4   5 -14 1195.69 45.2866  37
  -4  -5 -14 1193.22 39.0442  38
  -4  -5 -14 1093.63 38.1669  12
  -4   5 -14 1186.03 43.6091  30
  -4   5 -15 175.899 20.7136  37
  -4   5 -15 122.574 16.8989  30
  -4  -5 -15 172.800 13.8746  38
   4  -6 -17 727.250 23.9102  23
   4  -6 -16 489.763 25.5364  23
   4   6 -15 59.6690 19.3539  15
   4   6 -15 80.3190 82.9341  23
   4  -6 -15 57.9418 21.4532  23
   4   6 -15 43.0900 17.7993  34
   4   6 -15 72.4887 30.4817  31
   4  -6 -15 66.0980 28.6014  18
   4   6 -15 70.5101 20.3488  19
   4   6 -14 27.9753 20.4521  15
   4   6 -14 24.2952 42.3705  23
   4   6 -14 60.3433 27.8665  31
   4   6 -14 11.3820 24.2375  30
   4  -6 -14 39.8739 32.9587  18
   4   6 -14 25.9191 21.2472  19
   4   6 -14 6.02851 20.1345  34
   4   6 -13 315.977 31.7170  19
   4  -6 -13 361.510 27.5239  15
   4   6 -13 379.322 31.2899  15
   4   6 -13 365.570 35.1020  30
   4  -6 -13 491.392 41.3891  27
   4   6 -13 305.684 29.4975  34
   4  -6 -13 513.173 47.0544  18
   4   6 -13 387.499 29.6278  23
   4   6 -13 411.691 36.6370  31
   4   6 -12 1104.09 45.3568  23
  -4   6  12 1116.93 105.962  11
   4   6 -12 1184.50 53.5762  31
   4   6 -12 1251.79 52.3555  30
   4   6 -12 1186.12 49.5857  34
   4   6 -12 1075.54 49.3433  19
   4  -6 -12 1194.74 62.3298  18
   4  -6 -12 1141.62 46.4478  15
   4   6 -12 1143.06 50.0713  15
   4  -6 -12 1225.50 60.5004  27
   4  -6 -11 1059.77 62.4388  27
   4   6 -11 1174.03 51.9092  19
   4   6 -11 1292.58 53.5102  15
   4  -6 -11 1213.40 49.1995  15
   4   6 -11 1293.61 54.6819  31
   4   6 -11 1189.76 53.7784  30
   4   6 -11 1133.97 47.4273  23
   4   6 -11 1128.64 50.0484  34
  -4   6  11 1453.73 118.316  11
   4  -6 -10 4417.95 132.674  27
   4   6 -10 4552.53 122.281  19
   4   6 -10 4693.94 123.097  30
   4   6 -10 4392.86 115.824  23
   4   6 -10 4628.07 122.624  15
  -4   6  10 4850.65 205.470  11
   4   6 -10 4960.49 125.398  31
   4   6 -10 4544.55 121.622  34
   4   6  -9 19712.3 432.311  30
   4   6  -9 19653.6 432.692  15
   4   6  -9 19716.0 432.304  34
  -4   6   9 19910.3 528.624  11
   4  -6  -9 18807.2 524.868  10
   4  -6  -9 18624.2 441.739  27
   4  -6  -8 5362.17 131.714   6
   4   6  -8 5458.17 131.378   5
   4   6  -8 5007.49 132.140  30
  -4   6   8 5363.44 204.461  11
   4  -6  -8 5315.62 208.497  10
   4   6  -8 5261.76 133.255  31
   4   6  -8 5540.48 186.579   1
  -4   6   8 5088.56 193.372   4
   4  -6  -8 4849.64 184.954   2
   4   6  -7 1278.19 48.5768   5
   4  -6  -7 1368.59 88.4487   2
   4   6  -7 1390.59 51.3838  30
   4  -6  -7 1404.16 50.8819   6
   4   6  -7 1543.54 53.0398  31
   4   6  -7 1252.36 84.3191   1
   4   6  -7 1297.52 48.4424  20
   4   6  -6-3.02912 39.7624   4
   4  -6  -6 31.0526 20.4751   6
   4  -6  -6 47.9524 34.3256   2
   4   6  -6 52.8508 32.1205   1
   4   6  -6 32.3548 16.1364   5
   4   6  -6 36.7348 15.1120  20
   4  -6  -5 171.889 39.5382   2
   4   6  -5 224.961 41.3288   1
  -4   6   5 152.225 46.3185  11
   4   6  -5 203.943 22.2314   5
   4  -6  -5 172.241 23.4184   6
   4   6  -5 126.737 44.1050   4
  -4   6   5 179.725 39.5549   3
   4   6  -5 175.421 42.0264  39
   4  -6  -4 5551.79 184.569   2
   4   6  -4 5252.44 185.990   1
   4  -6  -4 5365.69 187.449  10
  -4   6   4 5071.51 178.563  11
   4   6  -4 5398.60 134.778   5
   4   6  -4 5206.32 185.286   4
  -4   6   4 5455.59 186.639   3
   4   6  -4 5419.95 190.087  39
   4  -6  -4 5358.67 131.779   6
   4   6  -3 2909.08 83.2250   5
   4   6  -3 2858.56 116.243   9
   4   6  -3 2896.47 129.187  39
  -4   6   3 2832.23 125.381   3
   4   6  -3 2856.40 125.523   1
   4   6  -2 1167.73 71.2137   9
  -4   6   2 1368.30 83.6858   3
   4  -6  -1 1570.81 86.0234   2
   4   6  -1 1712.92 96.2281  39
   4   6  -1 1681.16 55.7819   5
   4   6  -1 1602.17 90.8268   4
   4   6  -1 1533.54 80.8189   9
   4  -6  -1 1529.14 53.0823   6
  -4   6   1 1671.52 92.7460   3
   4   6  -1 1658.34 91.2677   1
   4  -6   0-2.73214 27.3585   2
   4  -6   0 11.8152 19.9424   6
   4   6   0-2.52680 25.3024   9
   4   6   0-3.11075 34.5574  39
   4   6   0 15.4240 15.2917   5
   4   6   0 3.06376 25.0496   1
   4   6   0 5.84362 35.9860   4
   4  -6   1 1021.13 41.5380   6
   4   6   1 998.688 72.2722   1
  -4   6  -1 950.033 71.9066   3
   4  -6   1 988.148 69.0643   2
   4   6   1 764.047 68.1611   4
   4   6   1 1042.23 68.4226   9
   4   6   1 1071.67 42.3505   5
   4   6   1 890.757 72.8098  39
   4   6   2 3109.82 133.947   1
   4  -6   2 3270.08 88.7037   6
  -4   6  -2 3393.64 140.599   3
   4   6   2 3217.82 90.8087   5
   4   6   2 3303.27 137.261   4
   4  -6   2 3416.89 134.434   2
   4   6   2 3002.59 135.485  39
   4   6   3 2223.36 110.254   1
   4  -6   3 2171.50 66.7507   6
  -4   6  -3 2142.55 73.2947  13
   4   6   3 2197.11 69.7676  17
   4   6   3 2158.10 110.176   4
   4   6   3 2167.16 68.4219   5
   4  -6   3 2110.82 104.962   2
  -4  -6  -3 2318.90 68.8703  28
   4  -6   4 4275.31 158.251   2
  -4  -6  -4 4241.33 110.750  28
  -4   6  -4 4028.52 108.610  29
   4   6   4 4157.06 159.607   1
   4  -6   4 4212.91 107.089   6
  -4   6  -4 3977.99 112.117  13
   4   6   4 4121.27 109.284   5
  -4  -6  -4 4198.41 106.633  33
   4   6   4 3969.66 110.423  17
  -4   6  -4 4016.55 110.287  36
   4   6   5 731.719 39.5143  17
   4  -6   5 625.711 35.4098   6
  -4   6  -5 693.040 75.1074   4
  -4  -6  -5 700.372 37.3321  21
   4  -6   5 663.846 62.1585   2
  -4  -6  -5 636.533 34.5681  33
   4   6   5 619.665 62.5488   1
   4   6   5 625.665 33.3712   5
  -4   6  -5 688.061 42.9259  36
  -4  -6  -5 624.109 35.9188  28
  -4   6  -5 636.698 40.3984  29
  -4  -6  -6 3411.76 93.9112  21
   4   6   6 3459.97 99.1264  17
  -4  -6  -6 3454.59 96.8195  33
  -4   6  -6 3466.57 100.106  36
  -4  -6  -6 3508.61 134.997   3
  -4   6  -6 3455.58 96.8827  29
  -4  -6  -6 3444.63 99.0802  28
  -4   6  -7 4181.41 112.783  29
  -4  -6  -7 4231.74 115.147  33
  -4   6  -7 4286.05 117.089  36
  -4  -6  -7 4259.59 112.172  21
   4   6   7 4194.47 115.905  17
   4   6   8 9491.92 221.511  17
  -4  -6  -8 9142.85 217.175  21
  -4  -6  -8 9449.48 222.429  33
  -4   6  -8 9312.46 216.616  29
  -4   6  -8 9597.92 222.617  36
  -4  -6  -9 9951.25 232.369  28
  -4  -6  -9 9548.23 226.406  21
  -4   6  -9 9929.46 233.889  13
  -4  -6  -9 10028.3 232.382  33
   4   6   9 9922.30 228.350  17
  -4   6  -9 9757.79 230.224  36
  -4  -6 -10 512.000 34.7296  33
  -4   6 -10 544.977 48.5767  13
   4   6  10 514.183 30.2108  17
  -4  -6 -10 539.882 38.1162  21
  -4  -6 -10 537.920 33.6420  28
  -4  -6 -11 37.8988 18.8791  28
  -4  -6 -11 19.8111 26.8931  21
  -4   6 -11 33.7524 36.4845  13
  -4   6 -12 18.2974 34.4499  13
  -4   6 -12 7.76360 26.9482  30
  -4  -6 -13 288.552 23.4014  22
  -4   6 -13 247.371 28.6102  30
  -4   6 -14 10.9557 23.4858  37
  -4  -6 -14 0.74079 12.1935  12
  -4   6 -14 12.6153 18.8253  30
  -4   7  17 340.150 20.5677  32
   4  -7 -16 437.033 20.6560  23
   4  -7 -15 382.650 25.0533  23
   4  -7 -15 341.405 24.1098  33
   4   7 -14 2233.79 66.9286  19
   4   7 -14 2363.20 71.0340  30
   4  -7 -14 2321.46 76.8410  18
   4   7 -14 2203.36 67.1053  34
   4  -7 -14 2309.34 69.9752  23
   4   7 -13 876.993 40.4051  19
   4   7 -13 855.247 39.1520  15
   4  -7 -13 925.108 50.2227  27
   4   7 -13 770.484 92.1272  23
   4   7 -13 882.524 40.2678  34
   4  -7 -13 976.352 53.5466  18
   4   7 -13 983.767 46.4785  30
   4   7 -12 6.70801 19.4915  15
  -4   7  12 4.55176 62.1441  11
   4   7 -12 78.7040 69.5124  23
   4   7 -12-14.4540 18.7030  34
   4  -7 -12-24.2630 37.0515  18
   4   7 -12 10.2491 21.6571  19
   4   7 -12-30.4645 28.3813  30
   4  -7 -12 16.2121 33.5147  27
   4   7 -11 1733.45 67.2245  31
   4   7 -11 1562.97 64.9096  23
   4   7 -11 1673.95 58.3171  15
  -4   7  11 1799.34 130.423  11
   4   7 -11 1474.95 57.2017  19
   4   7 -11 1682.17 63.2415  30
   4  -7 -11 1643.61 72.6663  27
   4   7 -11 1638.93 58.4114  34
   4   7 -10 17696.5 396.580  34
   4  -7 -10 18108.6 411.931  27
   4   7 -10 18634.7 400.351  30
   4   7 -10 17363.5 396.238  19
   4   7 -10 17638.9 394.823  15
   4   7 -10 19148.4 402.046  31
  -4   7  10 18123.2 505.472  11
   4   7  -9 596.808 36.0055  34
   4  -7  -9 482.081 50.6784  27
   4   7  -9 697.580 45.8895  31
   4  -7  -9 461.470 84.9519  10
  -4   7   9 574.438 83.0353  11
   4   7  -9 640.013 41.8365  30
   4   7  -8 930.316 46.6157  30
   4   7  -8 958.558 43.7152   8
  -4   7   8 833.345 84.8747   4
   4   7  -8 1012.49 41.4374   5
   4  -7  -8 953.348 44.1216   6
   4  -7  -8 962.843 82.2814   2
   4  -7  -8 916.676 97.0027  10
   4   7  -7 1483.70 94.5735   1
   4   7  -7 1367.78 53.4015  30
   4   7  -7 1344.21 52.6106   8
   4   7  -7 1260.28 48.7942  20
  -4   7   7 1437.66 103.318   4
  -4   7   7 1290.82 55.2329   7
   4  -7  -7 1385.67 52.2097   6
   4   7  -7 1388.35 50.9482   5
   4  -7  -7 1408.25 94.5804   2
   4  -7  -7 1229.37 102.873  10
   4   7  -6 1068.63 46.6944  30
   4   7  -6 1100.11 47.1917   8
  -4   7   6 974.477 47.9773   7
   4  -7  -6 1055.82 45.1155   6
   4  -7  -6 1000.59 79.4669   2
   4   7  -6 1007.08 79.1934   1
   4   7  -6 1062.48 82.6350   4
   4   7  -6 1074.47 44.5509   5
  -4   7   6 980.475 85.9815  11
   4   7  -6 1105.49 42.9794  20
   4   7  -5 1208.44 50.4391  25
   4   7  -5 1178.95 49.3401   8
  -4   7   5 1125.89 51.0345   7
   4  -7  -5 1111.51 46.1635   6
   4  -7  -5 1265.19 84.2137   2
   4   7  -5 1135.72 82.5516   1
   4   7  -5 1121.34 84.8984   4
   4   7  -5 1208.32 47.0039   5
  -4   7   5 1151.18 85.5847  11
   4   7  -5 1128.41 43.3878  20
   4   7  -4 1481.95 54.3413  25
   4   7  -4 1401.43 90.6108   1
   4  -7  -4 1488.06 98.4227  10
  -4   7   4 1373.65 89.3718  11
   4   7  -4 1399.28 48.7477  20
   4   7  -4 1321.06 53.2656   8
   4   7  -4 1312.27 90.0636   4
   4   7  -4 1450.26 52.8557   5
   4  -7  -4 1480.00 89.7465   2
   4  -7  -4 1338.37 51.2152   6
   4   7  -3 30.7975 31.0663   1
  -4   7   3 75.8688 43.3579  11
   4   7  -3 45.6677 17.5165   5
   4   7  -3 88.9245 17.0252  20
  -4   7   3 90.9033 31.7561  29
   4   7  -3 51.0969 22.2620   8
   4   7  -2 1114.29 73.4026   9
  -4   7   2 1083.00 76.2553  11
   4   7  -1 737.025 59.4198   9
   4   7  -1 745.211 36.3039   5
   4   7  -1 692.753 67.8547   4
  -4   7   1 783.293 61.9528  11
   4   7  -1 718.269 64.7806   1
   4  -7  -1 769.221 65.1211   2
   4  -7  -1 634.324 35.9278   6
   4   7   0 11361.5 325.211   1
  -4   7   0 11938.2 295.848  11
   4  -7   0 10938.3 255.299   6
   4   7   0 11579.3 311.001   9
   4   7   0 11145.4 258.579   8
   4   7   0 11737.7 260.133   5
   4   7   0 11663.3 326.405   4
  -4   7   0 11066.2 256.960  29
   4  -7   0 11210.0 316.236   2
  -4   7   0 11170.4 258.540  16
   4   7   1 714.160 65.7717   1
   4  -7   1 751.743 64.9493   2
   4   7   1 728.022 69.4637   4
   4   7   1 734.339 36.4705   5
  -4   7  -1 692.040 40.3668  29
   4   7   1 775.083 60.7321   9
   4  -7   1 645.069 35.4415   6
   4   7   1 697.424 37.9869   8
   4   7   1 737.142 37.6338  17
  -4   7  -1 659.992 41.7853  16
  -4  -7  -2 4790.97 117.216  28
  -4   7  -2 4159.62 116.850  29
   4   7   2 4389.11 118.422   8
   4  -7   2 4486.46 116.152   6
   4   7   2 4373.17 172.276   1
   4   7   2 4786.27 167.998   9
   4   7   2 4560.54 173.230   4
   4   7   2 4641.48 119.763   5
  -4   7  -2 4418.84 118.029  37
   4  -7   2 4714.56 171.719   2
   4  -7   3 364.924 51.9670   2
   4   7   3 380.042 30.8008   8
  -4  -7  -3 424.653 29.1848  28
  -4   7  -3 394.497 35.6150  29
   4   7   3 427.933 32.0083  17
  -4   7  -3 382.761 38.9076  37
   4   7   3 456.040 29.8964   5
   4  -7   3 408.187 30.2247   6
  -4   7  -3 457.138 36.9308   7
   4   7   3 461.011 56.7533   1
   4   7   3 405.951 58.2167   4
   4   7   4 63.7952 22.4935  17
   4  -7   4 41.5818 36.6472   2
   4   7   4 47.7008 37.0738   1
   4  -7   4 34.3796 21.9357   6
  -4  -7  -4 44.0223 17.6871  33
  -4   7  -4 32.4179 28.0437   7
   4   7   4 44.6962 17.4808   5
  -4  -7  -4 46.2537 20.2661  28
   4   7   4 47.8298 21.3770   8
  -4   7  -4 45.7211 34.8860  37
  -4   7  -4 56.9429 51.8431   4
  -4   7  -5 706.243 80.3720   4
  -4  -7  -5 723.356 38.8994  28
  -4   7  -5 643.433 42.5392  29
   4   7   5 704.128 40.3770  17
   4  -7   5 681.724 37.1219   6
  -4   7  -5 688.191 43.1897   7
   4  -7   5 639.799 67.2002   2
   4   7   5 654.618 67.1676   1
  -4   7  -5 645.644 47.9305  37
  -4  -7  -5 714.224 36.7803  33
   4   7   5 722.985 36.2750   5
  -4  -7  -6 20876.7 457.200  21
  -4  -7  -6 21555.5 465.168  33
   4   7   6 21467.3 468.930  17
  -4   7  -6 21652.2 468.024  37
  -4  -7  -6 21219.5 468.548  28
  -4   7  -6 21171.7 462.855  29
  -4  -7  -7 19604.1 440.233  21
   4   7   7 20821.5 451.372  17
  -4  -7  -7 20550.7 448.679  33
  -4   7  -7 20943.9 452.094  37
  -4   7  -7 20499.6 444.511  29
  -4  -7  -7 20532.9 451.472  28
  -4  -7  -8 3656.64 99.9510  21
   4   7   8 3601.61 103.542  17
  -4  -7  -8 3559.08 103.554  33
  -4   7  -8 3736.12 111.685  13
  -4   7  -8 3811.79 111.821  37
  -4   7  -8 3675.97 109.704  16
  -4   7  -9 5326.47 137.782  16
  -4  -7  -9 4949.16 128.249  21
   4   7   9 5305.95 131.958  17
  -4  -7  -9 5095.90 133.851  33
  -4   7  -9 5161.57 134.018  30
  -4   7  -9 5175.56 138.720  13
  -4   7  -9 5101.15 139.993  37
  -4   7 -10 22.5569 28.0857  30
  -4  -7 -10 42.5374 20.5332  28
  -4   7 -10 45.4230 31.8610  16
   4   7  10 20.6429 18.4274  17
  -4  -7 -10 31.2682 20.7455  33
  -4   7 -11 149.806 29.0009  30
  -4  -7 -11 113.270 20.0902  28
  -4   7 -12 138.821 26.6832  30
  -4  -7 -12 183.650 23.7111  38
  -4   7 -13 701.167 34.1280  30
  -4  -7 -13 802.505 30.6315  22
  -4   7 -14 187.732 18.8785  30
  -4   7 -14 240.317 22.5291  37
  -4   8  16 65.1400 21.9386  32
   4  -8 -15 17.9226 14.3500  23
   4  -8 -15-0.49788 15.1896  33
   4  -8 -15-11.3099 24.4025  18
   4  -8 -14 55.1196 26.0122  27
   4  -8 -14 46.3174 29.9892  18
   4  -8 -14 73.2044 19.8520  23
   4  -8 -13 27.9108 30.7817  27
   4   8 -13 20.3504 16.6004  34
   4  -8 -13 18.2359 33.0219  18
   4   8 -13 56.2552 26.5003  30
   4  -8 -12 18.5292 33.1810  27
   4   8 -12 17.4040 28.3668  30
   4   8 -12 33.7442 17.9029  34
   4   8 -12 27.7024 19.4027  19
   4   8 -11 834.906 39.6074  19
   4   8 -11 1029.02 49.1243  30
  -4   8  11 987.154 101.127  11
   4   8 -11 942.746 40.7103  34
   4  -8 -11 968.240 57.1051  27
   4   8 -10 1415.54 59.4738  30
   4   8 -10 1348.15 51.5735  34
   4   8 -10 1276.45 50.0068  19
   4  -8 -10 1380.89 69.2196  27
  -4   8  10 1511.54 117.680  11
   4   8  -9 5746.47 145.603  30
   4   8  -9 5466.21 139.377  34
   4   8  -9 5623.12 138.508  19
   4  -8  -9 5552.33 227.633  10
   4  -8  -9 5311.20 154.822  27
   4   8  -8 8675.88 212.904  30
  -4   8   8 8355.12 293.182   4
   4   8  -8 9207.63 210.322  34
   4  -8  -8 8103.07 282.594   2
   4   8  -8 9256.85 212.210   5
   4   8  -8 8907.88 211.558   8
   4  -8  -8 9086.42 210.894   6
   4  -8  -8 8874.22 302.047  10
  -4   8   7 1420.03 107.025  11
   4  -8  -7 1601.23 116.020  10
   4   8  -7 1431.67 56.5636   8
  -4   8   7 1365.54 109.470   4
   4   8  -7 1549.72 55.5831   5
   4   8  -7 1362.17 51.9144  20
   4  -8  -7 1513.16 102.731   2
   4  -8  -7 1428.55 55.3192   6
  -4   8   7 1370.99 59.5119   7
  -4   8   6 2033.72 120.342  11
   4  -8  -6 2246.41 131.069  10
   4   8  -6 2026.34 69.9821   8
  -4   8   6 2161.46 130.309   4
   4   8  -6 2037.54 116.526   1
   4   8  -6 2029.98 119.126   4
   4   8  -6 2018.90 67.8543   5
   4   8  -6 1908.83 64.1137  20
   4  -8  -6 2132.64 119.970   2
  -4   8   6 2068.04 72.3121   7
   4  -8  -6 2036.34 67.5507   6
  -4   8   5 4229.15 119.059   7
   4  -8  -5 4344.27 114.681   6
   4   8  -5 4455.71 180.034   1
  -4   8   5 4150.52 172.755  11
   4   8  -5 4448.75 118.843   8
  -4   8   5 4122.11 186.430   4
   4   8  -5 4322.00 117.142   5
   4   8  -5 4118.36 174.861   4
   4   8  -5 4251.03 112.254  20
   4  -8  -5 4132.16 172.355   2
   4   8  -5 4377.82 119.912  25
   4  -8  -4 448.933 31.7709   6
  -4   8   4 440.940 37.7336   7
   4   8  -4 401.452 56.8723   1
   4   8  -4 427.267 30.4502   5
  -4   8   4 401.681 61.0992  11
   4   8  -4 440.636 34.3074   8
   4   8  -4 408.066 61.9922   4
   4   8  -4 467.729 28.6595  20
   4   8  -4 378.921 30.6189  25
   4  -8  -4 405.911 57.6942   2
   4   8  -3 2475.16 77.0474   5
  -4   8   3 2339.21 118.717  11
  -4   8   3 2322.65 78.6917   7
   4   8  -3 2535.75 128.726   1
   4   8  -3 2449.72 72.1889  20
   4   8  -3 2346.35 77.9522   8
   4   8  -3 2490.27 75.9145  25
  -4   8   3 2307.87 82.0264  16
   4   8  -3 2470.86 73.5276  17
  -4   8   2 24355.7 574.459  11
  -4   8   2 22602.2 517.250  16
   4   8  -2 24353.6 513.945  17
  -4   8   2 23892.0 519.113   7
   4   8  -1 2507.83 81.2181   8
   4   8  -1 2656.10 119.801   9
   4   8  -1 2640.73 131.265   1
  -4   8   1 2557.50 84.5808  16
   4   8  -1 2726.65 80.6287  17
   4  -8  -1 2517.47 124.405   2
   4  -8  -1 2411.84 76.9425   6
  -4   8   1 2685.93 115.235  11
   4   8  -1 2677.81 80.9203   5
   4   8  -1 2615.11 132.172   4
   4   8   0 244.248 26.7928  17
  -4   8   0 249.836 44.5797  11
   4  -8   0 212.248 26.7512   6
   4   8   0 231.261 52.0034   4
   4   8   0 219.959 39.9647   9
   4   8   0 222.969 27.8279   8
  -4   8   0 214.311 35.1818  29
  -4   8   0 172.350 36.0099  16
   4   8   0 221.053 46.3780   1
   4  -8   0 218.518 45.8763   2
   4   8   0 255.835 24.5472   5
   4  -8   1 38.2045 22.1121   6
   4   8   1 21.4857 26.0487   9
   4   8   1 10.4345 22.4902   8
  -4   8  -1 16.8827 31.6077  29
  -4  -8  -1 25.5272 16.4062  28
   4   8   1 45.2953 22.3203  17
  -4   8  -1 53.9556 29.2436   7
  -4   8  -1 38.3084 32.4172  16
   4  -8   1 23.9267 35.7343   2
   4   8   1-14.9153 46.7004   4
   4   8   1 22.5414 16.9347   5
   4   8   1 45.1338 34.3853   1
   4   8   2 1207.53 89.5401   1
   4  -8   2 1187.45 86.5083   2
   4   8   2 1318.79 83.6246   9
  -4   8  -2 1253.10 55.5781  29
  -4  -8  -2 1293.29 48.5914  28
   4   8   2 1152.27 51.1610   8
  -4   8  -2 1186.91 100.227   4
  -4   8  -2 1184.24 56.0653  37
  -4   8  -2 1223.77 55.8287   7
   4  -8   2 1231.79 49.4461   6
   4   8   2 1260.59 50.6849   5
   4   8   2 1367.19 95.7396   4
  -4   8  -3 228.504 65.0414   4
   4   8   3 250.260 55.0477   4
   4  -8   3 186.821 46.4580   2
   4   8   3 216.308 24.5311   5
  -4  -8  -3 237.248 25.5008  28
  -4   8  -3 217.771 34.7853  29
   4   8   3 195.047 48.1141   1
  -4   8  -3 176.554 33.0994   7
  -4   8  -3 197.428 39.3596  37
   4  -8   3 208.651 27.5303   6
   4   8   3 173.770 27.7939  17
   4   8   3 243.577 44.3905   9
   4   8   3 195.251 26.7360   8
  -4   8  -4 1730.50 68.8998   7
   4  -8   4 2003.81 65.7205   6
   4  -8   4 1892.72 110.491   2
   4   8   4 2013.68 69.9133  17
  -4   8  -4 1937.73 72.5163  37
  -4   8  -4 1807.64 68.6634  29
   4   8   4 2077.33 109.610   9
  -4  -8  -4 2040.00 63.0216  33
  -4  -8  -4 1950.58 66.7785  28
  -4   8  -4 1808.61 124.449   4
   4   8   4 1939.99 66.1735   8
   4   8   4 1905.68 115.553   4
   4   8   4 2004.48 67.2434   5
  -4   8  -5 851.974 53.2472  37
   4  -8   5 910.381 42.3703   6
  -4  -8  -5 866.258 40.2641  33
   4   8   5 823.629 45.1874  17
  -4   8  -5 807.873 87.2411   4
   4   8   5 863.427 41.3501   5
  -4   8  -5 812.609 47.8885  29
  -4   8  -5 853.568 47.8808   7
  -4  -8  -5 802.844 42.7150  28
  -4   8  -5 892.222 53.7019  16
   4  -8   5 805.920 76.9495   2
  -4   8  -6 352.350 39.1982  29
  -4   8  -6 358.193 49.5270  37
  -4  -8  -6 358.635 32.8742  28
  -4  -8  -6 395.158 31.5761  33
   4   8   6 383.144 35.3787  17
  -4   8  -6 361.347 45.9559  16
  -4   8  -7 454.411 50.8840  37
  -4  -8  -7 463.023 35.4861  28
  -4  -8  -7 448.888 33.6118  33
  -4   8  -7 372.966 34.3974  30
  -4   8  -7 399.971 37.3898  29
   4   8   7 438.568 35.5377  17
  -4   8  -7 459.025 46.4220  16
  -4   8  -8 6145.97 160.589  37
  -4  -8  -8 6057.13 155.685  28
  -4  -8  -8 6143.95 153.024  33
  -4   8  -8 6120.30 152.293  30
  -4   8  -8 6048.72 157.872  16
   4   8   8 6101.30 154.212  17
   4   8   9 3850.49 104.339  17
  -4  -8  -9 3937.38 105.785  33
  -4   8  -9 3839.33 105.797  30
  -4   8  -9 3911.90 109.898  16
  -4   8  -9 3823.89 113.084  37
   4   8  10 949.498 38.2541  17
  -4  -8 -10 976.471 40.2202  12
  -4  -8 -10 970.851 41.9761  33
  -4   8 -10 899.165 44.7358  30
  -4  -8 -11 273.946 21.7463  12
  -4  -8 -11 258.311 22.2153  28
  -4   8 -11 257.184 29.5497  30
  -4   8 -12 130.842 24.1770  30
  -4  -8 -12 156.492 17.5147  12
  -4  -8 -12 147.603 20.5703  38
  -4  -8 -13 226.947 17.7472  38
  -4  -8 -13 243.528 17.5914  22
  -4  -8 -13 205.878 15.9634  12
  -4   9  16 296.901 18.6154  32
  -4   9  15 1289.50 43.0856  32
   4  -9 -15 1049.47 35.9481  33
   4  -9 -14 1729.49 53.5869  27
   4  -9 -14 1566.96 45.3720  23
   4  -9 -13 1350.57 54.0261  27
   4  -9 -12 764.042 47.0308  27
   4  -9 -11-11.9638 35.5489  27
   4  -9 -11 7.23793 35.0342  18
   4   9 -11 19.6297 16.1880  34
   4   9 -10 1029.06 42.3864  34
   4  -9 -10 1027.73 59.3065  27
   4   9  -9 3636.10 99.1456  34
   4  -9  -9 3683.58 100.892   6
   4  -9  -9 3872.64 184.548  10
  -4   9   8 9980.01 327.843  11
   4  -9  -8 10145.1 333.887  10
   4  -9  -8 10122.1 237.448   6
   4   9  -8 10130.7 234.993  34
   4   9  -8 10063.8 238.282   8
   4  -9  -8 9933.85 320.003   2
   4   9  -8 10835.1 240.070   5
   4  -9  -7 397.424 33.5376   6
   4  -9  -7 302.187 64.1743   2
   4  -9  -7 424.523 49.2972  27
  -4   9   7 400.268 73.5585  11
   4  -9  -7 332.412 79.7346  10
   4   9  -7 473.767 32.2669   5
  -4   9   7 396.127 40.7706   7
   4   9  -7 444.633 35.4117   8
   4   9  -7 378.196 28.6042  20
  -4   9   7 340.081 77.3856   4
   4  -9  -6 141.599 49.5081   2
  -4   9   6 116.657 66.9991   4
   4   9  -6 141.715 58.5193   4
   4  -9  -6 191.348 70.6004  10
  -4   9   6 107.524 60.3264  11
   4  -9  -6 145.432 28.3888   6
   4   9  -6 152.466 30.2913   8
   4   9  -6 167.463 22.6979  20
   4   9  -6 189.047 25.8951   5
  -4   9   6 129.575 34.7460   7
  -4   9   5 9129.68 222.433   7
   4  -9  -5 9131.45 216.877   6
   4  -9  -5 8792.86 292.863   2
   4   9  -5 9337.47 222.819  25
  -4   9   5 9520.47 294.316  11
   4  -9  -5 9079.07 299.602  10
   4   9  -5 9442.98 222.059   5
   4   9  -5 8944.49 296.151   4
   4   9  -5 8972.57 221.296   8
  -4   9   5 9487.65 317.488   4
   4   9  -5 9101.99 214.979  20
   4  -9  -4 541.743 36.8990   6
  -4   9   4 441.139 41.5541   7
   4   9  -4 683.142 74.7589   1
   4   9  -4 593.531 36.2655   5
   4  -9  -4 431.498 63.4147   2
   4   9  -4 573.775 37.0321  25
  -4   9   4 477.781 77.7669   4
   4   9  -4 636.890 76.2833   4
  -4   9   4 478.284 68.8951  11
   4   9  -4 560.150 39.5270   8
   4   9  -4 549.120 32.6441  20
   4   9  -3 2001.93 74.6212   8
   4   9  -3 2139.80 73.3896   5
   4   9  -3 2122.77 69.5243  17
  -4   9   3 2127.58 77.0522   7
   4   9  -3 2259.00 126.955   1
  -4   9   3 2096.56 136.801   4
   4   9  -3 2307.28 73.0541  25
   4   9  -3 2203.49 68.7597  20
  -4   9   3 2049.66 115.123  11
  -4   9   2 264.244 55.3270  11
  -4   9   2 244.106 36.3960   7
  -4   9   2 271.534 42.5441  16
   4   9  -2 316.290 29.7320  17
   4   9  -2 314.998 26.2837  20
  -4   9   2 262.729 68.7957   4
   4   9  -1 1103.37 88.9216   1
   4  -9  -1 1045.81 48.1052   6
   4   9  -1 1113.04 49.4241   5
   4   9  -1 1198.35 95.8241   4
   4  -9  -1 1155.83 89.9491   2
   4   9  -1 1038.19 50.7616   8
  -4   9   1 1094.82 77.9197  11
  -4   9   1 1123.18 59.3380  16
   4   9  -1 1197.40 50.7781  17
  -4   9   1 1051.33 56.2151  29
  -4   9   0 1013.33 56.8281  16
   4   9   0 1043.22 86.0513   1
   4  -9   0 937.920 45.4986   6
   4   9   0 1038.42 47.6177   5
   4   9   0 972.760 89.4890   4
   4  -9   0 998.324 84.4382   2
   4   9   0 936.922 48.6559   8
   4   9   0 957.184 73.5573   9
  -4   9   0 958.783 53.6201  29
   4   9   0 1050.72 48.1882  17
   4   9   1 144.880 26.9818  17
   4  -9   1 139.226 26.0393   6
  -4   9  -1 127.618 33.9891   7
   4   9   1 127.828 45.4161   1
   4  -9   1 121.492 46.0477   2
   4   9   1 132.334 35.4046   9
   4   9   1 145.190 28.7008   8
  -4   9  -1 112.458 60.4071   4
   4   9   1 140.684 55.5813   4
   4   9   1 126.617 22.3261   5
  -4   9  -1 154.719 38.5900  16
  -4   9  -1 154.168 36.3754  29
  -4  -9  -1 142.885 20.1416  28
   4  -9   2 65.3092 42.9112   2
   4   9   2 45.7168 31.2137   9
   4   9   2 46.8645 24.9027   8
  -4   9  -2 49.7901 31.2084   7
   4   9   2 36.1726 19.4021   5
  -4   9  -2 42.3059 56.4124   4
   4   9   2 76.8806 51.7114   4
   4  -9   2 29.3288 24.5890   6
  -4   9  -2 68.7469 34.9904  29
  -4  -9  -2 65.4920 20.1390  28
  -4   9  -2 60.6500 38.4993  37
  -4   9  -3 2831.51 92.1001  37
   4  -9   3 2717.03 140.652   2
  -4  -9  -3 2973.84 85.7181  28
   4   9   3 2903.97 146.234   4
   4   9   3 2707.39 86.8044   5
  -4   9  -3 2767.40 89.6727  29
  -4   9  -3 2711.69 91.6745   7
   4  -9   3 2869.97 85.2728   6
  -4   9  -3 2994.58 161.095   4
   4   9   3 2685.91 127.534   9
   4   9   3 2720.34 86.7601   8
   4   9   4 1263.87 97.2160   4
   4   9   4 1131.51 49.8430   5
  -4   9  -4 1117.92 56.3512  29
   4   9   4 1246.17 54.6385  17
  -4   9  -4 1078.89 59.3751  37
  -4   9  -4 1219.30 61.0507  16
   4  -9   4 1170.91 93.6656   2
   4   9   4 1166.67 82.2012   9
  -4   9  -4 1105.65 55.9658   7
   4   9   4 1173.65 50.3928   8
  -4  -9  -4 1203.12 50.5705  28
   4  -9   4 1145.83 50.1732   6
  -4   9  -4 1117.41 105.777   4
   4   9   5 7068.74 180.618  17
  -4   9  -5 7262.58 182.011  37
  -4  -9  -5 7369.07 178.580  28
  -4   9  -5 7347.35 183.807  16
  -4   9  -5 7094.05 179.963   7
   4   9   5 7093.94 173.898   8
   4   9   5 6930.32 235.391   9
   4   9   5 7003.48 176.037   5
   4  -9   5 7152.91 173.559   6
  -4   9  -5 6922.93 176.453  29
  -4   9  -5 6967.26 261.622   4
  -4  -9  -5 7357.97 172.489  33
   4   9   6 367.143 33.5347  17
  -4   9  -6 384.871 47.7480  37
   4   9   6 394.780 53.0666   9
  -4  -9  -6 359.172 31.5856  28
  -4  -9  -6 396.516 28.9377  33
  -4   9  -6 351.284 44.1058  16
  -4   9  -6 367.291 38.2623  29
  -4   9  -7 11665.7 271.489  30
   4   9   7 11981.4 278.847  17
  -4   9  -7 12203.1 282.111  37
  -4  -9  -7 12239.9 278.777  28
  -4  -9  -7 12241.6 274.059  33
  -4   9  -7 12287.4 281.673  16
   4   9   7 11725.9 342.632   9
  -4   9  -8 735.449 40.3917  25
  -4   9  -8 812.112 54.3183  37
  -4  -9  -8 779.771 40.3572  28
   4   9   8 801.121 40.7040  17
  -4  -9  -8 800.265 38.4247  33
  -4   9  -8 773.259 49.0176  16
  -4   9  -8 751.320 41.3501  30
  -4   9  -9 1312.37 62.1836  37
  -4  -9  -9 1331.46 50.4472  28
  -4  -9  -9 1311.75 48.7446  33
  -4   9  -9 1404.76 57.7750  16
  -4   9  -9 1249.99 50.9352  30
   4   9   9 1359.29 49.7812  17
   4   9  10 1648.89 50.2511  17
  -4  -9 -10 1604.84 51.2390  12
  -4  -9 -11 148.565 20.8885  38
  -4   9 -11 128.366 25.0932  30
  -4  -9 -11 151.741 18.2532  12
  -4  -9 -12 10.1358 14.8329  38
  -4  -9 -12 18.7489 12.1965  12
  -4   9 -12 11.6132 17.8366  30
  -4  -9 -13 65.4909 11.1928  38
  -4  -9 -13 54.2284 11.0251  22
   4 -10 -15 393.886 17.0137  33
   4 -10 -14 133.982 20.1096  27
   4 -10 -13 26.8136 24.6097  27
   4 -10 -12 526.197 40.2149  18
   4 -10 -12 568.303 39.3355  27
   4 -10 -11 843.053 49.0126  18
   4 -10 -11 812.383 49.4353  27
   4  10 -10 404.549 25.0523  34
   4 -10 -10 388.510 42.0815  18
   4  10  -9 3659.52 96.6839  34
   4 -10  -9 3830.20 181.404  10
   4 -10  -8 3258.38 172.084  10
   4 -10  -8 3144.09 107.735  27
   4 -10  -8 3317.55 95.1474   6
   4  10  -8 3317.74 90.1950  34
   4  10  -8 3258.45 94.7114   8
  -4  10   8 3416.90 101.169   7
  -4  10   8 3340.93 169.596  11
   4 -10  -7 1344.81 56.0549   6
  -4 -10   7 1443.80 97.4789   2
   4  10  -7 1379.31 57.0037   8
  -4  10   7 1437.53 62.6550   7
   4 -10  -7 1188.85 111.559  10
   4 -10  -7 1329.36 108.552   2
   4  10  -7 1402.34 51.9987  20
   4 -10  -7 1364.74 67.8450  27
   4  10  -7 1390.61 55.8746   5
  -4  10   7 1279.06 110.457  11
  -4  10   7 1418.49 122.255   4
  -4  10   6 1976.49 74.1521   7
   4  10  -6 1901.19 69.2219   8
   4 -10  -6 1870.66 132.635  10
   4 -10  -6 1727.96 121.468   2
   4  10  -6 1884.59 62.6640  20
  -4  10   6 1746.55 136.611   4
   4 -10  -6 1621.76 75.4180  27
   4  10  -6 1925.80 125.899   4
   4  10  -6 1645.29 65.2453   5
  -4  10   6 2185.82 128.927  11
   4 -10  -6 1766.52 65.9565   6
   4  10  -5 7965.53 197.132   8
  -4  10   5 8247.62 199.295   7
   4 -10  -5 7895.80 278.137  10
   4 -10  -5 7629.64 274.122   2
   4  10  -5 7987.36 189.020  20
  -4  10   5 7879.61 297.468   4
   4 -10  -5 7282.09 198.729  27
   4 -10  -5 7876.44 191.591   6
  -4  10   5 8201.49 269.896  11
   4  10  -5 7859.06 277.466   4
   4  10  -5 7650.60 195.080   5
   4  10  -4 2354.59 138.064   4
   4  10  -4 2322.92 77.0304   5
   4 -10  -4 2191.87 131.208   2
   4  10  -4 2094.63 76.5704   8
   4 -10  -4 2081.44 72.9865   6
  -4  10   4 2010.47 78.2034   7
  -4  10   4 1982.23 120.493  11
   4 -10  -4 2207.31 135.899  10
   4  10  -4 2267.55 70.6943  20
  -4  10   4 2097.40 143.043   4
   4 -10  -3 550.707 73.9485   2
  -4  10   3 609.542 90.7445   4
   4  10  -3 725.175 85.5177   4
   4  10  -3 657.995 37.9546  17
  -4  10   3 654.195 46.8928   7
   4  10  -3 608.877 39.0404   5
  -4  10   3 638.608 76.0425  11
   4  10  -3 654.730 36.3971  20
   4  10  -3 656.088 43.6754   8
   4  10  -2 666.416 40.2933  17
  -4  10   2 577.740 47.7313   7
   4  10  -2 618.194 36.0008  20
  -4  10   2 627.200 93.8067   4
  -4  10   2 636.381 69.6598  11
   4  10  -1 11436.8 274.422   8
   4  10  -1 11489.7 272.933   5
   4  10  -1 11854.5 364.800   4
   4 -10  -1 11108.9 267.310   6
   4 -10  -1 11608.3 354.643   2
   4  10  -1 12249.4 272.067  17
   4  10   0 303.668 69.6237   4
   4 -10   0 171.704 53.4389   2
   4  10   0 219.236 32.3536   8
   4 -10   0 173.594 29.3316   6
   4  10   0 153.997 25.3090   5
  -4  10   0 232.011 46.0704  16
   4  10   0 192.161 30.2407  17
  -4  10  -1 6950.19 271.291   4
   4 -10   1 6563.38 169.636   6
  -4  10  -1 6958.44 178.712   7
   4 -10   1 6943.03 249.010   2
   4  10   1 7151.84 176.714  17
   4  10   1 6401.13 174.888   8
   4  10   1 6828.77 226.290   9
  -4 -10  -1 7089.49 165.344  28
   4  10   1 6895.40 251.569   4
   4  10   1 7007.16 176.160   5
   4  10   2 1983.53 125.650   4
   4  10   2 2110.05 73.5403   5
   4 -10   2 2176.54 126.285   2
  -4  10  -2 2060.26 142.935   4
   4 -10   2 1963.36 69.6522   6
  -4  10  -2 2016.64 77.3235  29
   4  10   2 1998.92 73.1548   8
  -4  10  -2 1956.12 77.1734   7
   4  10   2 1920.42 106.076   9
   4  10   2 2081.11 74.7305  17
  -4 -10  -2 2159.11 66.9827  28
   4  10   3 5357.04 213.975   4
   4  10   3 5396.46 144.277   5
   4 -10   3 5428.06 215.187   2
  -4  10  -3 5480.36 145.058  29
  -4  10  -3 5857.32 237.131   4
   4 -10   3 5561.39 140.668   6
  -4 -10  -3 5438.82 139.014  28
   4  10   3 5372.30 194.215   9
  -4  10  -3 5162.33 146.533   7
   4  10   3 5385.70 143.042   8
  -4 -10  -4 1051.47 83.5200   2
  -4 -10  -4 1121.99 48.0794  28
   4  10   4 1029.00 75.8125   9
   4  10   4 1027.45 48.2135   8
  -4  10  -4 1086.56 55.3274   7
   4  10   4 1109.93 95.0290   4
   4  10   4 1136.40 49.4103   5
   4 -10   4 1059.69 92.0916   2
   4  10   4 1090.15 51.7379  17
  -4  10  -4 1060.86 53.8438  29
  -4  10  -4 945.014 102.538   4
  -4  10  -4 1096.26 60.5193  16
   4 -10   4 1043.77 48.0436   6
  -4  10  -5 1892.54 78.2555  37
  -4 -10  -5 2102.31 64.1863  33
  -4 -10  -5 2194.09 71.2285  28
  -4  10  -5 1978.03 74.5713   7
   4  10   5 1981.52 106.784   9
   4  10   5 2126.17 68.9065   8
   4  10   5 2110.53 70.3204   5
   4 -10   5 2162.22 69.5261   6
  -4 -10  -5 2023.80 109.037   2
  -4  10  -5 2113.91 80.2083  16
   4  10   5 2235.03 75.5540  17
  -4  10  -6 2.94691 40.6061  37
   4  10   6 24.1469 23.4968  17
  -4  10  -6 37.0204 37.0652  16
  -4 -10  -6 26.8800 17.6725  33
  -4 -10  -6 40.3056 21.1917  28
  -4  10  -7 262.829 40.5042  16
  -4 -10  -7 236.980 26.1189  28
  -4 -10  -7 240.353 23.2849  33
   4  10   7 256.623 28.3711  17
  -4  10  -7 302.184 45.5087  37
  -4  10  -8 550.704 34.6170  25
   4  10   8 609.401 34.0056  17
  -4 -10  -8 594.335 33.5924  28
  -4  10  -8 587.582 48.8382  37
  -4  10  -8 520.496 33.8547  30
  -4 -10  -8 595.605 30.7102  33
   4  10   9 9255.25 205.475  17
  -4 -10  -9 9041.62 206.503  28
  -4  10  -9 9515.79 213.452  37
  -4 -10  -9 9110.66 203.376  33
   4  10  10 8292.60 180.295  17
  -4 -10 -10 8244.21 183.458  28
  -4 -10 -10 8348.38 181.976  12
   4  10  10 7877.97 178.046  20
  -4 -10 -11 1241.66 36.9333  12
  -4 -10 -11 1273.81 38.1273  38
  -4 -10 -12 7.31170 11.3278  38
   4 -11 -14 6.28290 7.91850  28
   4 -11 -14 8.90622 10.2650  33
   4 -11 -13 118.819 21.9297  27
   4 -11 -13 141.731 23.1262  18
   4 -11 -12 2114.36 67.0430  18
   4 -11 -12 2023.92 66.4558  27
   4 -11 -11 57.5432 28.2211  18
  -4  11  11 37.4827 29.6606  32
   4 -11 -10 4507.43 122.587  18
  -4  11  10 4025.29 119.102  17
   4 -11  -9 316.868 38.6993  18
  -4  11   9 385.437 37.7099  32
   4 -11  -9 292.492 40.9030  27
  -4  11   8 71.4471 34.9115  32
   4 -11  -8 76.0727 37.4452  27
   4 -11  -8 86.9322 26.1255   6
   4  11  -8 91.8387 24.2691   8
  -4  11   8 125.823 32.1318   7
   4  11  -8 96.5976 17.7983  34
   4  11  -7 2264.32 65.5049  34
   4 -11  -7 2168.56 83.3425  27
   4  11  -7 2287.93 74.4108   8
  -4  11   7 2310.03 79.6921   7
   4 -11  -7 2144.15 134.213   2
   4 -11  -7 2180.49 138.181  10
   4 -11  -7 2304.28 73.7869   6
   4  11  -7 2137.37 67.5983  20
  -4  11   7 2150.45 72.2244  32
   4  11  -6 2926.50 83.4942  20
  -4  11   6 2728.55 146.489  11
  -4  11   6 2477.64 81.4509  32
   4 -11  -6 2984.27 88.2762   6
   4  11  -6 2758.04 152.704   4
   4  11  -6 3212.59 92.7644   5
  -4  11   6 2618.38 165.085   4
   4 -11  -6 2845.58 96.9849  27
  -4  11   6 2915.62 94.6337   7
   4  11  -6 2936.92 90.3686   8
   4 -11  -6 2911.83 158.403  10
  -4 -11   6 2843.94 140.369   2
   4 -11  -6 2888.95 157.284   2
   4  11  -5 3698.34 99.8682  20
  -4  11   5 3842.87 167.783  11
   4 -11  -5 3767.52 104.664   6
   4 -11  -5 3541.62 178.974   2
  -4  11   5 3773.69 111.808   7
   4  11  -5 3556.15 106.938   8
  -4  11   5 3366.01 189.701   4
   4 -11  -5 3782.64 179.000  10
  -4  11   5 3206.81 94.5318  32
   4  11  -5 3750.57 178.724   4
   4  11  -5 3543.06 106.252   5
  -4 -11   5 3747.26 166.499   2
   4 -11  -5 3624.81 111.916  27
   4  11  -4 696.094 44.8175   8
  -4  11   4 781.084 50.0969   7
   4 -11  -4 551.798 78.8053   2
   4  11  -4 763.256 89.6364   4
  -4  11   4 665.754 95.5281   4
   4 -11  -4 690.176 41.7575   6
   4 -11  -4 694.040 91.2270  10
  -4  11   4 613.690 76.4124  11
   4  11  -4 745.654 37.9227  20
   4  11  -4 625.524 40.6804   5
   4 -11  -4 580.748 48.9227  27
  -4  11   3 61.9772 36.2104   7
   4  11  -3 51.1042 29.1718   8
   4  11  -3 39.9710 23.0694  17
   4  11  -3 70.3327 63.3600   4
  -4  11   3 43.5608 67.0726   4
   4  11  -3 59.0593 20.9153  20
   4 -11  -3 86.4126 37.4697  27
   4  11  -3 59.0943 22.5310   5
   4 -11  -3 27.5360 46.8441   2
   4  11  -2 5280.79 139.438  17
   4  11  -2 5531.07 138.420  20
   4 -11  -2 5114.97 144.626  27
  -4  11   2 5279.16 240.751   4
  -4  11   2 5368.59 148.898   7
   4  11  -1 18.8605 59.0552   4
   4  11  -1 21.2975 20.3637   5
   4  11  -1 89.7135 29.1651   8
   4 -11  -1 37.3787 26.2884   6
   4  11  -1 52.6987 21.1396  20
   4  11  -1 52.3359 26.9512  17
   4 -11  -1-13.7251 49.7613   2
   4 -11   0 76.6298 26.7631   6
   4  11   0 58.6904 28.2519   8
   4  11   0 65.1232 26.8210  17
   4 -11   0 67.7724 50.2062   2
   4  11   0 39.8983 20.9023   5
   4  11   0 74.7893 52.7455   4
  -4  11   0 48.9835 63.5439   4
   4 -11   1 3311.98 98.1236   6
   4  11   1 3315.79 102.685   8
  -4  11  -1 3194.14 104.768   7
   4  11   1 3408.63 102.632  17
   4 -11   1 3373.43 166.916   2
   4  11   1 3418.71 170.067   4
   4  11   1 3345.41 101.719   5
  -4  11  -1 3370.63 187.177   4
  -4  11  -2 4074.27 209.297   4
   4 -11   2 4114.30 189.092   2
   4 -11   2 4107.87 115.142   6
  -4  11  -2 4012.78 122.747   7
   4  11   2 4132.61 118.902   8
   4  11   2 4361.35 120.484  17
  -4 -11  -2 4444.73 181.890   2
   4  11   2 4404.47 193.402   4
   4  11   2 4047.91 118.076   5
  -4 -11  -2 4285.58 109.886  28
  -4  11  -3 1694.40 134.158   4
  -4 -11  -3 1822.81 60.6367  28
   4 -11   3 1670.92 117.561   2
   4 -11   3 1860.06 64.9961   6
   4  11   3 1732.68 65.9350   5
   4  11   3 2024.36 126.669   4
  -4  11  -3 1766.23 72.0976   7
   4  11   3 1796.38 66.4474   8
  -4 -11  -3 1796.59 110.121   2
  -4 -11  -4 620.349 68.1512   2
   4 -11   4 593.725 75.3550   2
  -4  11  -4 716.672 51.6776  16
   4  11   4 734.545 42.5665  17
  -4  11  -4 638.071 45.4208   7
   4  11   4 737.583 39.2930   8
  -4 -11  -4 684.516 36.4050  28
   4 -11   4 733.717 39.8759   6
  -4  11  -5 380.958 44.9301  16
   4  11   5 404.866 33.8345  17
   4  11   5 399.062 29.5805   8
   4 -11   5 394.848 32.0710   6
  -4  11  -5 366.491 37.0557   7
  -4 -11  -5 424.409 29.5308  28
  -4 -11  -6 2364.77 71.0135  28
   4  11   6 2280.79 73.9631  17
  -4 -11  -6 2170.02 63.3025  33
   4  11   7 33.8849 21.3405  17
[truncated: 370,653 more chars]
