# Supplementary material for: Crystal structure and Hirshfeld surface analysis of 2,6-bis­[1-(prop-2-yn-1-yl)-1H-benzo[d]imidazol-2-yl]pyridine 0.144-hydrate
Source: Acta Crystallogr E Crystallogr Commun. 2025 Nov 11;81(Pt 12):1126–30. doi: 10.1107/S2056989025009740 (PMC12810291; doi:10.1107/S2056989025009740)
Supplement: Supplementary file 2 [file e-81-01126-Isup2.hkl]

data_I                                                                          
_shelx_title ' nks2103_a.res in P2(1)/n'                                        
_shelx_refln_list_code          4                                               
_shelx_F_calc_maximum      224.61                                               
_exptl_crystal_F_000       813.79                                               
_reflns_d_resolution_high  0.7900                                               
                                                                                
loop_                                                                           
 _space_group_symop_operation_xyz                                               
 'x, y, z'                                                                      
 '-x+1/2, y+1/2, -z+1/2'                                                        
 '-x, -y, -z'                                                                   
 'x-1/2, -y-1/2, z-1/2'                                                         
                                                                                
_cell_length_a     9.6858                                                       
_cell_length_b    13.7005                                                       
_cell_length_c    15.0908                                                       
_cell_angle_alpha  90.000                                                       
_cell_angle_beta  102.943                                                       
_cell_angle_gamma  90.000                                                       
                                                                                
_shelx_F_squared_multiplier     1.000                                           
                                                                                
loop_                                                                           
 _refln_index_h                                                                 
 _refln_index_k                                                                 
 _refln_index_l                                                                 
 _refln_F_squared_calc                                                          
 _refln_F_squared_meas                                                          
 _refln_F_squared_sigma                                                         
 _refln_observed_status                                                         
   4   0   0         88.79        100.21         3.16 o                         
   6   0   0          3.68          2.73         0.62 o                         
   8   0   0          3.30          6.76         0.54 o                         
  10   0   0          3.71         17.50         1.10 o                         
   1   1   0      25894.04      27175.90       394.16 o                         
   2   1   0         10.24         10.32         0.81 o                         
   3   1   0        100.45         75.07         3.25 o                         
   4   1   0        594.05        576.66        17.55 o                         
   5   1   0         19.85         28.69         0.78 o                         
   6   1   0        848.96        814.39         7.38 o                         
   7   1   0         76.30         66.55         0.75 o                         
   8   1   0        182.82        181.27         1.51 o                         
   9   1   0         78.10         78.63         1.19 o                         
  10   1   0        206.85        198.42         2.27 o                         
  11   1   0        272.67        275.10         8.03 o                         
   0   2   0      13787.04      13735.85       199.59 o                         
   1   2   0       2221.05       2041.47        24.74 o                         
   2   2   0       1973.17       1900.85        28.55 o                         
   3   2   0        232.81        246.97         4.88 o                         
   4   2   0         16.19         17.99         1.30 o                         
   5   2   0        551.91        582.18         6.08 o                         
   6   2   0        728.64        761.21         7.81 o                         
   7   2   0        245.25        260.87         1.96 o                         
   8   2   0        138.65        137.79         1.38 o                         
   9   2   0          1.90          3.13         0.38 o                         
  10   2   0         46.52         42.41         0.95 o                         
  11   2   0         19.32         14.65         0.51 o                         
   1   3   0       7273.98       6863.55        81.93 o                         
   2   3   0        400.98        469.71        10.16 o                         
   3   3   0         37.26         52.71         2.08 o                         
   4   3   0         45.38         43.20         1.26 o                         
   5   3   0          6.33          4.55         0.72 o                         
   6   3   0          6.01          9.89         0.53 o                         
   7   3   0        120.48        111.11         1.26 o                         
   8   3   0          0.57          0.83         0.36 o                         
   9   3   0        101.75        108.96         1.26 o                         
  10   3   0         60.71         64.45         1.09 o                         
  11   3   0         47.98         42.94         0.98 o                         
   0   4   0         89.33         61.17         1.56 o                         
   1   4   0         32.00         27.52         0.69 o                         
   2   4   0        234.15        217.75         3.19 o                         
   3   4   0       1665.40       1597.88        17.75 o                         
   4   4   0       1181.06       1199.17        11.05 o                         
   5   4   0          7.62          8.71         0.74 o                         
   6   4   0        164.30        165.68         1.44 o                         
   7   4   0        164.67        166.25         1.49 o                         
   8   4   0        143.96        132.50         1.47 o                         
   9   4   0         35.90         37.13         0.75 o                         
  10   4   0          9.04          8.80         0.44 o                         
  11   4   0          0.21          0.44         0.51 o                         
   1   5   0        226.71        191.16         4.28 o                         
   2   5   0        124.14        124.19         2.45 o                         
   3   5   0        701.70        694.80         6.20 o                         
   4   5   0        382.98        408.96         4.09 o                         
   5   5   0         53.36         48.35         1.06 o                         
   6   5   0        126.12        138.83         1.50 o                         
   7   5   0         11.40         14.72         0.56 o                         
   8   5   0        208.51        230.44         2.01 o                         
   9   5   0        304.80        294.44         2.61 o                         
  10   5   0          6.17          5.99         0.39 o                         
  11   5   0         47.99         44.79         2.21 o                         
   0   6   0         18.11         12.48         1.27 o                         
   1   6   0        374.40        391.56         4.42 o                         
   2   6   0       1205.16       1186.21        14.53 o                         
   3   6   0        257.09        271.87         2.90 o                         
   4   6   0          0.01          0.25         0.41 o                         
   5   6   0         16.13         16.01         0.49 o                         
   6   6   0          3.24          2.64         0.39 o                         
   7   6   0         27.04         31.45         0.66 o                         
   8   6   0         77.77         87.15         1.01 o                         
   9   6   0         58.51         60.14         0.87 o                         
  10   6   0        106.54        114.85         1.25 o                         
  11   6   0         10.74         10.15         0.64 o                         
   1   7   0        583.54        584.89         8.26 o                         
   2   7   0        178.90        160.99         2.21 o                         
   3   7   0         43.30         45.32         1.40 o                         
   4   7   0        547.50        523.24         4.22 o                         
   5   7   0        193.85        205.80         1.75 o                         
   6   7   0        360.45        384.07         3.19 o                         
   7   7   0          3.13          6.69         0.47 o                         
   8   7   0        110.73        110.23         1.82 o                         
   9   7   0         58.61         59.85         0.85 o                         
  10   7   0         16.96         13.50         0.41 o                         
   0   8   0        140.01        122.27         3.10 o                         
   1   8   0        103.77        108.80         1.99 o                         
   2   8   0        156.99        143.94         2.56 o                         
   3   8   0         24.15         23.24         0.78 o                         
   4   8   0          9.06         10.52         0.47 o                         
   5   8   0        325.56        339.29         2.78 o                         
   6   8   0        334.29        323.08         2.97 o                         
   7   8   0         61.82         55.57         0.92 o                         
   8   8   0          7.15          8.03         0.45 o                         
   9   8   0         57.27         60.98         0.83 o                         
  10   8   0         57.65         56.07         1.16 o                         
   1   9   0         12.48         19.16         0.74 o                         
   2   9   0       1086.81       1092.58        18.39 o                         
   3   9   0         69.62         74.50         2.06 o                         
   4   9   0         44.13         45.59         0.84 o                         
   5   9   0        553.23        543.88         3.85 o                         
   6   9   0        492.93        473.98         3.73 o                         
   7   9   0          3.07          4.90         0.47 o                         
   8   9   0         63.34         67.80         0.97 o                         
   9   9   0         10.95         12.75         0.48 o                         
  10   9   0         15.06         17.95         1.99 o                         
   0  10   0        389.75        398.67         7.10 o                         
   1  10   0        453.09        455.85         6.48 o                         
   2  10   0         12.29         10.09         0.90 o                         
   3  10   0        111.29        107.93         3.20 o                         
   4  10   0          5.82          8.96         0.69 o                         
   5  10   0        695.26        652.98         5.39 o                         
   6  10   0        153.68        137.41         1.52 o                         
   7  10   0        308.99        312.36         2.94 o                         
   8  10   0        214.51        239.08         2.44 o                         
   9  10   0         19.09         15.80         0.48 o                         
   1  11   0        147.44        142.43         2.47 o                         
   2  11   0          0.35         -0.43         0.62 o                         
   3  11   0          2.89          2.10         0.57 o                         
   4  11   0          5.21          2.77         0.54 o                         
   5  11   0         25.75         21.80         0.94 o                         
   6  11   0        139.42        122.52         1.55 o                         
   7  11   0          6.52          6.34         0.43 o                         
   8  11   0         39.90         42.45         0.70 o                         
   9  11   0          0.05          0.09         0.27 o                         
   0  12   0        354.11        360.76         6.47 o                         
   1  12   0        193.12        192.98         4.88 o                         
   2  12   0          2.83          5.04         1.12 o                         
   3  12   0        216.72        211.55         3.40 o                         
   4  12   0         11.41         10.95         0.55 o                         
   5  12   0          1.20          1.47         0.51 o                         
   6  12   0          9.64         13.83         0.51 o                         
   7  12   0         87.66         95.96         1.19 o                         
   8  12   0          5.30          6.32         0.51 o                         
   1  13   0         33.07         27.67         1.64 o                         
   2  13   0        110.80        113.43         2.40 o                         
   3  13   0          4.26          5.79         0.74 o                         
   4  13   0         16.18         15.58         0.67 o                         
   5  13   0         28.77         30.09         0.94 o                         
   6  13   0         46.16         40.36         1.17 o                         
   7  13   0         44.86         44.82         0.88 o                         
   0  14   0         29.11         29.44         4.93 o                         
   1  14   0        571.19        543.54         7.20 o                         
   2  14   0          7.22          8.09         0.65 o                         
   3  14   0         73.96         68.88         1.26 o                         
   4  14   0          4.74          4.98         0.47 o                         
   5  14   0          2.54          3.13         0.39 o                         
   6  14   0          0.38          0.65         0.50 o                         
   7  14   0          3.63          1.87         0.36 o                         
   1  15   0         13.92         11.43         0.63 o                         
   2  15   0         72.17         68.12         1.16 o                         
   3  15   0         59.07         51.86         1.13 o                         
   4  15   0          3.50          2.51         0.68 o                         
   5  15   0          1.98          1.29         0.55 o                         
   0  16   0         45.12         35.63         6.38 o                         
   1  16   0          0.33          1.02         0.33 o                         
   2  16   0         55.54         51.53         2.57 o                         
   3  16   0         56.73         48.28         1.15 o                         
   4  16   0          4.12          3.84         0.60 o                         
   1  17   0          4.54          3.81         0.61 o                         
   2  17   0          6.65          5.72         0.57 o                         
 -11   0   1        146.34        121.46         4.01 o                         
  -9   0   1       2285.55       2283.83        20.48 o                         
  -7   0   1          3.78          6.67         0.51 o                         
  -5   0   1        397.68        358.48         4.48 o                         
  -3   0   1       2537.53       2419.42        36.00 o                         
  -1   0   1       4611.32       4049.48        59.10 o                         
   1   0   1         42.78         49.53         1.55 o                         
   3   0   1       2662.44       2543.49        53.88 o                         
   5   0   1        982.79        905.97        11.81 o                         
   7   0   1        123.81        132.36         2.06 o                         
   9   0   1         20.22         21.67         0.86 o                         
  11   0   1         25.92         23.27         4.63 o                         
 -12   1   1          0.31         -0.14         0.48 o                         
 -11   1   1         20.43         25.24         0.61 o                         
 -10   1   1        280.24        265.50         2.70 o                         
  -9   1   1          7.92          9.64         0.52 o                         
  -8   1   1        594.10        580.90         4.32 o                         
  -7   1   1        120.98        123.07         1.28 o                         
  -6   1   1        377.91        372.33         4.50 o                         
  -5   1   1       1612.22       1637.85        14.37 o                         
  -4   1   1       2500.02       2431.35        29.63 o                         
  -3   1   1         71.93         75.63         1.69 o                         
  -2   1   1       2974.67       2818.16        41.77 o                         
  -1   1   1        769.96        670.62        12.17 o                         
   0   1   1       1283.30       1102.99        16.65 o                         
   1   1   1         15.29         22.23         0.73 o                         
   2   1   1         77.00         90.43         1.77 o                         
   3   1   1       1142.42        995.98        11.14 o                         
   4   1   1          3.47          5.26         0.74 o                         
   5   1   1          1.89          2.69         0.40 o                         
   6   1   1       2291.35       2199.03        18.06 o                         
   7   1   1         77.01         80.84         0.98 o                         
   8   1   1        179.20        191.35         1.64 o                         
   9   1   1          0.82          1.15         0.39 o                         
  10   1   1          3.52          4.25         0.57 o                         
  11   1   1        150.35        138.55         1.98 o                         
 -11   2   1         49.78         47.55         1.08 o                         
 -10   2   1         76.12         83.83         1.53 o                         
  -9   2   1        124.20        115.22         1.43 o                         
  -8   2   1         46.61         45.42         0.71 o                         
  -7   2   1        100.75         98.83         1.14 o                         
  -6   2   1         16.80         24.60         0.72 o                         
  -5   2   1        507.43        511.31         5.63 o                         
  -4   2   1       1067.23       1107.62        14.62 o                         
  -3   2   1         46.62         44.11         1.15 o                         
  -2   2   1         17.64         15.88         1.74 o                         
  -1   2   1          3.69         11.15         6.43 o                         
   0   2   1        168.05        153.97         2.67 o                         
   1   2   1         92.11         86.42         1.41 o                         
   2   2   1       1060.91        984.97        10.80 o                         
   3   2   1       3309.69       3075.48        39.00 o                         
   4   2   1        161.22        156.27         3.02 o                         
   5   2   1         14.41         15.94         0.57 o                         
   6   2   1        540.06        557.82         5.05 o                         
   7   2   1        216.98        217.11         2.52 o                         
   8   2   1        131.95        133.74         1.73 o                         
   9   2   1        309.07        296.61         2.82 o                         
  10   2   1        134.71        134.63         1.91 o                         
  11   2   1        127.01        136.18         2.44 o                         
 -11   3   1          2.09          3.01         0.42 o                         
 -10   3   1         68.28         63.97         1.02 o                         
  -9   3   1         52.81         53.44         0.94 o                         
  -8   3   1          1.65          2.71         0.44 o                         
  -7   3   1         70.44         60.10         0.92 o                         
  -6   3   1         13.08         16.47         0.79 o                         
  -5   3   1        136.40        153.91         2.34 o                         
  -4   3   1        794.60        759.04         8.86 o                         
  -3   3   1        188.72        198.96         2.68 o                         
  -2   3   1        416.17        376.81         3.82 o                         
  -1   3   1        702.21        708.38        15.62 o                         
   0   3   1        569.22        473.50        21.21 o                         
   1   3   1       2687.47       2562.28        26.96 o                         
   2   3   1        111.68        103.10         1.62 o                         
   3   3   1        318.53        290.46         4.02 o                         
   4   3   1        598.72        603.41         7.28 o                         
   5   3   1        197.65        213.03         3.05 o                         
   6   3   1         98.83         76.18         1.15 o                         
   7   3   1         77.37         75.04         1.00 o                         
   8   3   1        122.10        128.84         1.68 o                         
   9   3   1          0.87          1.19         0.44 o                         
  10   3   1        233.46        240.15         3.04 o                         
  11   3   1         82.28         79.49         1.75 o                         
 -11   4   1          8.94          6.42         0.43 o                         
 -10   4   1         83.21         74.07         1.08 o                         
  -9   4   1          1.95          1.20         0.41 o                         
  -8   4   1        238.54        227.28         2.12 o                         
  -7   4   1         11.37         19.56         0.55 o                         
  -6   4   1        211.46        209.62         2.06 o                         
  -5   4   1          3.72          7.01         0.91 o                         
  -4   4   1          4.13          5.26         0.41 o                         
  -3   4   1        189.12        189.56         2.49 o                         
  -2   4   1       1044.65        975.73         9.63 o                         
  -1   4   1        622.74        559.69        18.15 o                         
   0   4   1       4981.43       4561.66        47.37 o                         
   1   4   1       3533.25       3288.94        34.62 o                         
   2   4   1       2208.76       2132.95        20.53 o                         
   3   4   1        120.27        120.51         2.64 o                         
   4   4   1        177.80        160.09         2.10 o                         
   5   4   1        166.72        172.85         2.36 o                         
   6   4   1         49.95         49.66         1.07 o                         
   7   4   1         42.28         45.07         0.80 o                         
   8   4   1          8.75         10.20         0.57 o                         
   9   4   1        104.89         98.76         1.54 o                         
  10   4   1          0.31          1.13         0.35 o                         
  11   4   1         15.20         15.59         0.84 o                         
 -11   5   1         27.11         24.77         0.78 o                         
 -10   5   1         16.67         14.75         0.53 o                         
  -9   5   1         64.05         71.31         0.99 o                         
  -8   5   1          0.08          2.47         0.39 o                         
  -7   5   1        186.12        187.90         1.78 o                         
  -6   5   1        183.54        191.56         1.87 o                         
  -5   5   1          1.18          1.55         0.49 o                         
  -4   5   1         37.38         29.42         0.86 o                         
  -3   5   1         13.04         15.57         0.53 o                         
  -2   5   1       1123.51       1015.38         8.77 o                         
  -1   5   1       2127.31       1909.70        29.20 o                         
   0   5   1        468.23        433.44         5.54 o                         
   1   5   1        236.03        214.59         3.21 o                         
   2   5   1          3.96          4.07         0.56 o                         
   3   5   1        131.16        132.06         1.68 o                         
   4   5   1        657.72        659.71         7.28 o                         
   5   5   1        192.26        189.20         2.59 o                         
   6   5   1          4.36          4.55         0.40 o                         
   7   5   1         35.53         31.04         0.63 o                         
   8   5   1        257.43        251.38         2.57 o                         
   9   5   1         72.63         70.60         0.94 o                         
  10   5   1         20.18         19.04         0.66 o                         
  11   5   1          0.34          0.40         0.39 o                         
 -11   6   1         15.08         13.64         0.68 o                         
 -10   6   1         44.81         46.36         0.77 o                         
  -9   6   1          5.52          4.49         0.44 o                         
  -8   6   1        358.06        358.23         2.69 o                         
  -7   6   1        120.05        125.88         1.30 o                         
  -6   6   1         27.48         26.30         0.58 o                         
  -5   6   1         12.07         10.36         0.46 o                         
  -4   6   1         61.80         74.22         1.22 o                         
  -3   6   1         70.51         70.95         1.19 o                         
  -2   6   1        191.23        192.83         3.07 o                         
  -1   6   1         90.11         96.18         2.25 o                         
   0   6   1         26.91         31.94         1.04 o                         
   1   6   1       2502.65       2447.35        27.22 o                         
   2   6   1        178.12        173.20         3.67 o                         
   3   6   1          0.49          0.50         0.33 o                         
   4   6   1         36.94         45.92         1.18 o                         
   5   6   1        257.49        259.14         2.23 o                         
   6   6   1          2.82          3.33         0.38 o                         
   7   6   1         14.71         17.89         0.56 o                         
   8   6   1         73.67         76.79         1.07 o                         
   9   6   1         43.02         45.66         0.86 o                         
  10   6   1         11.51         14.43         0.43 o                         
  11   6   1          7.70          8.42         0.52 o                         
 -11   7   1          0.27         -0.03         0.32 o                         
 -10   7   1         32.12         30.80         0.72 o                         
  -9   7   1         15.42         16.48         0.51 o                         
  -8   7   1         49.59         48.64         0.85 o                         
  -7   7   1          8.33          8.68         0.47 o                         
  -6   7   1        221.94        214.28         1.77 o                         
  -5   7   1          1.40          3.26         0.36 o                         
  -4   7   1         31.94         32.96         0.87 o                         
  -3   7   1        420.15        402.58         4.73 o                         
  -2   7   1        400.53        366.13         4.41 o                         
  -1   7   1        314.01        300.04         6.41 o                         
   0   7   1       1236.47       1217.20        15.18 o                         
   1   7   1       1053.80       1060.82        13.91 o                         
   2   7   1         45.85         46.17         1.02 o                         
   3   7   1          5.86         15.56         0.68 o                         
   4   7   1         26.96         32.48         0.65 o                         
   5   7   1          0.99          2.81         0.33 o                         
   6   7   1        147.18        136.45         1.80 o                         
   7   7   1        190.84        180.18         1.78 o                         
   8   7   1         57.89         56.48         0.98 o                         
   9   7   1         27.89         32.66         0.66 o                         
  10   7   1          1.59          1.38         0.34 o                         
 -10   8   1          0.10          0.84         0.35 o                         
  -9   8   1         74.61         86.01         1.03 o                         
  -8   8   1          7.39          8.83         0.49 o                         
  -7   8   1        105.56        107.72         1.39 o                         
  -6   8   1         86.45         87.05         1.17 o                         
  -5   8   1          5.35          9.63         0.46 o                         
  -4   8   1        116.70        119.32         1.39 o                         
  -3   8   1        736.85        756.55         7.22 o                         
  -2   8   1        193.92        195.85         4.32 o                         
  -1   8   1        417.31        409.48         8.30 o                         
   0   8   1         95.66         86.70         2.08 o                         
   1   8   1        612.73        647.08         9.30 o                         
   2   8   1        426.62        420.41         5.17 o                         
   3   8   1          0.49          0.53         0.37 o                         
   4   8   1          0.95          1.29         0.33 o                         
   5   8   1        140.53        125.66         1.23 o                         
   6   8   1        312.38        288.38         2.55 o                         
   7   8   1         99.41         92.11         1.16 o                         
   8   8   1         56.56         63.91         0.95 o                         
   9   8   1         43.48         37.96         0.71 o                         
  10   8   1         14.82         14.98         0.53 o                         
 -10   9   1         41.41         39.23         0.86 o                         
  -9   9   1         88.99         92.57         1.16 o                         
  -8   9   1         26.76         29.55         0.67 o                         
  -7   9   1         97.21         99.57         1.57 o                         
  -6   9   1         46.79         57.10         0.96 o                         
  -5   9   1         34.49         29.38         0.72 o                         
  -4   9   1         45.12         50.81         0.88 o                         
  -3   9   1         72.53         75.98         1.36 o                         
  -2   9   1        181.73        200.91         5.28 o                         
  -1   9   1         76.01        109.05         2.31 o                         
   0   9   1        554.85        528.00         6.35 o                         
   1   9   1       1568.02       1571.28        16.60 o                         
   2   9   1         56.11         58.65         1.42 o                         
   3   9   1         64.89         57.31         0.88 o                         
   4   9   1          8.13          6.37         0.40 o                         
   5   9   1          7.29         10.78         0.44 o                         
   6   9   1         41.80         39.13         0.72 o                         
   7   9   1        115.47        117.38         1.43 o                         
   8   9   1          0.16          0.62         0.35 o                         
   9   9   1         37.28         44.54         0.76 o                         
  10   9   1          3.96          2.31         0.41 o                         
  -9  10   1         21.12         20.34         0.53 o                         
  -8  10   1         42.60         41.52         0.82 o                         
  -7  10   1          0.43          3.00         0.47 o                         
  -6  10   1          0.33          0.50         0.41 o                         
  -5  10   1         75.62         65.56         1.42 o                         
  -4  10   1        538.15        534.94         5.81 o                         
  -3  10   1        381.94        391.08         4.03 o                         
  -2  10   1         20.49         22.48         0.95 o                         
  -1  10   1        599.54        594.70         7.91 o                         
   0  10   1        122.69        112.05         1.99 o                         
   1  10   1         57.03         49.75         1.33 o                         
   2  10   1          8.87          8.54         0.64 o                         
   3  10   1         12.42         10.83         0.63 o                         
   4  10   1        321.00        316.65         2.83 o                         
   5  10   1         57.55         52.26         0.77 o                         
   6  10   1        103.22        114.24         1.29 o                         
   7  10   1         37.08         41.27         0.77 o                         
   8  10   1          0.81          0.86         0.33 o                         
   9  10   1        101.45        105.66         1.84 o                         
  -9  11   1         47.12         42.48         1.00 o                         
  -8  11   1        108.40        119.71         1.52 o                         
  -7  11   1          5.28          6.62         0.46 o                         
  -6  11   1          0.78          1.95         0.49 o                         
  -5  11   1        738.95        751.61         7.91 o                         
  -4  11   1          0.00          1.91         0.48 o                         
  -3  11   1          0.58          3.04         0.45 o                         
  -2  11   1        760.22        738.14         7.02 o                         
  -1  11   1         11.55         19.14         0.84 o                         
   0  11   1        258.79        268.38         4.47 o                         
   1  11   1         49.34         49.91         2.38 o                         
   2  11   1         11.88         12.01         0.91 o                         
   3  11   1          0.79          1.81         0.52 o                         
   4  11   1        147.97        153.22         1.91 o                         
   5  11   1          8.42         11.04         0.53 o                         
   6  11   1         92.85         88.32         1.24 o                         
   7  11   1         10.70         11.74         0.48 o                         
   8  11   1         26.94         29.12         0.56 o                         
   9  11   1         18.57         24.56         0.83 o                         
  -8  12   1         51.16         46.31         0.97 o                         
  -7  12   1          1.26          0.59         0.37 o                         
  -6  12   1         61.77         63.62         1.06 o                         
  -5  12   1          2.16          2.70         0.49 o                         
  -4  12   1         98.41        107.73         1.40 o                         
  -3  12   1         44.38         44.19         1.32 o                         
  -2  12   1        100.16         94.73         1.52 o                         
  -1  12   1          3.40          3.80         0.55 o                         
   0  12   1          1.85          4.20         1.12 o                         
   1  12   1         18.40         13.91         1.36 o                         
   2  12   1          9.99          9.10         0.88 o                         
   3  12   1        226.06        224.31         2.60 o                         
   4  12   1        132.19        135.99         2.61 o                         
   5  12   1        335.74        349.32         3.48 o                         
   6  12   1         49.08         57.16         1.00 o                         
   7  12   1          0.08          2.96         0.38 o                         
   8  12   1        130.64        139.13         2.34 o                         
  -8  13   1          2.08          1.91         0.31 o                         
  -7  13   1         32.25         37.41         0.89 o                         
  -6  13   1          7.16          6.92         1.18 o                         
  -5  13   1          8.04          6.47         0.50 o                         
  -4  13   1         26.18         23.11         0.77 o                         
  -3  13   1         84.63         92.11         1.99 o                         
  -2  13   1         10.85         10.17         0.60 o                         
  -1  13   1          3.62          5.90         0.68 o                         
   0  13   1         47.55         45.08         1.41 o                         
   1  13   1         17.81         17.95         1.23 o                         
   2  13   1         53.61         55.12         1.20 o                         
   3  13   1        220.47        213.00         2.61 o                         
   4  13   1         38.00         43.59         0.95 o                         
   5  13   1          1.98          3.22         0.52 o                         
   6  13   1         63.18         66.80         1.13 o                         
   7  13   1         35.02         33.84         0.82 o                         
  -7  14   1         43.39         36.72         1.08 o                         
  -6  14   1         45.10         41.91         1.68 o                         
  -5  14   1         52.85         62.31         1.25 o                         
  -4  14   1        186.23        193.23         2.85 o                         
  -3  14   1          0.68          1.18         0.43 o                         
  -2  14   1         10.35         14.43         0.96 o                         
  -1  14   1        257.55        245.98         4.64 o                         
   0  14   1         32.67         34.18         1.11 o                         
   1  14   1         29.16         24.65         1.26 o                         
   2  14   1         20.09         19.28         0.83 o                         
   3  14   1          3.40          3.66         0.45 o                         
   4  14   1          3.27          4.89         0.43 o                         
   5  14   1          8.27          7.58         0.49 o                         
   6  14   1         47.87         44.60         1.11 o                         
  -6  15   1          0.03          0.47         0.42 o                         
  -5  15   1         11.17          7.91         0.52 o                         
  -4  15   1         16.43         14.20         1.08 o                         
  -3  15   1         22.18         22.70         0.67 o                         
  -2  15   1        156.60        139.11         3.58 o                         
  -1  15   1         96.51         86.30         1.65 o                         
   0  15   1        123.92        113.72         2.10 o                         
   1  15   1        187.54        167.08         2.72 o                         
   2  15   1          8.61          6.40         0.45 o                         
   3  15   1         10.08          8.59         0.46 o                         
   4  15   1         28.29         23.18         0.50 o                         
   5  15   1          5.43          7.04         0.42 o                         
  -4  16   1          6.68          2.72         0.40 o                         
  -3  16   1        122.44        104.80         2.86 o                         
  -2  16   1         31.57         19.14         2.50 o                         
  -1  16   1        101.15         76.30         2.67 o                         
   0  16   1         29.65         21.34         0.85 o                         
   1  16   1          4.74          4.29         0.42 o                         
   2  16   1        161.64        142.46         2.61 o                         
   3  16   1         17.87         16.13         0.53 o                         
   4  16   1          1.02          1.02         0.26 o                         
  -1  17   1          1.75          0.82         0.57 o                         
   0  17   1          0.16         -0.09         0.57 o                         
   1  17   1        231.07        155.97         4.92 o                         
   2  17   1         61.61         37.46         4.20 o                         
 -12   0   2        130.17        120.11         2.90 o                         
 -10   0   2          0.04          4.63         0.89 o                         
  -8   0   2         34.60         44.30         1.23 o                         
  -6   0   2       1488.66       1478.07        14.68 o                         
  -4   0   2         23.08         19.55         0.94 o                         
  -2   0   2        187.32        181.06         2.70 o                         
   0   0   2       2707.19       2353.14        48.69 o                         
   2   0   2        631.29        683.52        15.13 o                         
   4   0   2       1544.41       1578.10        24.75 o                         
   6   0   2        263.18        264.91         3.55 o                         
   8   0   2        542.66        544.30         5.60 o                         
  10   0   2          3.08          5.76         0.80 o                         
 -12   1   2         37.72         30.35         0.77 o                         
 -11   1   2          0.56          0.90         0.39 o                         
 -10   1   2        170.24        182.52         2.45 o                         
  -9   1   2          2.37          8.42         0.54 o                         
  -8   1   2         83.71         80.48         0.99 o                         
  -7   1   2         47.72         48.97         0.70 o                         
  -6   1   2        350.36        368.32         3.82 o                         
  -5   1   2         49.19         58.90         1.06 o                         
  -4   1   2       1730.07       1628.85        15.75 o                         
  -3   1   2          0.00          4.68         0.92 o                         
  -2   1   2        997.39        917.24        14.11 o                         
  -1   1   2       2047.49       1802.98        23.07 o                         
   0   1   2        758.44        688.46        11.84 o                         
   1   1   2          4.48          7.60         0.38 o                         
   2   1   2      22350.41      23120.28       274.41 o                         
   3   1   2          9.89         19.73         0.80 o                         
   4   1   2          3.72          6.36         0.77 o                         
   5   1   2         15.01         15.11         0.58 o                         
   6   1   2         12.50         15.15         0.44 o                         
   7   1   2        405.97        397.50         3.03 o                         
   8   1   2         60.36         61.33         1.11 o                         
   9   1   2        131.10        121.61         1.50 o                         
  10   1   2         31.46         25.38         1.11 o                         
  11   1   2         29.25         26.93         0.72 o                         
 -12   2   2         35.03         28.66         0.75 o                         
 -11   2   2        164.33        161.49         2.02 o                         
 -10   2   2        193.80        180.00         2.02 o                         
  -9   2   2          2.52          5.84         0.57 o                         
  -8   2   2          2.50          6.02         0.47 o                         
  -7   2   2        343.77        336.36         2.55 o                         
  -6   2   2        126.72        105.38         1.55 o                         
  -5   2   2       1076.90       1015.49         8.77 o                         
  -4   2   2        767.56        715.60         9.39 o                         
  -3   2   2          1.81          2.90         0.41 o                         
  -2   2   2       2115.47       1924.45        40.75 o                         
  -1   2   2       3287.93       2982.99        31.55 o                         
   0   2   2          0.04          2.23         0.66 o                         
   1   2   2      50449.99      56707.13       476.63 o                         
   2   2   2      42208.35      45877.25       421.15 o                         
   3   2   2        875.44        879.85        11.58 o                         
   4   2   2        450.41        448.87         5.90 o                         
   5   2   2        609.06        604.38         5.87 o                         
   6   2   2         27.17         29.35         0.78 o                         
   7   2   2         32.67         26.45         0.56 o                         
   8   2   2          8.66          8.59         0.44 o                         
   9   2   2         36.87         41.03         0.66 o                         
  10   2   2          8.04          7.57         0.63 o                         
  11   2   2         50.47         54.78         1.26 o                         
 -11   3   2         16.24         13.94         0.57 o                         
 -10   3   2         92.10        102.86         1.24 o                         
  -9   3   2        341.36        335.90         3.56 o                         
  -8   3   2        102.09        100.00         1.31 o                         
  -7   3   2        651.19        652.60         5.23 o                         
  -6   3   2        509.35        522.38         5.66 o                         
  -5   3   2         85.39         84.79         1.49 o                         
  -4   3   2        203.37        231.52         7.05 o                         
  -3   3   2       1350.00       1379.48        30.38 o                         
  -2   3   2       3349.08       3183.75        47.32 o                         
  -1   3   2       3078.09       2877.88        26.99 o                         
   0   3   2       1430.07       1233.56        18.84 o                         
   1   3   2      26442.45      27007.10       225.07 o                         
   2   3   2       9540.86       9161.33        77.35 o                         
   3   3   2        130.50        105.84         2.03 o                         
   4   3   2        265.71        258.24         3.65 o                         
   5   3   2        218.95        235.71         3.62 o                         
   6   3   2         13.30         16.93         0.51 o                         
   7   3   2          0.66          1.04         0.33 o                         
   8   3   2         22.95         22.34         0.57 o                         
   9   3   2          2.18          3.32         0.44 o                         
  10   3   2          1.32          2.20         0.53 o                         
  11   3   2         40.43         31.95         3.47 o                         
 -11   4   2         28.89         34.14         0.66 o                         
 -10   4   2         34.63         44.12         0.94 o                         
  -9   4   2         14.67         18.67         0.55 o                         
  -8   4   2        237.27        226.54         2.09 o                         
  -7   4   2        124.29        118.16         1.23 o                         
  -6   4   2        112.15        123.50         1.45 o                         
  -5   4   2        756.02        794.98         8.65 o                         
  -4   4   2         48.84         59.03         3.22 o                         
  -3   4   2        181.80        152.24         3.59 o                         
  -2   4   2        137.47        143.33         4.36 o                         
  -1   4   2         20.82         16.94         0.57 o                         
   0   4   2       1401.19       1370.77        21.19 o                         
   1   4   2       5807.10       5314.46        54.60 o                         
   2   4   2       2080.34       1926.45        18.64 o                         
   3   4   2         57.79         60.01         1.40 o                         
   4   4   2       1408.52       1496.92        13.57 o                         
   5   4   2        182.31        198.34         2.47 o                         
   6   4   2        540.89        549.51         4.31 o                         
   7   4   2         49.73         42.93         0.79 o                         
   8   4   2         49.30         50.22         1.17 o                         
   9   4   2         28.26         29.17         0.72 o                         
  10   4   2          1.16          1.59         0.45 o                         
  11   4   2          0.04          0.66         0.94 o                         
 -11   5   2          3.46          1.37         0.35 o                         
 -10   5   2        160.26        165.59         2.80 o                         
  -9   5   2        132.13        137.97         1.93 o                         
  -8   5   2         87.39         91.97         1.03 o                         
  -7   5   2        103.39        106.28         1.05 o                         
  -6   5   2          5.93          9.45         0.39 o                         
  -5   5   2         15.99         20.90         0.78 o                         
  -4   5   2       1009.16       1045.94        17.47 o                         
  -3   5   2         26.86         26.42         1.93 o                         
  -2   5   2        136.81        125.44         2.58 o                         
  -1   5   2          8.87          6.39         0.81 o                         
   0   5   2        727.92        708.88         9.70 o                         
   1   5   2        367.73        325.71         4.31 o                         
   2   5   2        672.85        654.42         9.18 o                         
   3   5   2       1095.54       1172.14         9.96 o                         
   4   5   2         46.40         52.90         1.39 o                         
   5   5   2         37.82         37.81         0.75 o                         
   6   5   2          8.76          7.82         0.46 o                         
   7   5   2        150.82        145.47         1.74 o                         
   8   5   2         20.05         16.61         0.62 o                         
   9   5   2          3.85          3.77         0.45 o                         
  10   5   2         90.10         84.02         2.03 o                         
  11   5   2          8.18          8.72         0.86 o                         
 -11   6   2         65.63         60.59         1.72 o                         
 -10   6   2          0.21          0.84         0.43 o                         
  -9   6   2          3.75          4.70         0.44 o                         
  -8   6   2         19.48         20.43         0.60 o                         
  -7   6   2         83.13         76.40         0.95 o                         
  -6   6   2        195.59        202.45         1.72 o                         
  -5   6   2         12.07         21.39         0.64 o                         
  -4   6   2         53.16         57.96         4.61 o                         
  -3   6   2        804.58        817.43        11.41 o                         
  -2   6   2        232.87        234.47         4.41 o                         
  -1   6   2       1167.50       1128.68        14.54 o                         
   0   6   2        618.68        623.76         6.50 o                         
   1   6   2         58.08         66.96         1.26 o                         
   2   6   2         10.85          9.41         0.57 o                         
   3   6   2        280.48        283.71         3.49 o                         
   4   6   2        143.83        149.46         2.16 o                         
   5   6   2         13.79         15.78         0.50 o                         
   6   6   2        791.07        809.05         6.80 o                         
   7   6   2        653.22        646.14         5.38 o                         
   8   6   2          0.23          1.52         0.55 o                         
   9   6   2          0.06          0.47         0.37 o                         
  10   6   2         24.32         22.62         0.59 o                         
 -11   7   2         50.29         51.92         1.87 o                         
 -10   7   2        198.72        197.37         3.54 o                         
  -9   7   2          0.29          0.47         0.38 o                         
  -8   7   2        124.98        127.53         1.37 o                         
  -7   7   2        152.20        133.03         1.38 o                         
  -6   7   2        286.73        301.78         2.25 o                         
  -5   7   2        242.39        272.56         2.03 o                         
  -4   7   2         57.29         50.58         2.43 o                         
  -3   7   2         74.67         82.12         4.14 o                         
  -2   7   2        409.80        429.79        11.32 o                         
  -1   7   2        227.40        238.30         3.97 o                         
   0   7   2          2.92          6.64         0.39 o                         
   1   7   2         36.61         35.98         1.18 o                         
   2   7   2        131.61        144.27         3.36 o                         
   3   7   2         22.28         33.82         1.15 o                         
   4   7   2        198.38        208.02         2.56 o                         
   5   7   2        256.40        245.45         2.52 o                         
   6   7   2         18.71         17.12         0.62 o                         
   7   7   2        762.74        742.16         6.32 o                         
   8   7   2        127.76        121.41         1.41 o                         
   9   7   2         59.81         69.07         1.09 o                         
  10   7   2         86.70         85.46         1.39 o                         
 -10   8   2         20.89         23.29         0.59 o                         
  -9   8   2         42.25         42.38         0.84 o                         
  -8   8   2        115.51        108.13         1.36 o                         
  -7   8   2         91.02         85.89         1.10 o                         
  -6   8   2         48.04         56.59         0.83 o                         
  -5   8   2         61.83         68.14         0.99 o                         
  -4   8   2       1092.05       1097.42        16.01 o                         
  -3   8   2        497.70        507.15         7.71 o                         
  -2   8   2        171.45        159.78         4.56 o                         
  -1   8   2        448.56        443.68         6.71 o                         
   0   8   2       1106.32       1127.49        12.04 o                         
   1   8   2         15.00         13.42         1.10 o                         
   2   8   2        327.52        344.54         4.10 o                         
   3   8   2          2.29          4.94         0.44 o                         
   4   8   2         55.86         56.91         0.82 o                         
   5   8   2         60.19         59.64         0.81 o                         
   6   8   2         13.87         12.17         0.50 o                         
   7   8   2        279.93        247.92         2.23 o                         
   8   8   2         30.20         24.95         0.65 o                         
   9   8   2          1.83          2.17         0.34 o                         
  10   8   2         61.61         56.08         1.55 o                         
 -10   9   2          0.41          0.40         0.34 o                         
  -9   9   2         35.96         45.90         0.96 o                         
  -8   9   2          5.05          7.51         0.49 o                         
  -7   9   2        113.82        117.44         1.42 o                         
  -6   9   2          7.59         10.69         0.50 o                         
  -5   9   2        352.17        357.15         3.07 o                         
  -4   9   2         17.88         13.55         0.69 o                         
  -3   9   2          4.62          5.96         0.53 o                         
  -2   9   2         71.37         69.12         1.62 o                         
  -1   9   2          6.17          8.32         0.64 o                         
   0   9   2        157.40        146.10         2.19 o                         
   1   9   2         67.01         71.69         1.11 o                         
   2   9   2         72.72         74.52         1.19 o                         
   3   9   2        102.92         92.74         1.19 o                         
   4   9   2          0.12          2.37         0.40 o                         
   5   9   2        286.73        306.77         2.47 o                         
   6   9   2         13.25         15.65         0.72 o                         
   7   9   2        332.21        332.52         2.71 o                         
   8   9   2          3.41          5.53         0.38 o                         
   9   9   2         12.66         14.62         0.58 o                         
  -9  10   2         19.46         24.95         0.56 o                         
  -8  10   2          3.07          3.18         0.40 o                         
  -7  10   2          7.18          8.81         0.56 o                         
  -6  10   2        292.76        295.02         2.71 o                         
  -5  10   2         27.85         31.30         0.94 o                         
  -4  10   2         24.37         28.87         0.99 o                         
  -3  10   2        290.84        305.57         4.19 o                         
  -2  10   2         55.40         47.77         0.93 o                         
  -1  10   2          3.67          6.39         0.60 o                         
   0  10   2        500.99        517.29         4.50 o                         
   1  10   2         12.74         15.77         0.62 o                         
   2  10   2         83.10         74.08         1.38 o                         
   3  10   2        277.89        270.55         2.67 o                         
   4  10   2         83.97         94.02         1.16 o                         
   5  10   2        110.56        111.85         1.22 o                         
   6  10   2          1.26          1.87         0.39 o                         
   7  10   2         10.15         10.54         0.45 o                         
   8  10   2         36.63         43.77         0.91 o                         
   9  10   2          1.35          1.77         0.43 o                         
  -9  11   2         13.87         14.20         0.95 o                         
  -8  11   2          2.71          4.47         0.45 o                         
  -7  11   2         29.26         38.25         0.88 o                         
  -6  11   2          0.68          0.74         0.39 o                         
  -5  11   2        442.34        422.42         4.03 o                         
  -4  11   2        244.91        245.17         3.15 o                         
  -3  11   2        322.85        337.10         3.47 o                         
  -2  11   2         52.50         46.70         0.95 o                         
  -1  11   2        130.01        121.58         1.75 o                         
   0  11   2        658.67        633.18         5.40 o                         
   1  11   2         13.05         12.20         0.72 o                         
   2  11   2          1.60          3.76         0.76 o                         
   3  11   2        124.58        124.81         1.86 o                         
   4  11   2        199.45        192.71         2.12 o                         
   5  11   2          1.63          2.37         0.42 o                         
   6  11   2          8.21         11.02         0.54 o                         
   7  11   2          2.05          2.48         0.35 o                         
   8  11   2          0.22          0.31         0.36 o                         
  -8  12   2          3.40          1.70         0.33 o                         
  -7  12   2         63.72         70.25         1.10 o                         
  -6  12   2          0.38          0.43         0.40 o                         
  -5  12   2        210.08        208.79         2.14 o                         
  -4  12   2        306.30        309.08         3.90 o                         
  -3  12   2        317.20        317.67         3.30 o                         
  -2  12   2         43.15         42.36         0.93 o                         
  -1  12   2        545.23        553.28         4.77 o                         
   0  12   2        340.17        336.85         4.35 o                         
   1  12   2        547.63        553.64         6.32 o                         
   2  12   2         73.29         78.19         1.53 o                         
   3  12   2        380.76        376.11         3.49 o                         
   4  12   2          0.75          0.31         0.58 o                         
   5  12   2         22.35         22.54         0.63 o                         
   6  12   2         30.31         30.07         0.79 o                         
   7  12   2          2.29          2.82         0.35 o                         
   8  12   2         49.71         41.25         1.34 o                         
  -8  13   2          1.10          1.74         0.36 o                         
  -7  13   2          2.10          1.86         0.44 o                         
  -6  13   2          9.42         12.09         0.76 o                         
  -5  13   2         11.91         11.40         0.58 o                         
  -4  13   2         10.69          8.04         0.61 o                         
  -3  13   2         43.49         39.25         1.01 o                         
  -2  13   2         59.61         63.88         1.20 o                         
  -1  13   2        360.30        356.78         3.75 o                         
   0  13   2        349.59        332.33         6.90 o                         
   1  13   2        170.09        167.51         2.74 o                         
   2  13   2         46.58         47.47         1.26 o                         
   3  13   2          2.84          4.00         0.52 o                         
   4  13   2         43.56         39.74         1.00 o                         
   5  13   2         41.41         42.72         0.84 o                         
   6  13   2         29.56         34.28         0.81 o                         
   7  13   2          0.42          1.51         0.32 o                         
  -7  14   2         14.74          8.30         0.48 o                         
  -6  14   2          7.11          7.67         0.51 o                         
  -5  14   2          1.45          2.91         0.45 o                         
  -4  14   2          0.04          0.43         0.59 o                         
  -3  14   2          2.99          2.89         0.54 o                         
  -2  14   2        149.00        138.74         2.30 o                         
  -1  14   2        270.12        242.78         9.21 o                         
   0  14   2          6.88         11.16         1.04 o                         
   1  14   2        124.26        110.66         4.98 o                         
   2  14   2         20.84         22.07         0.78 o                         
   3  14   2         16.13         14.37         0.58 o                         
   4  14   2          7.44          9.14         0.62 o                         
   5  14   2         20.69         16.89         0.68 o                         
   6  14   2          0.39          0.71         0.36 o                         
  -6  15   2          0.87          0.62         0.42 o                         
  -5  15   2          0.75          1.73         0.43 o                         
  -4  15   2         63.06         59.36         1.82 o                         
  -3  15   2         20.52         19.44         2.64 o                         
  -2  15   2        100.68         81.86         7.83 o                         
  -1  15   2          2.21          0.69         0.67 o                         
   0  15   2         87.20         86.13         4.02 o                         
   1  15   2        104.92        104.31         1.84 o                         
   2  15   2         53.33         50.65         0.89 o                         
   3  15   2         62.85         52.53         0.87 o                         
   4  15   2          7.69          8.43         0.37 o                         
   5  15   2          8.70          7.35         0.59 o                         
  -4  16   2          7.65          4.38         0.83 o                         
  -3  16   2          7.49          4.53         0.92 o                         
  -2  16   2         16.48         10.67         1.16 o                         
  -1  16   2         21.58         17.39         0.75 o                         
   0  16   2         26.15         26.25         0.97 o                         
   1  16   2          0.22          0.73         0.43 o                         
   2  16   2          4.50          3.47         0.38 o                         
   3  16   2         76.96         65.12         0.93 o                         
   4  16   2          0.04          0.09         0.23 o                         
  -2  17   2         65.58         31.67        11.69 o                         
  -1  17   2          2.66          2.13         0.37 o                         
   0  17   2         14.92          6.66         0.55 o                         
   1  17   2         16.99         11.28         0.51 o                         
 -11   0   3         16.75         18.99         0.76 o                         
  -9   0   3        721.38        778.40         8.53 o                         
  -7   0   3          7.87         12.10         0.69 o                         
  -5   0   3        150.57        168.03         3.87 o                         
  -3   0   3       1970.70       1817.41        22.39 o                         
  -1   0   3         61.90         48.84         1.49 o                         
   1   0   3         82.24        107.55         1.96 o                         
   3   0   3       1729.08       1755.70        26.83 o                         
   5   0   3       2066.79       1996.73        31.21 o                         
   7   0   3        118.66        112.03         1.66 o                         
   9   0   3         98.38        101.61         1.72 o                         
  11   0   3        216.39        204.41         4.70 o                         
 -12   1   3         42.25         35.76         0.85 o                         
 -11   1   3         18.10         19.73         0.74 o                         
 -10   1   3          9.66          8.94         0.61 o                         
  -9   1   3         38.70         39.72         0.79 o                         
  -8   1   3        452.42        440.72         3.47 o                         
  -7   1   3        312.55        314.27         4.40 o                         
  -6   1   3         11.86         10.84         0.91 o                         
  -5   1   3        589.85        548.49         6.10 o                         
  -4   1   3        721.98        772.44         7.29 o                         
  -3   1   3        517.69        523.87         5.09 o                         
  -2   1   3       6984.23       6505.12        67.26 o                         
  -1   1   3        404.69        379.27         8.90 o                         
   0   1   3          0.38          0.34         0.21 o                         
   1   1   3          0.37          0.62         0.29 o                         
   2   1   3       4764.07       4652.77        59.23 o                         
   3   1   3         87.08         96.50         2.53 o                         
   4   1   3        468.51        452.51         5.92 o                         
   5   1   3        139.79        163.63         1.95 o                         
   6   1   3         74.66         59.55         0.76 o                         
   7   1   3        294.60        271.02         2.17 o                         
   8   1   3         33.20         33.30         0.67 o                         
   9   1   3         50.56         54.50         0.91 o                         
  10   1   3         13.95         14.56         0.72 o                         
  11   1   3         47.65         45.06         1.02 o                         
 -12   2   3         28.72         21.14         0.61 o                         
 -11   2   3         10.34          9.98         0.52 o                         
 -10   2   3        111.17         97.51         1.31 o                         
  -9   2   3        211.91        204.54         2.33 o                         
  -8   2   3        396.68        354.54         3.09 o                         
  -7   2   3        147.94        140.74         1.86 o                         
  -6   2   3        876.37        883.37        16.39 o                         
  -5   2   3        651.64        655.55         8.18 o                         
  -4   2   3        226.50        233.89         4.30 o                         
  -3   2   3        459.17        434.64         4.89 o                         
  -2   2   3         10.60         14.59         0.74 o                         
  -1   2   3       2112.67       2005.13        21.38 o                         
   0   2   3       2616.78       2261.77        32.73 o                         
   1   2   3       1118.95       1073.35         9.43 o                         
   2   2   3       2419.48       2254.56        21.39 o                         
   3   2   3        919.33        899.00        13.54 o                         
   4   2   3        193.69        212.64         3.91 o                         
   5   2   3        941.23        848.50        10.81 o                         
   6   2   3        207.51        191.03         2.18 o                         
   7   2   3         31.46         27.81         0.64 o                         
   8   2   3          2.00          1.66         0.41 o                         
   9   2   3          8.74         11.03         0.55 o                         
  10   2   3          3.67          5.03         0.55 o                         
  11   2   3         82.50         80.31         2.27 o                         
 -12   3   3          0.58          0.70         0.39 o                         
 -11   3   3         38.32         36.73         1.08 o                         
 -10   3   3         81.33         95.27         1.20 o                         
  -9   3   3        289.82        264.45         2.68 o                         
  -8   3   3        576.37        573.04         4.61 o                         
  -7   3   3        196.92        175.77         1.99 o                         
  -6   3   3        247.64        261.94         4.39 o                         
  -5   3   3         59.25         49.14         1.56 o                         
  -4   3   3          6.14          8.12         0.73 o                         
  -3   3   3        249.09        238.10         3.47 o                         
  -2   3   3        238.61        235.31         3.30 o                         
  -1   3   3       3425.87       3299.54        34.54 o                         
   0   3   3       4675.14       4380.25        52.65 o                         
   1   3   3       9596.10       9431.51        87.27 o                         
   2   3   3       2952.00       2873.62        24.82 o                         
   3   3   3        644.98        645.11         7.80 o                         
   4   3   3        829.67        859.54         8.11 o                         
   5   3   3         14.91         10.41         0.65 o                         
   6   3   3         55.64         68.62         0.88 o                         
   7   3   3        481.11        475.53         3.27 o                         
   8   3   3        210.71        214.31         2.45 o                         
   9   3   3          5.95          5.74         0.53 o                         
  10   3   3        212.32        221.38         3.96 o                         
  11   3   3          0.00          0.58         0.86 o                         
 -11   4   3          5.95          5.54         0.42 o                         
 -10   4   3          0.00          3.24         0.48 o                         
  -9   4   3         16.11         18.64         0.60 o                         
  -8   4   3        255.56        259.02         2.19 o                         
  -7   4   3        178.69        172.99         1.99 o                         
  -6   4   3        393.50        406.08         4.51 o                         
  -5   4   3        637.89        652.10         9.70 o                         
  -4   4   3        150.78        141.99         3.24 o                         
  -3   4   3        608.63        631.53         7.73 o                         
  -2   4   3        613.92        652.10         6.93 o                         
  -1   4   3        591.14        540.84        10.01 o                         
   0   4   3       1693.68       1621.79        24.85 o                         
   1   4   3        645.32        664.25         6.94 o                         
   2   4   3        692.96        724.96         6.97 o                         
   3   4   3         36.23         29.10         1.07 o                         
   4   4   3        198.25        186.37         2.37 o                         
   5   4   3         20.50         21.16         0.50 o                         
   6   4   3        178.49        189.77         2.05 o                         
   7   4   3         79.37         79.13         1.24 o                         
   8   4   3         92.80         86.03         1.53 o                         
   9   4   3          0.16          0.57         0.35 o                         
  10   4   3          0.64          0.93         0.52 o                         
  11   4   3          2.77          2.48         0.72 o                         
 -11   5   3          0.38          0.57         0.29 o                         
 -10   5   3         21.90         23.48         0.73 o                         
  -9   5   3         75.12         79.31         1.14 o                         
  -8   5   3        126.47        122.96         1.30 o                         
  -7   5   3         15.27         16.08         0.58 o                         
  -6   5   3          4.24          8.64         0.45 o                         
  -5   5   3        410.63        431.26        13.23 o                         
  -4   5   3        221.91        227.31         3.79 o                         
  -3   5   3          0.85          2.28         0.38 o                         
  -2   5   3         47.12         52.70         1.63 o                         
  -1   5   3       1112.02       1075.27        11.54 o                         
   0   5   3       1168.27       1167.93        17.82 o                         
   1   5   3         35.98         40.43         1.24 o                         
   2   5   3       1336.68       1345.68        17.42 o                         
   3   5   3       3000.53       3037.15        24.47 o                         
   4   5   3        182.50        207.69         2.63 o                         
   5   5   3          0.01          1.39         0.31 o                         
   6   5   3        245.96        233.58         1.94 o                         
   7   5   3         63.45         69.59         0.90 o                         
   8   5   3        384.11        393.52         4.42 o                         
   9   5   3         68.04         68.24         0.99 o                         
  10   5   3         13.55         14.29         0.65 o                         
 -11   6   3          1.07          1.45         0.31 o                         
 -10   6   3        142.54        144.39         1.79 o                         
  -9   6   3          7.08          5.72         0.48 o                         
  -8   6   3         29.34         22.65         0.58 o                         
  -7   6   3         20.18         21.12         0.63 o                         
  -6   6   3         86.58         86.25         1.23 o                         
  -5   6   3         32.33         32.13         0.82 o                         
  -4   6   3        122.86        132.43         2.29 o                         
  -3   6   3         10.34         14.06         0.56 o                         
  -2   6   3        659.26        637.24         6.93 o                         
  -1   6   3         62.22         71.61         1.74 o                         
   0   6   3        552.19        612.97         7.61 o                         
   1   6   3        333.44        332.02         4.43 o                         
   2   6   3         87.37        115.26         1.93 o                         
   3   6   3        304.18        279.26         3.45 o                         
   4   6   3         95.87        100.97         1.28 o                         
   5   6   3        134.08        155.86         1.36 o                         
   6   6   3          7.00          6.98         0.40 o                         
   7   6   3        142.09        128.89         3.39 o                         
   8   6   3        205.64        210.38         2.50 o                         
   9   6   3         34.43         34.38         0.71 o                         
  10   6   3          1.17          0.56         0.49 o                         
 -11   7   3         28.19         25.32         0.66 o                         
 -10   7   3          6.99          8.52         0.75 o                         
  -9   7   3        112.40        113.00         1.49 o                         
  -8   7   3         24.26         26.59         0.61 o                         
  -7   7   3        167.85        181.66         2.01 o                         
  -6   7   3        203.76        205.07         2.41 o                         
  -5   7   3         83.78         87.11         1.22 o                         
  -4   7   3          4.38          3.10         0.44 o                         
  -3   7   3          3.79          5.28         0.52 o                         
  -2   7   3       1410.01       1412.27        13.16 o                         
  -1   7   3       1373.00       1381.78        13.85 o                         
   0   7   3       1925.21       1940.23        17.47 o                         
   1   7   3        707.66        752.39         8.57 o                         
   2   7   3          0.01          4.95         0.65 o                         
   3   7   3        906.50        938.80         9.07 o                         
   4   7   3         21.34         19.25         0.50 o                         
   5   7   3        110.66        106.83         1.16 o                         
   6   7   3         35.19         37.59         0.71 o                         
   7   7   3          0.99          2.34         0.38 o                         
   8   7   3         65.68         68.35         1.07 o                         
   9   7   3          0.04          0.53         0.43 o                         
  10   7   3          1.82          3.28         0.45 o                         
 -10   8   3         11.82         11.78         0.47 o                         
  -9   8   3          0.34          0.87         0.39 o                         
  -8   8   3          0.70          1.15         0.39 o                         
  -7   8   3        163.12        166.43         2.13 o                         
  -6   8   3          1.10          3.14         0.57 o                         
  -5   8   3          0.10          0.60         0.67 o                         
  -4   8   3        117.70        111.23         1.26 o                         
  -3   8   3        177.93        197.50         2.59 o                         
  -2   8   3         86.31         99.07         1.94 o                         
  -1   8   3         59.16         56.80         1.40 o                         
   0   8   3         23.02         21.82         1.10 o                         
   1   8   3        157.65        175.84         2.33 o                         
   2   8   3         41.09         40.17         0.89 o                         
   3   8   3        274.70        267.60         2.62 o                         
   4   8   3          8.21          9.65         0.43 o                         
   5   8   3        165.58        169.96         2.00 o                         
   6   8   3          4.48          6.12         0.45 o                         
   7   8   3          0.14          0.80         0.40 o                         
   8   8   3          3.27          4.56         0.36 o                         
   9   8   3        121.19        124.28         6.74 o                         
  10   8   3          8.08          9.19         0.48 o                         
 -10   9   3          0.00          0.10         0.34 o                         
  -9   9   3          2.78          3.46         0.43 o                         
  -8   9   3          1.22          1.53         0.40 o                         
  -7   9   3        157.88        156.26         2.32 o                         
  -6   9   3         18.18         17.25         0.79 o                         
  -5   9   3         12.96         22.33         1.03 o                         
  -4   9   3        105.11         99.07         1.26 o                         
  -3   9   3        266.31        266.71         2.41 o                         
  -2   9   3        414.24        451.64         3.89 o                         
  -1   9   3         10.53         13.28         0.54 o                         
   0   9   3        120.33        115.35         1.36 o                         
   1   9   3          3.40          4.41         0.40 o                         
   2   9   3        179.66        171.84         2.00 o                         
   3   9   3          1.78          1.22         0.36 o                         
   4   9   3        140.87        129.03         1.41 o                         
   5   9   3          2.27          3.97         0.40 o                         
   6   9   3        334.77        348.52         3.09 o                         
   7   9   3         62.21         58.39         0.84 o                         
   8   9   3         19.28         16.46         0.56 o                         
   9   9   3          2.14          2.12         0.48 o                         
 -10  10   3         10.89          5.88         0.44 o                         
  -9  10   3          7.90          7.13         0.41 o                         
  -8  10   3          0.01          1.14         0.50 o                         
  -7  10   3          8.74          9.51         0.65 o                         
  -6  10   3         96.58        106.73         2.20 o                         
  -5  10   3        201.58        199.75         2.86 o                         
  -4  10   3         27.31         29.63         0.76 o                         
  -3  10   3          8.50          8.28         0.45 o                         
  -2  10   3          0.19          1.14         0.36 o                         
  -1  10   3         27.11         33.55         0.74 o                         
   0  10   3          3.84          8.06         0.56 o                         
   1  10   3         35.19         43.47         0.87 o                         
   2  10   3        301.54        306.39         5.24 o                         
   3  10   3         43.43         39.36         0.83 o                         
   4  10   3        261.27        249.81         2.36 o                         
   5  10   3        101.24        106.29         1.51 o                         
   6  10   3         66.37         70.38         1.21 o                         
   7  10   3          0.46          0.83         0.34 o                         
   8  10   3         52.89         64.99         2.80 o                         
   9  10   3        110.54        112.34         2.66 o                         
  -9  11   3         68.42         78.12         1.70 o                         
  -8  11   3          2.75          5.91         0.41 o                         
  -7  11   3        136.57        152.40         3.06 o                         
  -6  11   3         37.41         38.30         1.33 o                         
  -5  11   3        170.89        183.29         2.67 o                         
  -4  11   3          1.38          2.55         0.47 o                         
  -3  11   3          1.51          1.16         0.40 o                         
  -2  11   3         88.79         80.15         1.09 o                         
  -1  11   3        301.64        301.99         2.63 o                         
   0  11   3         23.37         22.64         0.80 o                         
   1  11   3         28.65         37.27         1.44 o                         
   2  11   3        470.72        455.88         6.64 o                         
   3  11   3        184.00        185.63         2.06 o                         
   4  11   3         84.81         82.82         1.22 o                         
   5  11   3          7.70          9.00         0.47 o                         
   6  11   3          7.25         11.04         0.77 o                         
   7  11   3         17.59         19.59         1.13 o                         
   8  11   3          1.01          2.01         0.83 o                         
  -8  12   3          0.23          0.63         0.34 o                         
  -7  12   3          0.86          0.82         0.53 o                         
  -6  12   3          0.51          0.70         0.97 o                         
  -5  12   3         57.62         62.84         2.73 o                         
  -4  12   3        117.70        136.35         1.79 o                         
  -3  12   3        921.21        955.09         7.16 o                         
  -2  12   3         16.84         16.01         0.59 o                         
  -1  12   3          5.66          8.21         0.50 o                         
   0  12   3        141.15        145.28         1.85 o                         
   1  12   3        295.78        305.76         4.03 o                         
   2  12   3          3.63          4.57         0.61 o                         
   3  12   3         77.14         68.21         1.19 o                         
   4  12   3         27.42         29.28         0.76 o                         
   5  12   3          3.62          3.08         0.49 o                         
   6  12   3        100.15        108.55         1.81 o                         
   7  12   3         15.55         15.70         0.62 o                         
  -8  13   3          4.04          5.21         0.74 o                         
  -7  13   3         31.73         33.33         0.81 o                         
  -6  13   3        119.48        125.82         2.07 o                         
  -5  13   3          1.80          3.38         0.71 o                         
  -4  13   3        231.03        246.17         3.68 o                         
  -3  13   3        125.73        119.17         1.94 o                         
  -2  13   3          7.10         12.42         0.59 o                         
  -1  13   3        296.11        278.24         2.89 o                         
   0  13   3        160.47        162.60         3.50 o                         
   1  13   3         18.55         17.96         1.29 o                         
   2  13   3        192.38        184.33         4.13 o                         
   3  13   3         26.46         26.25         0.80 o                         
   4  13   3         15.44         16.46         0.82 o                         
   5  13   3         92.43         92.81         1.60 o                         
   6  13   3        118.90        121.19         5.19 o                         
   7  13   3         61.16         43.03         0.94 o                         
  -7  14   3         53.65         45.02         1.62 o                         
  -6  14   3          2.90          3.00         0.51 o                         
  -5  14   3        307.34        306.29         5.85 o                         
  -4  14   3         85.43         94.39         2.51 o                         
  -3  14   3         65.58         64.68         1.09 o                         
  -2  14   3          6.76          5.85         0.70 o                         
  -1  14   3          0.67          0.41         0.72 o                         
   0  14   3          7.53          6.86         0.87 o                         
   1  14   3        110.66        113.62         2.47 o                         
   2  14   3         76.35         73.77         1.58 o                         
   3  14   3         60.54         61.65         1.03 o                         
   4  14   3         59.31         57.69         1.39 o                         
   5  14   3          4.07          5.57         0.49 o                         
   6  14   3         48.44         41.28         0.76 o                         
  -6  15   3          2.61          1.85         0.66 o                         
  -5  15   3        114.18        109.73         3.10 o                         
  -4  15   3        192.90        186.20        11.45 o                         
  -3  15   3         13.09         11.99         1.05 o                         
  -2  15   3        132.54        130.00         2.64 o                         
  -1  15   3        140.67        124.01         2.49 o                         
   0  15   3          0.19          1.77         0.53 o                         
   1  15   3          0.94          1.69         0.41 o                         
   2  15   3         53.88         56.32         0.97 o                         
   3  15   3          1.92          1.88         0.32 o                         
   4  15   3         11.14          8.87         1.33 o                         
   5  15   3         14.89         10.21         0.46 o                         
  -3  16   3         66.99         57.67         1.85 o                         
  -2  16   3         26.20         24.50         1.22 o                         
  -1  16   3         29.96         29.72         0.85 o                         
   0  16   3         72.21         58.64         2.14 o                         
   1  16   3         10.55          9.23         0.70 o                         
   2  16   3         14.89         11.90         0.50 o                         
   3  16   3         21.67         14.18         0.52 o                         
  -1  17   3         24.42         10.09         0.51 o                         
   0  17   3          5.98          4.12         0.39 o                         
   1  17   3          0.00          0.09         0.35 o                         
 -12   0   4          3.57          4.06         0.42 o                         
 -10   0   4        205.25        198.82         5.32 o                         
  -8   0   4        171.91        168.17         3.96 o                         
  -6   0   4        417.02        435.30         5.60 o                         
  -4   0   4       2020.23       2046.96        31.76 o                         
  -2   0   4       4939.88       4735.36        93.93 o                         
   2   0   4       1756.96       1719.00        25.78 o                         
   4   0   4        333.60        299.58        14.60 o                         
   6   0   4        513.01        530.26         6.27 o                         
   8   0   4        357.28        353.40         4.22 o                         
  10   0   4          0.50          0.52         1.18 o                         
 -12   1   4          1.39          2.57         0.41 o                         
 -11   1   4         28.85         30.65         0.78 o                         
 -10   1   4         11.71          9.84         0.72 o                         
  -9   1   4         67.58         71.60         1.44 o                         
  -8   1   4        349.40        363.58         4.35 o                         
  -7   1   4          2.60          5.40         0.56 o                         
  -6   1   4        167.99        171.61         2.13 o                         
  -5   1   4       2319.91       2331.31        18.88 o                         
  -4   1   4        128.14        115.23         2.19 o                         
  -3   1   4       3333.16       3172.34        29.93 o                         
  -2   1   4        323.90        291.40         3.65 o                         
  -1   1   4       2557.84       2127.52        28.81 o                         
   0   1   4       3941.30       3384.86        31.12 o                         
   1   1   4       1084.89        933.04        12.35 o                         
   2   1   4        951.84        931.18        14.48 o                         
   3   1   4         31.72         32.55         1.13 o                         
   4   1   4        199.49        205.06         3.69 o                         
   5   1   4       1211.62       1180.71        14.00 o                         
   6   1   4          8.17         11.59         0.51 o                         
   7   1   4         26.87         32.85         0.69 o                         
   8   1   4         89.80         89.38         1.19 o                         
   9   1   4          1.76          2.76         0.55 o                         
  10   1   4         10.11          8.84         0.93 o                         
  11   1   4         15.11         13.71         0.85 o                         
 -12   2   4         12.72         10.69         1.35 o                         
 -11   2   4         37.32         42.33         1.10 o                         
 -10   2   4         82.06         84.11         1.66 o                         
  -9   2   4          0.34          4.64         0.61 o                         
  -8   2   4         44.88         44.32         1.01 o                         
  -7   2   4         67.64         58.44         1.00 o                         
  -6   2   4        500.48        502.06         4.84 o                         
  -5   2   4        123.55        109.47         1.71 o                         
  -4   2   4        882.45        922.06         9.66 o                         
  -3   2   4        774.60        760.25         8.84 o                         
  -2   2   4         41.05         37.09         0.95 o                         
  -1   2   4        743.29        658.94         5.55 o                         
   0   2   4         33.63         33.16         0.63 o                         
   1   2   4        208.59        184.44         3.05 o                         
   2   2   4        404.31        386.29         4.26 o                         
   3   2   4        700.88        669.41         7.92 o                         
   4   2   4        247.90        248.02         4.37 o                         
   5   2   4        373.20        361.90         3.53 o                         
   6   2   4        620.33        650.63         5.62 o                         
   7   2   4        316.02        308.86         2.94 o                         
   8   2   4        416.64        407.03         3.68 o                         
   9   2   4         40.86         41.41         0.87 o                         
  10   2   4        144.40        147.98         3.99 o                         
  11   2   4          3.56          3.58         0.68 o                         
 -12   3   4         15.62         10.24         0.43 o                         
 -11   3   4          5.12          3.97         0.65 o                         
 -10   3   4        468.61        464.66         5.32 o                         
  -9   3   4         22.03         23.34         0.83 o                         
  -8   3   4        226.76        206.03         2.54 o                         
  -7   3   4          0.02          1.70         0.38 o                         
  -6   3   4         79.06         68.11         1.19 o                         
  -5   3   4         55.45         65.31         1.37 o                         
  -4   3   4        264.74        271.41         3.45 o                         
  -3   3   4        766.98        765.45         8.90 o                         
  -2   3   4       3391.54       3263.65        30.76 o                         
  -1   3   4         94.27         92.14         1.45 o                         
   0   3   4       7935.48       7604.77        64.19 o                         
   1   3   4        443.08        422.66         4.11 o                         
   2   3   4         58.16         68.98         4.49 o                         
   3   3   4        893.46       1006.28        11.54 o                         
   4   3   4       1051.30       1149.05         9.83 o                         
   5   3   4        129.78        139.87         1.34 o                         
   6   3   4         19.99         24.42         0.57 o                         
   7   3   4         38.67         33.92         0.81 o                         
   8   3   4        264.09        261.06         2.64 o                         
   9   3   4          4.32          5.68         0.57 o                         
  10   3   4         12.99         13.11         0.70 o                         
 -11   4   4          9.78         10.47         0.85 o                         
 -10   4   4        136.84        136.09         1.95 o                         
  -9   4   4        741.65        721.42         6.48 o                         
  -8   4   4        159.53        147.13         1.83 o                         
  -7   4   4         62.25         61.41         1.05 o                         
  -6   4   4         22.66         27.27         0.59 o                         
  -5   4   4        232.89        246.68         2.88 o                         
  -4   4   4        340.29        368.13         3.72 o                         
  -3   4   4        425.02        416.15         4.54 o                         
  -2   4   4        986.26       1037.80        10.50 o                         
  -1   4   4       1989.18       1906.83        18.38 o                         
   0   4   4        255.20        241.38         3.35 o                         
   1   4   4       1061.87       1063.98         9.67 o                         
   2   4   4        375.67        380.59         4.98 o                         
   3   4   4       7908.52       8139.49        68.53 o                         
   4   4   4       2865.28       3021.25        26.35 o                         
   5   4   4          7.19          8.58         0.41 o                         
   6   4   4        247.28        241.92         2.08 o                         
   7   4   4        169.97        166.59         1.64 o                         
   8   4   4        204.88        207.47         2.62 o                         
   9   4   4         91.10         91.87         1.61 o                         
  10   4   4         46.55         46.77         1.82 o                         
 -11   5   4          1.23          1.90         0.31 o                         
 -10   5   4        203.29        227.39         3.28 o                         
  -9   5   4          6.18          5.63         0.57 o                         
  -8   5   4        243.04        236.59         2.35 o                         
  -7   5   4        174.90        167.69         1.71 o                         
  -6   5   4          5.76          2.83         0.33 o                         
  -5   5   4          2.86          7.26         0.66 o                         
  -4   5   4       2262.23       2513.75        19.19 o                         
  -3   5   4        901.92        986.99         8.51 o                         
  -2   5   4        827.33        790.22        10.84 o                         
  -1   5   4        245.68        258.80         4.33 o                         
   0   5   4        194.63        206.01         3.10 o                         
   1   5   4          1.86          4.93         0.74 o                         
   2   5   4       2294.39       2319.84        25.19 o                         
   3   5   4       5486.50       5665.65        52.65 o                         
   4   5   4       1481.02       1499.15        11.72 o                         
   5   5   4        180.62        196.96         1.82 o                         
   6   5   4        794.67        789.70         5.61 o                         
   7   5   4        143.44        143.13         1.37 o                         
   8   5   4        179.73        166.36         2.27 o                         
   9   5   4         82.91         81.78         1.83 o                         
  10   5   4         88.79         83.41         3.13 o                         
 -11   6   4         47.83         46.45         0.84 o                         
 -10   6   4          0.01         -0.09         0.49 o                         
  -9   6   4          0.00          1.00         0.57 o                         
  -8   6   4        126.47        132.72         1.54 o                         
  -7   6   4        373.90        358.30         3.02 o                         
  -6   6   4        222.02        232.55         1.91 o                         
  -5   6   4         43.20         38.56         0.64 o                         
  -4   6   4        214.54        246.19         2.59 o                         
  -3   6   4        304.57        290.67         3.31 o                         
  -2   6   4       2026.33       2046.06        19.96 o                         
  -1   6   4        263.34        248.82         9.34 o                         
   0   6   4          0.74          2.07         0.66 o                         
   1   6   4        957.77        948.04         9.68 o                         
   2   6   4       1083.53       1055.57        10.02 o                         
   3   6   4       1505.63       1534.44        15.16 o                         
   4   6   4        166.87        189.27         1.68 o                         
   5   6   4         30.04         37.88         0.62 o                         
   6   6   4        108.70        114.57         1.14 o                         
   7   6   4         40.00         44.02         0.78 o                         
   8   6   4        149.20        141.11         2.31 o                         
   9   6   4        115.04        107.08         1.91 o                         
  10   6   4         25.12         27.52         0.84 o                         
 -11   7   4         10.82          9.19         0.48 o                         
 -10   7   4         48.58         65.09         1.24 o                         
  -9   7   4         38.67         48.06         1.73 o                         
  -8   7   4          0.20          1.46         0.47 o                         
  -7   7   4         17.44         17.24         0.59 o                         
  -6   7   4         22.51         27.46         0.69 o                         
  -5   7   4        212.82        213.17         2.18 o                         
  -4   7   4         65.03         64.52         0.93 o                         
  -3   7   4        369.39        405.19         4.44 o                         
  -2   7   4         27.89         24.48         1.01 o                         
  -1   7   4        152.87        129.35         2.15 o                         
   0   7   4         74.16         73.16         1.61 o                         
   1   7   4        229.19        228.07         3.17 o                         
   2   7   4         24.81         32.43         1.12 o                         
   3   7   4        121.73        124.24         2.14 o                         
   4   7   4          0.05          2.10         0.33 o                         
   5   7   4         97.53        105.92         1.11 o                         
   6   7   4        252.92        262.89         2.08 o                         
   7   7   4          2.99          2.67         0.36 o                         
   8   7   4          7.77          9.16         0.65 o                         
   9   7   4          5.62          5.70         0.82 o                         
  10   7   4         32.91         30.73         1.24 o                         
 -10   8   4          1.74          5.55         0.45 o                         
  -9   8   4          3.12          2.81         0.94 o                         
  -8   8   4         21.04         18.08         0.78 o                         
  -7   8   4          1.29          1.46         0.51 o                         
  -6   8   4         65.49         68.45         1.17 o                         
  -5   8   4        370.71        387.95         3.81 o                         
  -4   8   4         26.48         19.83         0.55 o                         
  -3   8   4          0.27          1.91         0.35 o                         
  -2   8   4        135.40        131.63         1.98 o                         
  -1   8   4       1279.95       1262.44        11.98 o                         
   0   8   4        125.51        138.98         2.64 o                         
   1   8   4        329.37        322.06         5.10 o                         
   2   8   4        121.31        126.48         1.37 o                         
   3   8   4          0.33          1.22         0.31 o                         
   4   8   4         87.98         89.39         1.03 o                         
   5   8   4         72.96         71.83         0.87 o                         
   6   8   4          1.82          1.42         0.34 o                         
   7   8   4          4.06          4.56         0.38 o                         
   8   8   4         23.76         28.77         0.81 o                         
   9   8   4          3.63          5.50         0.85 o                         
 -10   9   4         36.36         38.05         0.98 o                         
  -9   9   4         88.19         83.00         1.82 o                         
  -8   9   4         32.47         39.04         1.60 o                         
  -7   9   4         62.56         66.62         1.12 o                         
  -6   9   4        265.08        282.00         2.92 o                         
  -5   9   4         46.68         44.61         0.86 o                         
  -4   9   4         24.46         25.33         0.90 o                         
  -3   9   4        208.38        206.16         2.13 o                         
  -2   9   4         69.97         72.81         1.00 o                         
  -1   9   4        168.50        169.67         1.92 o                         
   0   9   4        130.67        128.39         1.37 o                         
   1   9   4        544.39        571.22         4.10 o                         
   2   9   4        242.60        230.40         2.54 o                         
   3   9   4          0.22          1.19         0.32 o                         
   4   9   4         52.07         53.54         0.77 o                         
   5   9   4         70.50         66.61         1.13 o                         
   6   9   4         15.02         13.32         0.51 o                         
   7   9   4         14.84         17.93         0.55 o                         
   8   9   4         62.63         70.36         1.17 o                         
   9   9   4          8.24         10.51         0.64 o                         
 -10  10   4         38.00         40.63         0.98 o                         
  -9  10   4          1.15          3.26         0.63 o                         
  -8  10   4        123.69        123.04         2.18 o                         
  -7  10   4          2.30          3.65         0.60 o                         
  -6  10   4         83.87         78.44         1.65 o                         
  -5  10   4         61.89         58.76         0.96 o                         
  -4  10   4         98.10         99.60         1.65 o                         
  -3  10   4        210.45        214.62         2.46 o                         
  -2  10   4          8.45          7.39         0.53 o                         
  -1  10   4        132.18        137.43         1.60 o                         
   0  10   4       1464.38       1474.45        10.55 o                         
   1  10   4        212.47        208.75         2.73 o                         
   2  10   4        461.84        481.50         7.28 o                         
   3  10   4         22.39         24.12         0.69 o                         
   4  10   4         51.76         49.53         0.76 o                         
   5  10   4          0.19          0.57         0.34 o                         
   6  10   4        101.96        102.75         1.39 o                         
   7  10   4          4.77          5.72         0.48 o                         
   8  10   4          2.23          1.75         0.66 o                         
  -9  11   4          8.41          6.04         0.95 o                         
  -8  11   4          7.72          9.84         0.54 o                         
  -7  11   4         17.25         28.26         1.23 o                         
  -6  11   4          1.09          1.27         0.53 o                         
  -5  11   4         48.03         44.35         0.89 o                         
  -4  11   4         28.99         31.63         0.85 o                         
  -3  11   4        115.09        110.26         1.52 o                         
  -2  11   4        105.57         96.98         1.47 o                         
  -1  11   4         35.53         38.72         0.87 o                         
   0  11   4        494.89        481.34         4.11 o                         
   1  11   4        817.75        839.96         6.93 o                         
   2  11   4         10.20         12.07         0.79 o                         
   3  11   4         11.00         10.92         0.57 o                         
   4  11   4         31.82         32.25         0.84 o                         
   5  11   4          0.56          0.36         0.38 o                         
   6  11   4         12.63         13.98         0.66 o                         
   7  11   4          2.97          1.54         0.53 o                         
   8  11   4          1.13          1.60         0.37 o                         
  -8  12   4          0.80          0.69         0.42 o                         
  -7  12   4          4.06          5.47         0.62 o                         
  -6  12   4          1.76          3.73         0.43 o                         
  -5  12   4          3.70          4.62         0.48 o                         
  -4  12   4          0.01          0.61         0.43 o                         
  -3  12   4         26.68         27.61         0.69 o                         
  -2  12   4         76.01         81.64         1.08 o                         
  -1  12   4          4.44          4.69         0.53 o                         
   0  12   4        550.17        539.39         5.21 o                         
   1  12   4         72.72         64.23         1.24 o                         
   2  12   4         18.05         20.66         0.74 o                         
   3  12   4        108.36        107.11         1.57 o                         
   4  12   4         57.46         62.45         0.98 o                         
   5  12   4          4.51          5.32         0.60 o                         
   6  12   4          5.23          6.45         0.73 o                         
   7  12   4         29.57         26.82         0.97 o                         
  -8  13   4         25.43         25.80         1.11 o                         
  -7  13   4         27.78         25.01         0.82 o                         
  -6  13   4          5.99          5.59         0.52 o                         
  -5  13   4         66.17         72.39         1.19 o                         
  -4  13   4          9.94         12.91         0.61 o                         
  -3  13   4        200.06        206.53         2.49 o                         
  -2  13   4        176.09        180.03         2.24 o                         
  -1  13   4         89.85         91.21         1.69 o                         
   0  13   4          5.28          7.88         0.64 o                         
   1  13   4          8.62         13.49         0.96 o                         
   2  13   4         12.10         17.75         0.67 o                         
   3  13   4        124.78        118.30         1.78 o                         
   4  13   4         31.79         33.78         0.72 o                         
   5  13   4         74.31         69.38         2.17 o                         
   6  13   4         14.30         13.50         0.61 o                         
  -7  14   4         47.27         40.50         1.48 o                         
  -6  14   4          1.98          0.23         0.43 o                         
  -5  14   4         11.85         17.02         0.55 o                         
  -4  14   4         65.74         60.98         1.01 o                         
  -3  14   4         35.96         38.04         0.99 o                         
  -2  14   4         46.48         46.60         0.96 o                         
  -1  14   4        239.33        231.44         4.07 o                         
   0  14   4         11.59         12.02         1.69 o                         
   1  14   4          3.45          5.53         0.58 o                         
   2  14   4         15.11         13.09         0.75 o                         
   3  14   4         15.56         12.39         0.67 o                         
   4  14   4         11.51         10.96         1.49 o                         
   5  14   4        102.98        107.76         3.74 o                         
   6  14   4          0.00          0.65         0.23 o                         
  -6  15   4          0.02          1.22         0.57 o                         
  -5  15   4         32.27         34.67         1.58 o                         
  -4  15   4         53.15         54.11         1.34 o                         
  -3  15   4          5.32          4.78         0.59 o                         
  -2  15   4         99.63         86.78         1.94 o                         
  -1  15   4         44.99         41.71         1.46 o                         
   0  15   4         27.62         26.18         0.82 o                         
   1  15   4         21.04         19.84         1.68 o                         
   2  15   4         84.15         67.15         1.85 o                         
   3  15   4         10.51         10.23         0.49 o                         
   4  15   4         82.79         75.28         2.25 o                         
  -3  16   4          5.33          5.51         0.68 o                         
  -2  16   4          4.30          3.57         0.71 o                         
  -1  16   4         15.85         13.55         0.98 o                         
   0  16   4          9.18          5.66         0.75 o                         
   1  16   4          8.01          6.14         0.70 o                         
   2  16   4         49.85         44.60         2.06 o                         
   3  16   4         14.52         12.67         1.16 o                         
 -11   0   5        143.34        156.91         4.07 o                         
  -9   0   5        311.40        295.62         5.86 o                         
  -7   0   5        142.87        147.15         2.18 o                         
  -5   0   5        876.17       1000.46        11.32 o                         
  -3   0   5       1266.04       1262.45        19.61 o                         
  -1   0   5        261.37        247.70        12.31 o                         
   1   0   5         76.88         59.12         2.42 o                         
   3   0   5        775.87        752.78        33.92 o                         
   5   0   5         27.01         24.00         0.88 o                         
   7   0   5        326.08        334.39         5.81 o                         
   9   0   5          0.27          1.16         0.86 o                         
 -12   1   5         34.32         28.67         0.77 o                         
 -11   1   5          0.13         -0.21         0.56 o                         
 -10   1   5         91.45         92.11         2.14 o                         
  -9   1   5          1.96          4.42         0.54 o                         
  -8   1   5        192.93        189.50         2.08 o                         
  -7   1   5        317.73        302.69         2.67 o                         
  -6   1   5        136.14        120.18         1.93 o                         
  -5   1   5          0.08          0.85         0.42 o                         
  -4   1   5       2240.43       2359.40        25.52 o                         
  -3   1   5        492.79        504.38         8.33 o                         
  -2   1   5       1582.82       1503.18        17.05 o                         
  -1   1   5        271.95        259.48         4.16 o                         
   0   1   5        258.94        225.49        10.32 o                         
   1   1   5        648.61        538.51        12.30 o                         
   2   1   5        463.74        478.98         5.44 o                         
   3   1   5       1041.28       1010.97        11.35 o                         
   4   1   5        506.06        493.24         6.35 o                         
   5   1   5         44.95         56.82         1.10 o                         
   6   1   5         49.28         45.38         0.96 o                         
   7   1   5        166.59        166.65         2.15 o                         
   8   1   5        106.46        106.75         1.44 o                         
   9   1   5         30.60         28.17         1.00 o                         
  10   1   5          5.71          4.43         0.78 o                         
 -12   2   5          5.36          4.62         0.36 o                         
 -11   2   5         12.25         13.99         0.58 o                         
 -10   2   5         11.47          9.89         0.53 o                         
  -9   2   5         20.90         21.94         1.18 o                         
  -8   2   5         87.65         97.62         1.36 o                         
  -7   2   5         44.59         51.21         1.01 o                         
  -6   2   5         95.58        102.24         1.36 o                         
  -5   2   5          1.56          3.47         0.47 o                         
  -4   2   5       1677.75       1787.09        17.70 o                         
  -3   2   5        492.71        498.37         6.20 o                         
  -2   2   5        559.63        591.78         7.04 o                         
  -1   2   5        605.46        588.43         6.55 o                         
   0   2   5       2278.64       2009.55        16.06 o                         
   1   2   5        779.91        717.23        11.89 o                         
   2   2   5         44.60         36.91         0.86 o                         
   3   2   5        427.18        455.47         5.70 o                         
   4   2   5         13.66         14.68         0.81 o                         
   5   2   5          7.41         10.51         0.49 o                         
   6   2   5         32.26         38.57         0.90 o                         
   7   2   5        138.51        138.07         1.88 o                         
   8   2   5         32.20         28.70         0.83 o                         
   9   2   5         51.61         50.25         1.08 o                         
  10   2   5        137.96        142.96         3.97 o                         
 -12   3   5          9.51          5.70         0.33 o                         
 -11   3   5          6.47         10.15         0.47 o                         
 -10   3   5        188.37        183.43         2.01 o                         
  -9   3   5        198.79        202.75         2.05 o                         
  -8   3   5        505.37        524.93         4.05 o                         
  -7   3   5         90.83         76.96         1.34 o                         
  -6   3   5        138.83        141.10         1.70 o                         
  -5   3   5        101.56         88.85         1.64 o                         
  -4   3   5         94.85        111.29         1.88 o                         
  -3   3   5        293.14        300.11         4.20 o                         
  -2   3   5        229.96        219.50         4.01 o                         
  -1   3   5       1438.14       1384.00        12.24 o                         
   0   3   5         39.06         51.03         0.90 o                         
   1   3   5        505.93        478.67         8.73 o                         
   2   3   5        496.90        508.51         7.15 o                         
   3   3   5        819.59        813.78         8.88 o                         
   4   3   5       2755.93       2870.48        31.04 o                         
   5   3   5          0.11          4.80         1.07 o                         
   6   3   5        192.90        171.79         1.98 o                         
   7   3   5         53.50         54.19         1.11 o                         
   8   3   5         34.50         31.83         0.87 o                         
   9   3   5         22.40         23.49         0.78 o                         
  10   3   5         47.68         48.42         1.32 o                         
 -11   4   5          4.66          5.95         0.34 o                         
 -10   4   5          9.03          6.24         0.49 o                         
  -9   4   5         37.44         38.03         0.92 o                         
  -8   4   5          0.59          2.35         0.46 o                         
  -7   4   5        951.48        916.07         6.25 o                         
  -6   4   5         38.71         27.72         0.60 o                         
  -5   4   5        176.57        187.81         2.79 o                         
  -4   4   5        475.62        510.74         4.91 o                         
  -3   4   5        951.66       1012.73        11.99 o                         
  -2   4   5        441.38        418.20         5.11 o                         
  -1   4   5         25.20         34.24         1.13 o                         
   0   4   5         24.00         24.86         0.79 o                         
   1   4   5        590.15        599.40         7.16 o                         
   2   4   5         39.15         49.31         1.47 o                         
   3   4   5          5.01         14.94         1.33 o                         
   4   4   5       1335.05       1326.10        11.29 o                         
   5   4   5        174.87        183.15         1.88 o                         
   6   4   5        203.44        207.44         2.18 o                         
   7   4   5          2.98          2.65         0.61 o                         
   8   4   5         86.86         82.69         1.31 o                         
   9   4   5          3.51          3.81         0.53 o                         
  10   4   5          4.34          3.87         1.04 o                         
 -11   5   5          7.58          5.20         0.33 o                         
 -10   5   5        108.95        108.08         1.64 o                         
  -9   5   5          0.43          0.86         0.49 o                         
  -8   5   5        228.44        221.77         2.65 o                         
  -7   5   5        298.70        287.25         2.59 o                         
  -6   5   5        874.04        862.69         6.64 o                         
  -5   5   5        189.86        227.33         2.51 o                         
  -4   5   5         44.94         48.84         0.98 o                         
  -3   5   5        872.47        882.57         9.43 o                         
  -2   5   5         24.28         21.81         1.18 o                         
  -1   5   5       2177.59       2296.03        22.23 o                         
   0   5   5        596.10        628.88         7.47 o                         
   1   5   5       1015.04       1016.81        10.35 o                         
   2   5   5       7301.61       7684.38        71.83 o                         
   3   5   5         31.04         32.96         1.31 o                         
   4   5   5       2114.31       2076.51        14.72 o                         
   5   5   5        123.89        127.60         1.59 o                         
   6   5   5        659.92        676.73         7.00 o                         
   7   5   5         77.67         74.21         1.09 o                         
   8   5   5          3.08          3.80         0.61 o                         
   9   5   5         68.21         72.84         1.29 o                         
  10   5   5          5.86          7.28         0.59 o                         
 -11   6   5         35.20         33.79         0.61 o                         
 -10   6   5         44.35         44.03         0.91 o                         
  -9   6   5         29.58         40.57         1.21 o                         
  -8   6   5         19.09         18.75         0.64 o                         
  -7   6   5         80.09         94.11         1.17 o                         
  -6   6   5        127.84        132.34         1.37 o                         
  -5   6   5        190.81        195.79         2.46 o                         
  -4   6   5          5.26          8.50         0.54 o                         
  -3   6   5        139.83        140.82         2.08 o                         
  -2   6   5        396.95        373.84         4.16 o                         
  -1   6   5         55.05         76.87         1.73 o                         
   0   6   5        454.43        509.65         5.36 o                         
   1   6   5        627.70        611.18         5.89 o                         
   2   6   5       1428.42       1452.82        13.13 o                         
   3   6   5        121.00        148.77         1.85 o                         
   4   6   5         29.14         30.22         0.57 o                         
   5   6   5          3.59          6.20         0.47 o                         
   6   6   5         62.37         64.70         1.01 o                         
   7   6   5         13.10         14.51         0.59 o                         
   8   6   5         29.11         28.17         0.79 o                         
   9   6   5         11.12         11.14         0.57 o                         
  10   6   5         17.26         17.40         0.98 o                         
 -11   7   5         81.09         85.32         2.86 o                         
 -10   7   5          9.20          6.30         0.51 o                         
  -9   7   5         17.62         12.08         0.71 o                         
  -8   7   5         28.47         27.38         0.76 o                         
  -7   7   5          5.36          9.68         0.53 o                         
  -6   7   5          4.03          8.04         0.51 o                         
  -5   7   5         64.33         64.07         1.11 o                         
  -4   7   5         44.97         53.45         0.81 o                         
  -3   7   5          0.20          3.62         0.77 o                         
  -2   7   5        298.64        309.65         3.81 o                         
  -1   7   5       1129.45       1164.98        10.99 o                         
   0   7   5        138.82        131.08         2.36 o                         
   1   7   5       1438.06       1470.56        13.49 o                         
   2   7   5        295.71        327.09         3.95 o                         
   3   7   5          0.22          2.46         0.53 o                         
   4   7   5         29.98         31.84         0.61 o                         
   5   7   5       1279.28       1286.55         8.54 o                         
   6   7   5          5.14          9.26         0.48 o                         
   7   7   5        459.28        471.15         5.41 o                         
   8   7   5          0.10          0.45         0.38 o                         
   9   7   5         68.97         72.44         3.07 o                         
 -10   8   5         49.90         60.97         1.16 o                         
  -9   8   5         45.02         40.85         0.77 o                         
  -8   8   5          2.68          3.35         0.52 o                         
  -7   8   5         98.62        107.23         1.57 o                         
  -6   8   5          0.01          1.29         0.52 o                         
  -5   8   5        139.40        147.45         1.73 o                         
  -4   8   5        203.86        197.64         1.88 o                         
  -3   8   5        293.26        301.35         3.08 o                         
  -2   8   5         82.32         81.89         1.57 o                         
  -1   8   5         37.30         29.68         0.77 o                         
   0   8   5         37.95         36.02         0.86 o                         
   1   8   5         16.08         21.74         0.65 o                         
   2   8   5         57.03         46.82         0.67 o                         
   3   8   5         63.88         62.30         0.76 o                         
   4   8   5         36.91         39.17         0.67 o                         
   5   8   5         39.89         40.35         0.72 o                         
   6   8   5         68.88         63.08         1.30 o                         
   7   8   5         82.21         79.29         1.28 o                         
   8   8   5         45.65         50.81         0.99 o                         
   9   8   5          0.00          1.01         0.40 o                         
 -10   9   5          6.74          3.20         0.35 o                         
  -9   9   5          0.84          0.31         0.40 o                         
  -8   9   5        275.71        297.71         3.00 o                         
  -7   9   5         22.80         33.45         1.03 o                         
  -6   9   5          7.51          7.32         0.59 o                         
  -5   9   5         23.19         29.05         0.96 o                         
  -4   9   5        406.84        422.66         3.44 o                         
  -3   9   5          2.16          4.48         0.42 o                         
  -2   9   5          5.83         10.11         0.45 o                         
  -1   9   5         49.01         46.74         0.92 o                         
   0   9   5          6.60          4.26         0.50 o                         
   1   9   5         10.92         15.59         0.60 o                         
   2   9   5        232.41        241.15         2.78 o                         
   3   9   5        266.26        268.49         1.87 o                         
   4   9   5        331.06        329.08         2.46 o                         
   5   9   5        324.72        343.46         2.90 o                         
   6   9   5          0.98          1.77         0.45 o                         
   7   9   5        101.74        104.60         2.09 o                         
   8   9   5          5.97          5.51         0.39 o                         
  -9  10   5        247.43        274.00         2.69 o                         
  -8  10   5         78.32         99.91         1.43 o                         
  -7  10   5         19.47         24.72         0.90 o                         
  -6  10   5          6.80          9.30         0.64 o                         
  -5  10   5         16.16         14.38         0.62 o                         
  -4  10   5        336.31        361.97         3.09 o                         
  -3  10   5        336.03        317.31         2.79 o                         
  -2  10   5        217.85        248.15         2.34 o                         
  -1  10   5          6.05          4.27         0.48 o                         
   0  10   5          1.08          2.85         0.49 o                         
   1  10   5        200.89        203.60         2.22 o                         
   2  10   5        354.27        352.37         3.36 o                         
   3  10   5        204.40        206.70         1.82 o                         
   4  10   5        104.96         96.65         1.15 o                         
   5  10   5          2.33          7.87         0.46 o                         
   6  10   5          0.69          0.75         0.53 o                         
   7  10   5         23.16         23.64         0.83 o                         
   8  10   5          0.13         -0.09         0.29 o                         
  -9  11   5        122.02        128.60         2.95 o                         
  -8  11   5        130.76        161.52         1.93 o                         
  -7  11   5        146.84        176.63         2.21 o                         
  -6  11   5          9.73         12.55         0.56 o                         
  -5  11   5          6.79          6.12         0.49 o                         
  -4  11   5        158.22        166.34         1.97 o                         
  -3  11   5         73.20         71.73         1.02 o                         
  -2  11   5         16.95         17.81         0.57 o                         
  -1  11   5          5.81          9.90         0.60 o                         
   0  11   5          3.24          5.07         0.51 o                         
   1  11   5        223.46        216.56         2.22 o                         
   2  11   5        342.55        326.46         3.15 o                         
   3  11   5         80.17         82.08         1.26 o                         
   4  11   5         15.93         18.37         0.63 o                         
   5  11   5        128.82        130.35         1.91 o                         
   6  11   5         82.52         88.82         1.87 o                         
   7  11   5          0.00         -0.30         0.30 o                         
  -8  12   5         88.10        103.06         1.62 o                         
  -7  12   5          5.52          5.88         0.41 o                         
  -6  12   5         29.86         31.26         0.79 o                         
  -5  12   5         28.42         34.24         0.79 o                         
  -4  12   5         88.05         90.75         1.71 o                         
  -3  12   5        394.70        409.15         3.50 o                         
  -2  12   5          6.14          5.52         0.43 o                         
  -1  12   5         10.66         11.18         0.63 o                         
   0  12   5          9.60         12.09         0.69 o                         
   1  12   5          7.92         10.80         0.77 o                         
   2  12   5        150.51        150.64         2.67 o                         
   3  12   5          2.93          4.48         0.49 o                         
   4  12   5        102.37        114.32         1.68 o                         
   5  12   5         51.25         54.85         1.42 o                         
   6  12   5          2.78          2.87         0.37 o                         
   7  12   5         38.36         40.39         1.28 o                         
  -7  13   5          0.46          1.37         0.45 o                         
  -6  13   5         23.16         20.61         0.88 o                         
  -5  13   5        508.47        576.67         5.80 o                         
  -4  13   5         21.09         23.34         0.66 o                         
  -3  13   5        217.39        214.59         2.31 o                         
  -2  13   5        264.41        262.93         3.13 o                         
  -1  13   5         55.02         56.18         1.12 o                         
   0  13   5        142.56        150.13         2.68 o                         
   1  13   5        125.80        119.18         2.24 o                         
   2  13   5         12.12         15.04         0.60 o                         
   3  13   5         34.30         45.91         0.94 o                         
   4  13   5         93.48        104.20         1.48 o                         
   5  13   5          0.02          0.31         0.39 o                         
   6  13   5          0.60          0.28         0.26 o                         
  -7  14   5          0.79          1.87         0.58 o                         
  -6  14   5         86.69         84.45         1.73 o                         
  -5  14   5         23.07         23.95         0.72 o                         
  -4  14   5        385.16        424.61         4.88 o                         
  -3  14   5        106.39        115.60         1.76 o                         
  -2  14   5        193.66        200.63         2.61 o                         
  -1  14   5        116.57        121.23         1.87 o                         
   0  14   5         10.13         12.28         0.67 o                         
   1  14   5         75.38         73.55         2.70 o                         
   2  14   5          4.61          5.18         0.41 o                         
   3  14   5          2.74          3.37         0.40 o                         
   4  14   5          2.97          1.85         0.44 o                         
   5  14   5          2.56          4.68         0.43 o                         
  -5  15   5        185.24        134.97         3.68 o                         
  -4  15   5         16.88         17.99         0.56 o                         
  -3  15   5         12.94         15.54         0.59 o                         
  -2  15   5        111.74        108.36         2.03 o                         
  -1  15   5         18.11         20.44         0.60 o                         
   0  15   5          7.41          6.50         0.44 o                         
   1  15   5          4.40          4.29         0.38 o                         
   2  15   5          6.12          3.69         0.37 o                         
   3  15   5         19.56         15.86         0.70 o                         
   4  15   5          1.49          1.74         0.31 o                         
  -4  16   5        102.97         45.24         1.66 o                         
  -3  16   5          8.73          6.36         0.85 o                         
  -2  16   5          1.53          0.90         0.74 o                         
  -1  16   5         24.91         18.65         2.08 o                         
   0  16   5          0.11          0.01         0.57 o                         
   1  16   5          2.62          3.87         0.47 o                         
   2  16   5         22.20         17.51         0.61 o                         
 -12   0   6        105.97        103.46         2.55 o                         
 -10   0   6         64.10         71.70         2.62 o                         
  -8   0   6        366.63        324.38         3.62 o                         
  -6   0   6         58.89         45.91         1.86 o                         
  -4   0   6         22.19         31.99         4.98 o                         
  -2   0   6        117.75        122.31        12.04 o                         
   0   0   6         51.54         29.57         1.78 o                         
   2   0   6        121.06        117.84         3.11 o                         
   4   0   6        315.23        306.68         8.35 o                         
   6   0   6         38.99         38.54         1.42 o                         
   8   0   6        504.25        532.85         6.99 o                         
  10   0   6        252.27        245.66         5.65 o                         
 -12   1   6         10.82          8.27         0.48 o                         
 -11   1   6         68.34         66.55         2.12 o                         
 -10   1   6          8.87          6.41         0.61 o                         
  -9   1   6        316.44        296.18         3.28 o                         
  -8   1   6        364.15        368.78         3.87 o                         
  -7   1   6          8.71          7.59         0.49 o                         
  -6   1   6        173.21        171.05         1.91 o                         
  -5   1   6        753.02        762.19         8.59 o                         
  -4   1   6        173.55        182.63         3.65 o                         
  -3   1   6        121.57        128.92         6.63 o                         
  -2   1   6        662.80        644.60         7.18 o                         
  -1   1   6        307.70        270.93         7.29 o                         
   0   1   6        241.36        205.23         5.86 o                         
   2   1   6       2053.13       2066.77        30.47 o                         
   3   1   6         52.44         63.33         1.33 o                         
   4   1   6         21.91         19.86         0.81 o                         
   5   1   6         19.99         32.39         0.73 o                         
   6   1   6        129.49        122.74         1.90 o                         
   7   1   6        141.73        161.26         2.36 o                         
   8   1   6         34.24         34.09         0.93 o                         
   9   1   6         73.99         70.44         1.22 o                         
  10   1   6          3.08          2.62         0.64 o                         
 -12   2   6          0.83          0.57         0.49 o                         
 -11   2   6         28.90         25.24         0.74 o                         
 -10   2   6        199.94        210.37         3.09 o                         
  -9   2   6         39.70         41.47         0.78 o                         
  -8   2   6        866.70        843.69         7.97 o                         
  -7   2   6        271.55        263.79         2.57 o                         
  -6   2   6         31.75         35.08         0.61 o                         
  -5   2   6        374.76        371.30         3.68 o                         
  -4   2   6         14.23          7.33         0.52 o                         
  -3   2   6         79.07         89.74         1.77 o                         
  -2   2   6       1540.38       1524.23        14.72 o                         
  -1   2   6          8.95         12.03         0.71 o                         
   0   2   6       1106.49        883.14       192.76 o                         
   1   2   6        456.48        363.24         5.60 o                         
   2   2   6        219.46        240.38         3.59 o                         
   3   2   6        283.38        307.73         6.96 o                         
   4   2   6          9.00         15.26         0.52 o                         
   5   2   6        400.56        375.51         5.13 o                         
   6   2   6          0.21         -0.15         0.50 o                         
   7   2   6        583.82        585.54         5.43 o                         
   8   2   6         20.26         18.80         0.89 o                         
   9   2   6         62.73         68.35         1.38 o                         
  10   2   6        110.05        105.60         2.74 o                         
 -12   3   6          7.33          4.50         0.87 o                         
 -11   3   6         28.06         27.95         0.81 o                         
 -10   3   6          0.02          0.75         0.36 o                         
  -9   3   6          1.04          1.24         0.47 o                         
  -8   3   6         24.99         37.76         0.85 o                         
  -7   3   6        100.37        110.61         1.64 o                         
  -6   3   6        461.02        442.56         3.77 o                         
  -5   3   6         33.35         30.79         1.07 o                         
  -4   3   6        865.65        964.74         7.91 o                         
  -3   3   6       2038.31       2163.09        23.44 o                         
  -2   3   6         57.10         77.00         1.67 o                         
  -1   3   6       2726.54       2677.82        25.33 o                         
   0   3   6        719.18        702.49         7.02 o                         
   1   3   6        122.87        104.03         1.51 o                         
   2   3   6         73.92         68.51         1.71 o                         
   3   3   6         15.05          7.39         1.13 o                         
   4   3   6         45.38         44.62         0.78 o                         
   5   3   6        193.03        187.00         2.91 o                         
   6   3   6        209.95        203.99         2.85 o                         
   7   3   6        160.87        156.46         1.86 o                         
   8   3   6        484.31        494.20         5.60 o                         
   9   3   6          1.26          1.17         0.71 o                         
  10   3   6         54.57         54.63         1.23 o                         
 -11   4   6          0.20          1.66         0.32 o                         
 -10   4   6         14.13         12.72         0.47 o                         
  -9   4   6         83.39         84.60         1.39 o                         
  -8   4   6         11.04         10.98         0.52 o                         
  -7   4   6        191.05        194.44         1.76 o                         
  -6   4   6          3.72          5.67         0.44 o                         
  -5   4   6        323.77        341.53         3.52 o                         
  -4   4   6         20.92         19.39         0.66 o                         
  -3   4   6         43.67         48.29         1.19 o                         
  -2   4   6       1084.30       1171.12        19.21 o                         
  -1   4   6        862.90        913.07         8.47 o                         
   0   4   6        352.32        357.29         3.60 o                         
   1   4   6         65.33         73.50         1.24 o                         
   2   4   6        332.44        334.06         4.30 o                         
   3   4   6        153.14        150.69         3.72 o                         
   4   4   6        103.59        113.59         1.48 o                         
   5   4   6        252.07        254.78         3.77 o                         
   6   4   6          7.79          9.16         0.73 o                         
   7   4   6        166.37        164.34         2.10 o                         
   8   4   6         57.14         54.31         0.87 o                         
   9   4   6          9.88         10.93         0.77 o                         
  10   4   6        144.13        129.38         3.75 o                         
 -11   5   6         31.58         25.52         0.58 o                         
 -10   5   6          0.62          0.88         0.39 o                         
  -9   5   6         47.95         50.42         1.05 o                         
  -8   5   6         23.81         22.04         0.59 o                         
  -7   5   6        247.12        221.41         2.45 o                         
  -6   5   6         28.22         25.88         0.62 o                         
  -5   5   6        299.16        297.90         2.65 o                         
  -4   5   6        320.04        339.69         3.83 o                         
  -3   5   6        621.57        622.69         8.47 o                         
  -2   5   6          3.55          2.28         0.57 o                         
  -1   5   6        123.14        143.87         2.33 o                         
   0   5   6          0.01          3.78         0.55 o                         
   1   5   6        986.34       1051.08         9.70 o                         
   2   5   6        357.72        367.16         5.10 o                         
   3   5   6          1.01          0.78         0.70 o                         
   4   5   6          1.97          0.96         0.45 o                         
   5   5   6          1.51          2.65         0.71 o                         
   6   5   6         16.34         19.71         0.89 o                         
   7   5   6         52.47         51.59         0.96 o                         
   8   5   6          0.00          0.87         0.47 o                         
   9   5   6          5.40          6.22         0.41 o                         
 -11   6   6         28.12         28.76         0.89 o                         
 -10   6   6         21.25         21.06         0.64 o                         
  -9   6   6          3.05          4.74         0.47 o                         
  -8   6   6        130.10        137.03         1.76 o                         
  -7   6   6        366.92        360.35         2.82 o                         
  -6   6   6        207.46        177.37         2.45 o                         
  -5   6   6          0.75          2.62         0.39 o                         
  -4   6   6          1.58          1.56         0.40 o                         
  -3   6   6        300.45        293.76         3.38 o                         
  -2   6   6       1086.49       1153.35        11.52 o                         
  -1   6   6        402.77        394.63         4.57 o                         
   0   6   6          0.58          2.44         0.56 o                         
   1   6   6       1986.49       1994.12        19.91 o                         
   2   6   6       1107.93       1139.62        15.84 o                         
   3   6   6         15.59         17.11         0.86 o                         
   4   6   6        156.39        158.90         1.76 o                         
   5   6   6       1409.22       1445.14        12.66 o                         
   6   6   6        354.16        362.91         3.94 o                         
   7   6   6         14.09         14.81         0.66 o                         
   8   6   6         58.76         58.04         1.27 o                         
   9   6   6          3.28          3.01         0.33 o                         
 -11   7   6         79.90         68.02         1.39 o                         
 -10   7   6         28.35         27.44         0.61 o                         
  -9   7   6          3.26          2.12         0.41 o                         
  -8   7   6        120.92        134.89         1.84 o                         
  -7   7   6        450.31        437.82         5.20 o                         
  -6   7   6        534.03        518.06         5.98 o                         
  -5   7   6         67.50         64.81         1.12 o                         
  -4   7   6         44.39         48.67         0.78 o                         
  -3   7   6        551.92        628.68         5.28 o                         
  -2   7   6        146.58        155.91         2.52 o                         
  -1   7   6         27.32         26.41         1.16 o                         
   0   7   6        273.79        260.34         3.40 o                         
   1   7   6        574.42        618.11         5.00 o                         
   2   7   6         10.61          9.23         0.50 o                         
   3   7   6        197.44        194.56         2.08 o                         
   4   7   6        968.28        982.92         8.75 o                         
   5   7   6       1506.62       1534.07        14.69 o                         
   6   7   6         79.72         79.73         1.49 o                         
   7   7   6         15.75         17.03         0.65 o                         
   8   7   6          0.08          0.24         0.53 o                         
   9   7   6         11.61         10.47         0.68 o                         
 -10   8   6         36.19         41.63         0.71 o                         
  -9   8   6          0.25          1.67         0.44 o                         
  -8   8   6          7.74         16.37         0.61 o                         
  -7   8   6          1.35          4.57         0.53 o                         
  -6   8   6        491.13        515.85         4.78 o                         
  -5   8   6        503.19        504.73         6.23 o                         
  -4   8   6         86.62         93.66         1.20 o                         
  -3   8   6         90.95         91.52         1.09 o                         
  -2   8   6          0.94          2.43         0.43 o                         
  -1   8   6        570.18        600.97         5.78 o                         
   0   8   6          3.99          7.96         0.76 o                         
   1   8   6        183.61        168.14         2.17 o                         
   2   8   6        214.67        212.17         2.21 o                         
   3   8   6       1258.74       1280.62         8.91 o                         
   4   8   6         18.43         17.11         0.70 o                         
   5   8   6        363.84        370.51         3.53 o                         
   6   8   6         92.10         83.92         1.29 o                         
   7   8   6          0.68          3.15         0.48 o                         
   8   8   6         19.55         21.20         0.58 o                         
 -10   9   6         14.81         15.66         0.84 o                         
  -9   9   6          0.00          3.81         0.44 o                         
  -8   9   6          0.04          8.90         0.61 o                         
  -7   9   6         18.38         21.06         0.64 o                         
  -6   9   6         21.60         18.84         0.65 o                         
  -5   9   6         28.70         35.13         0.83 o                         
  -4   9   6          4.77          7.30         0.51 o                         
  -3   9   6        567.22        573.44         4.16 o                         
  -2   9   6         84.60        108.80         1.65 o                         
  -1   9   6        241.84        283.73         2.70 o                         
   0   9   6         60.94         59.00         1.08 o                         
   1   9   6        175.72        181.75         2.39 o                         
   2   9   6       1793.24       1790.07        13.77 o                         
   3   9   6          0.01          5.47         0.52 o                         
   4   9   6         18.10         17.25         0.65 o                         
   5   9   6         54.57         56.40         1.15 o                         
   6   9   6          4.21          5.73         0.46 o                         
   7   9   6        281.08        303.34         4.99 o                         
   8   9   6          8.69         11.43         0.77 o                         
  -9  10   6          0.01          1.97         0.33 o                         
  -8  10   6         34.11         37.93         0.93 o                         
  -7  10   6          0.39          0.30         0.45 o                         
  -6  10   6          3.70          2.70         0.47 o                         
  -5  10   6         32.70         37.77         0.80 o                         
  -4  10   6         78.77         84.09         1.86 o                         
  -3  10   6        378.32        384.93         2.95 o                         
  -2  10   6          2.84          1.45         0.41 o                         
  -1  10   6        116.55        107.97         1.28 o                         
   0  10   6        348.55        334.75         2.85 o                         
   1  10   6          4.42          6.12         0.60 o                         
   2  10   6         36.97         33.27         0.75 o                         
   3  10   6         47.28         35.89         0.79 o                         
   4  10   6          0.83          1.28         0.50 o                         
   5  10   6          9.71          8.11         0.56 o                         
   6  10   6         63.26         58.18         1.04 o                         
   7  10   6          0.15          0.59         0.50 o                         
   8  10   6          2.59          2.87         0.48 o                         
  -9  11   6         23.62         26.30         0.75 o                         
  -8  11   6         18.97         21.44         0.58 o                         
  -7  11   6        116.76        136.37         1.61 o                         
  -6  11   6         42.55         45.98         0.98 o                         
  -5  11   6        266.34        300.79         3.25 o                         
  -4  11   6        120.28        132.45         1.66 o                         
  -3  11   6        113.88        112.96         1.24 o                         
  -2  11   6         20.16         17.93         0.63 o                         
  -1  11   6         88.48         91.81         1.21 o                         
   0  11   6         89.00         81.91         1.38 o                         
   1  11   6        105.16        111.08         1.73 o                         
   2  11   6         41.89         50.54         0.87 o                         
   3  11   6          0.53          0.39         0.45 o                         
   4  11   6         95.70        104.27         2.27 o                         
   5  11   6         38.61         44.40         1.04 o                         
   6  11   6          6.22          9.30         0.63 o                         
   7  11   6         26.95         23.36         1.01 o                         
  -8  12   6          0.11         -0.01         0.35 o                         
  -7  12   6          1.44          1.73         0.40 o                         
  -6  12   6         14.13         13.59         0.65 o                         
  -5  12   6         19.25         18.31         0.58 o                         
  -4  12   6        112.10        110.58         1.61 o                         
  -3  12   6        112.45        111.21         1.37 o                         
  -2  12   6         14.51         15.21         0.60 o                         
  -1  12   6          7.29          8.89         0.53 o                         
   0  12   6         38.88         37.42         0.90 o                         
   1  12   6        479.55        474.57         5.58 o                         
   2  12   6          9.79         11.02         0.51 o                         
   3  12   6          1.68          4.45         0.63 o                         
   4  12   6         15.26         14.33         0.65 o                         
   5  12   6         17.44         18.37         0.66 o                         
   6  12   6          6.58          8.51         0.61 o                         
  -7  13   6          2.12          2.33         0.63 o                         
  -6  13   6         90.49         96.79         2.04 o                         
  -5  13   6          3.79          8.99         0.59 o                         
  -4  13   6         13.64         18.16         0.73 o                         
  -3  13   6         18.87         19.91         0.74 o                         
  -2  13   6          0.08          0.72         0.46 o                         
  -1  13   6        134.60        138.54         2.29 o                         
   0  13   6         27.09         28.24         0.97 o                         
   1  13   6         98.53         86.84         3.95 o                         
   2  13   6         31.75         27.38         1.15 o                         
   3  13   6          3.00          1.41         0.49 o                         
   4  13   6          0.08          0.94         0.42 o                         
   5  13   6         10.69         10.94         0.46 o                         
   6  13   6          1.48          1.57         0.40 o                         
  -6  14   6         14.92         16.73         0.75 o                         
  -5  14   6          4.83          7.75         0.64 o                         
  -4  14   6         63.67         62.55         1.13 o                         
  -3  14   6         15.68         12.65         0.64 o                         
  -2  14   6         47.19         50.46         1.13 o                         
  -1  14   6          6.28          5.65         0.51 o                         
   0  14   6         21.43         25.79         0.92 o                         
   1  14   6         98.10         82.72         1.92 o                         
   2  14   6         20.20         21.84         0.87 o                         
   3  14   6          3.37          2.86         0.37 o                         
   4  14   6         12.00         17.93         0.55 o                         
   5  14   6          9.27          8.78         1.19 o                         
  -5  15   6          8.31          4.78         0.80 o                         
  -4  15   6          2.83          3.02         1.31 o                         
  -3  15   6         16.17         16.09         1.00 o                         
  -2  15   6         45.18         39.88         1.94 o                         
  -1  15   6         11.36         10.05         0.64 o                         
   0  15   6          1.04          1.26         0.35 o                         
   1  15   6        136.02        117.15         6.46 o                         
   2  15   6         12.47         11.29         0.95 o                         
   3  15   6         23.27         24.19         1.02 o                         
  -3  16   6         11.35          5.01         0.70 o                         
  -2  16   6         10.35          5.68         0.78 o                         
  -1  16   6          3.48          3.15         0.70 o                         
   0  16   6         79.92         60.93         1.89 o                         
   1  16   6         65.04         46.94         5.40 o                         
 -11   0   7         91.68         93.24         2.24 o                         
  -9   0   7        168.60        156.04         3.49 o                         
  -7   0   7         12.05         22.77         1.20 o                         
  -5   0   7        301.17        363.93         8.19 o                         
  -3   0   7       2852.33       2959.48        37.05 o                         
  -1   0   7        165.87        172.03        13.81 o                         
   1   0   7        169.36        164.82         4.08 o                         
   3   0   7        120.12        125.33         3.37 o                         
   5   0   7         55.88         58.33         1.13 o                         
   7   0   7          2.33          1.28         1.31 o                         
   9   0   7        119.39        123.84         2.37 o                         
 -12   1   7         36.74         32.82         0.82 o                         
 -11   1   7          0.21          0.31         0.38 o                         
 -10   1   7         32.53         27.09         0.78 o                         
  -9   1   7         17.25         21.85         0.67 o                         
  -8   1   7         38.12         47.71         2.03 o                         
  -7   1   7        345.76        347.56         2.97 o                         
  -6   1   7         73.27         82.96         0.90 o                         
  -5   1   7         51.78         54.92         0.99 o                         
  -4   1   7        484.20        459.85         7.80 o                         
  -3   1   7       1785.86       1887.68        16.69 o                         
  -2   1   7       1137.48       1101.44        23.88 o                         
  -1   1   7         97.64         99.64         1.87 o                         
   0   1   7        173.86        142.61         3.28 o                         
   1   1   7          6.79          5.63         0.94 o                         
   2   1   7         47.86         46.05         1.66 o                         
   3   1   7        299.90        325.96         7.45 o                         
   4   1   7         45.17         48.85         0.99 o                         
   5   1   7        368.05        378.85         4.51 o                         
   6   1   7        544.75        515.59         6.09 o                         
   7   1   7          0.39          0.75         0.72 o                         
   8   1   7         38.37         41.58         0.96 o                         
   9   1   7         57.96         55.47         1.19 o                         
  10   1   7          0.23          0.75         0.62 o                         
 -12   2   7          2.05          3.38         0.49 o                         
 -11   2   7          7.49          4.86         0.80 o                         
 -10   2   7          0.23          1.21         0.41 o                         
  -9   2   7          1.97          2.39         0.43 o                         
  -8   2   7         44.19         42.57         1.33 o                         
  -7   2   7         18.35         17.91         0.58 o                         
  -6   2   7        180.39        180.30         1.87 o                         
  -5   2   7       1567.32       1634.23        14.78 o                         
  -4   2   7         20.50         43.87         1.79 o                         
  -3   2   7        952.72        983.91        12.35 o                         
  -2   2   7         57.65         61.43         1.15 o                         
  -1   2   7        194.98        201.35         3.68 o                         
   0   2   7        218.82        200.58         6.18 o                         
   1   2   7        921.10        903.48        23.26 o                         
   2   2   7         59.00         58.72         4.80 o                         
   3   2   7        411.24        461.97        10.24 o                         
   4   2   7        831.31        845.94         7.42 o                         
   5   2   7         14.98         16.29         0.75 o                         
   6   2   7          0.02          0.40         0.52 o                         
   7   2   7          4.59          7.80         0.55 o                         
   8   2   7         21.26         21.36         0.79 o                         
   9   2   7         20.88         20.85         0.93 o                         
  10   2   7          1.97          3.09         0.45 o                         
 -11   3   7          6.76          9.20         0.59 o                         
 -10   3   7        192.11        181.25         3.17 o                         
  -9   3   7         24.53         24.26         0.75 o                         
  -8   3   7        454.81        453.46         6.60 o                         
  -7   3   7         87.26         81.24         1.63 o                         
  -6   3   7         54.04         52.97         0.75 o                         
  -5   3   7        162.89        172.82         2.51 o                         
  -4   3   7         72.32         82.87         1.29 o                         
  -3   3   7        501.77        582.15         6.69 o                         
  -2   3   7          1.77          4.52         0.41 o                         
  -1   3   7         13.12         10.22         1.34 o                         
   0   3   7        310.66        362.27        13.33 o                         
   1   3   7        318.18        345.13         6.06 o                         
   2   3   7         11.91         16.31         1.57 o                         
   3   3   7        121.91        127.99         2.63 o                         
   4   3   7         89.96         98.87         1.28 o                         
   5   3   7        154.48        136.63         2.02 o                         
   6   3   7        321.22        310.51         4.93 o                         
   7   3   7         41.65         43.98         0.81 o                         
   8   3   7         19.89         24.59         0.80 o                         
   9   3   7         52.47         50.67         1.28 o                         
 -11   4   7          9.39          8.71         0.60 o                         
 -10   4   7         17.82         19.36         0.53 o                         
  -9   4   7         43.87         47.86         0.83 o                         
  -8   4   7          0.85          4.36         0.45 o                         
  -7   4   7        110.65        111.29         1.32 o                         
  -6   4   7        175.55        171.62         1.68 o                         
  -5   4   7         21.90         24.03         0.70 o                         
  -4   4   7        203.04        196.09         2.33 o                         
  -3   4   7        260.85        299.60         4.54 o                         
  -2   4   7         24.21         27.40         1.12 o                         
  -1   4   7         50.51         57.60         0.96 o                         
   0   4   7         35.12         38.71         0.94 o                         
   1   4   7        257.06        290.42         5.33 o                         
   2   4   7        413.12        433.52         7.54 o                         
   3   4   7        219.81        221.05         2.52 o                         
   4   4   7         50.46         56.07         0.94 o                         
   5   4   7         95.43        105.75         1.57 o                         
   6   4   7         26.37         22.49         0.88 o                         
   7   4   7          1.07          1.98         0.48 o                         
   8   4   7         58.62         53.92         1.27 o                         
   9   4   7          0.11          0.35         0.46 o                         
 -11   5   7         53.90         42.43         1.42 o                         
 -10   5   7         47.24         47.52         0.94 o                         
  -9   5   7        203.91        197.89         2.20 o                         
  -8   5   7        245.13        230.67         3.94 o                         
  -7   5   7        187.58        187.49         1.73 o                         
  -6   5   7         63.08         58.48         0.87 o                         
  -5   5   7        119.58        117.28         1.42 o                         
  -4   5   7         22.71         25.82         0.77 o                         
  -3   5   7        395.44        384.52         4.16 o                         
  -2   5   7        541.73        557.20         5.72 o                         
  -1   5   7        176.90        176.59         2.39 o                         
   0   5   7        366.04        382.40         7.74 o                         
   1   5   7        716.88        693.70        14.23 o                         
   2   5   7        234.71        239.40         4.59 o                         
   3   5   7          9.45         10.56         0.54 o                         
   4   5   7         35.35         30.58         0.91 o                         
   5   5   7        173.75        179.77         2.54 o                         
   6   5   7        460.42        487.68         6.36 o                         
   7   5   7          6.87          8.31         0.58 o                         
   8   5   7          0.54          2.06         0.47 o                         
   9   5   7         45.93         46.59         0.91 o                         
 -11   6   7         41.81         35.77         0.80 o                         
 -10   6   7         40.21         46.03         0.83 o                         
  -9   6   7          4.74          3.43         0.46 o                         
  -8   6   7         67.48         67.87         1.20 o                         
  -7   6   7         25.93         21.42         0.84 o                         
  -6   6   7        477.84        455.12         5.10 o                         
  -5   6   7         92.69         79.63         1.27 o                         
  -4   6   7         62.06         63.24         1.38 o                         
  -3   6   7        375.43        376.87         4.65 o                         
  -2   6   7          0.17          1.21         0.46 o                         
  -1   6   7          0.56          2.11         0.60 o                         
   0   6   7         58.15         54.03         1.60 o                         
   1   6   7        343.34        339.15         4.80 o                         
   2   6   7         12.34          9.55         0.60 o                         
   3   6   7         60.06         60.34         1.00 o                         
   4   6   7        203.08        194.69         2.36 o                         
   5   6   7        145.17        147.36         2.20 o                         
   6   6   7        307.91        294.70         3.30 o                         
   7   6   7          8.65          7.42         0.56 o                         
   8   6   7        160.21        161.27         2.37 o                         
   9   6   7         20.10         22.04         3.09 o                         
 -11   7   7         21.36         15.38         0.88 o                         
 -10   7   7          0.05          0.50         0.29 o                         
  -9   7   7          5.63          6.39         0.46 o                         
  -8   7   7        233.90        211.12         2.31 o                         
  -7   7   7        340.27        331.53         3.53 o                         
  -6   7   7         16.44         22.37         0.86 o                         
  -5   7   7        243.08        261.72         3.86 o                         
  -4   7   7         58.50         62.12         0.99 o                         
  -3   7   7        304.70        303.03         2.77 o                         
  -2   7   7         28.22         37.72         1.07 o                         
  -1   7   7         62.30         62.58         1.14 o                         
   0   7   7         72.89         64.51         0.83 o                         
   1   7   7         33.66         30.40         0.68 o                         
   2   7   7          1.78          4.03         0.56 o                         
   3   7   7        211.75        226.52         2.43 o                         
   4   7   7        907.47        944.53         8.43 o                         
   5   7   7        751.64        749.65         7.49 o                         
   6   7   7         98.62         99.46         1.49 o                         
   7   7   7         60.03         63.48         1.04 o                         
   8   7   7         87.21         92.92         1.84 o                         
 -10   8   7          1.69          1.97         0.37 o                         
  -9   8   7          2.81          2.66         0.38 o                         
  -8   8   7        277.63        276.71         3.13 o                         
  -7   8   7        211.56        246.73         2.82 o                         
  -6   8   7        432.27        484.60         5.46 o                         
  -5   8   7          9.54         15.06         0.60 o                         
  -4   8   7         60.79         66.22         1.09 o                         
  -3   8   7         95.50         91.04         1.13 o                         
  -2   8   7          0.11          2.35         0.58 o                         
  -1   8   7          1.11          2.61         0.46 o                         
   0   8   7         14.37         14.68         0.55 o                         
   1   8   7          1.42          1.61         0.43 o                         
   2   8   7        210.93        223.91         2.70 o                         
   3   8   7       3136.09       3162.06        27.02 o                         
   4   8   7         17.31         19.92         0.66 o                         
   5   8   7         33.12         34.27         1.06 o                         
   6   8   7         79.12         72.77         1.29 o                         
   7   8   7        132.75        125.94         1.72 o                         
   8   8   7         43.79         46.21         1.51 o                         
 -10   9   7          3.13          3.80         0.40 o                         
  -9   9   7         17.62         26.97         0.63 o                         
  -8   9   7         84.78        103.86         1.47 o                         
  -7   9   7        222.94        239.21         2.80 o                         
  -6   9   7         29.28         36.83         0.99 o                         
  -5   9   7          2.66          7.03         0.53 o                         
  -4   9   7         18.04         18.96         0.68 o                         
  -3   9   7         45.11         53.82         0.93 o                         
  -2   9   7        791.71        798.63         6.66 o                         
  -1   9   7         86.37         79.56         1.42 o                         
   0   9   7         22.55         19.04         0.69 o                         
   1   9   7        339.35        340.98         3.65 o                         
   2   9   7        853.71        888.65        11.06 o                         
   3   9   7          1.87          3.66         0.52 o                         
   4   9   7        532.27        555.70         4.96 o                         
   5   9   7          0.26          0.37         0.44 o                         
   6   9   7        178.99        171.84         2.25 o                         
   7   9   7         24.61         26.57         1.12 o                         
  -9  10   7          3.27          7.99         0.75 o                         
  -8  10   7          1.13          0.72         0.34 o                         
  -7  10   7         82.07         94.36         1.29 o                         
  -6  10   7          0.04          0.88         0.46 o                         
  -5  10   7         53.30         62.61         0.99 o                         
  -4  10   7         62.07         63.43         0.98 o                         
  -3  10   7        291.87        292.98         3.21 o                         
  -2  10   7       1043.81       1068.46         7.64 o                         
  -1  10   7        270.50        272.87         6.50 o                         
   0  10   7          3.26          1.12         0.66 o                         
   1  10   7          0.23          3.51         0.59 o                         
   2  10   7         17.14         19.75         0.90 o                         
   3  10   7        402.99        406.68         3.99 o                         
   4  10   7         10.50         11.60         0.61 o                         
   5  10   7          0.55          0.60         0.41 o                         
   6  10   7         27.90         21.38         0.78 o                         
   7  10   7        100.74         95.61         1.72 o                         
  -9  11   7         92.26         87.66         5.49 o                         
  -8  11   7          0.29          0.84         0.37 o                         
  -7  11   7         35.14         41.74         0.78 o                         
  -6  11   7          0.89          2.79         0.47 o                         
  -5  11   7         25.12         22.37         0.59 o                         
  -4  11   7        103.49        102.48         1.22 o                         
  -3  11   7        148.02        163.07         2.34 o                         
  -2  11   7          0.63          2.08         0.47 o                         
  -1  11   7        181.42        170.34         2.66 o                         
   0  11   7         76.98         72.94         1.45 o                         
   1  11   7         80.53         87.94         2.47 o                         
   2  11   7          0.32          0.70         0.46 o                         
   3  11   7          0.79          2.17         0.46 o                         
   4  11   7          0.73          1.11         0.43 o                         
   5  11   7          2.93          7.69         0.50 o                         
   6  11   7        225.15        237.86         5.20 o                         
   7  11   7         31.83         31.31         1.01 o                         
  -8  12   7         57.42         65.20         1.50 o                         
  -7  12   7          0.33          0.36         0.50 o                         
  -6  12   7         17.55         24.14         0.82 o                         
  -5  12   7          5.44          8.26         0.67 o                         
  -4  12   7        266.60        278.08         3.44 o                         
  -3  12   7        514.02        537.36        11.28 o                         
  -2  12   7         13.43         12.62         0.58 o                         
  -1  12   7         10.18         12.89         0.63 o                         
   0  12   7         41.52         46.11         1.00 o                         
   1  12   7          5.17          8.56         1.05 o                         
   2  12   7         51.99         49.91         0.97 o                         
   3  12   7         11.76         12.96         0.57 o                         
   4  12   7         18.10         16.86         0.57 o                         
   5  12   7          1.92          1.35         0.41 o                         
   6  12   7          0.30          0.72         0.32 o                         
  -7  13   7         35.65         37.46         0.95 o                         
  -6  13   7         83.45         85.28         1.94 o                         
  -5  13   7        106.05        124.10         2.06 o                         
  -4  13   7          3.48          3.97         0.50 o                         
  -3  13   7          7.53          6.28         0.51 o                         
  -2  13   7         30.80         32.32         0.82 o                         
  -1  13   7         83.97         95.45         1.45 o                         
   0  13   7          0.07          0.27         0.62 o                         
   1  13   7         11.37         11.48         0.66 o                         
   2  13   7         10.84         12.53         0.54 o                         
   3  13   7          1.74          1.94         0.45 o                         
   4  13   7          7.80          5.75         0.43 o                         
   5  13   7          3.35          5.07         0.37 o                         
  -6  14   7          1.25          2.67         1.11 o                         
  -5  14   7          1.61          1.73         0.66 o                         
  -4  14   7          2.14          2.33         0.73 o                         
  -3  14   7         42.53         42.35         6.12 o                         
  -2  14   7          6.47          7.23         0.92 o                         
  -1  14   7         28.50         35.15         1.78 o                         
   0  14   7         70.11         69.64         2.17 o                         
   1  14   7          1.86          1.76         0.54 o                         
   2  14   7         40.43         36.61         1.04 o                         
   3  14   7         46.07         45.56         0.77 o                         
   4  14   7         24.53         26.20         0.77 o                         
  -5  15   7          0.09         -0.40         0.50 o                         
  -4  15   7         25.33         21.77         6.26 o                         
  -3  15   7          1.93          1.93         0.58 o                         
  -2  15   7          0.20          0.01         0.42 o                         
  -1  15   7         68.19         58.37         4.49 o                         
   0  15   7         33.15         29.16         1.93 o                         
   1  15   7          1.88          1.29         0.27 o                         
   2  15   7         66.07         58.36         1.77 o                         
   3  15   7         38.96         24.89         0.64 o                         
  -2  16   7         51.49         27.57         1.13 o                         
  -1  16   7          8.05          4.67         0.59 o                         
   0  16   7         11.04          5.26         0.55 o                         
 -10   0   8         91.91         82.05         1.95 o                         
  -8   0   8        527.67        507.42        10.69 o                         
  -6   0   8       1626.26       1569.46        12.05 o                         
  -4   0   8        414.17        390.34         6.53 o                         
  -2   0   8          0.16          0.27         0.57 o                         
   0   0   8       2088.03       1899.67        40.91 o                         
   2   0   8         33.42         25.72         1.33 o                         
   4   0   8        956.41        949.72        11.88 o                         
   6   0   8        386.01        388.66         6.58 o                         
   8   0   8        406.91        400.13         6.49 o                         
 -11   1   8         24.61         18.68         1.50 o                         
 -10   1   8          2.23          0.74         0.41 o                         
  -9   1   8        134.22        127.89         1.91 o                         
  -8   1   8        116.91        120.31         2.75 o                         
  -7   1   8        260.54        256.85         2.34 o                         
  -6   1   8         26.21         16.61         0.44 o                         
  -5   1   8          7.17         10.84         0.52 o                         
  -4   1   8        344.56        359.00         4.81 o                         
  -3   1   8         86.58         75.43         1.25 o                         
  -2   1   8        220.62        212.80         2.85 o                         
  -1   1   8         21.49         25.33         1.60 o                         
   0   1   8        601.58        615.17        29.74 o                         
   1   1   8        755.17        810.21        17.42 o                         
   2   1   8         13.15         14.54         0.78 o                         
   3   1   8          5.63          4.11         0.43 o                         
   4   1   8         78.54         90.88         1.31 o                         
   5   1   8         13.79         12.14         0.51 o                         
   6   1   8         54.82         63.11         1.24 o                         
   7   1   8         29.35         31.67         1.00 o                         
   8   1   8          0.84          1.44         0.59 o                         
   9   1   8        224.05        214.80         3.58 o                         
 -11   2   8         21.30         21.45         2.11 o                         
 -10   2   8         26.66         21.32         0.65 o                         
  -9   2   8         69.34         64.32         0.94 o                         
  -8   2   8          0.00          0.28         0.37 o                         
  -7   2   8        824.86        798.50         6.41 o                         
  -6   2   8          0.12          0.86         0.31 o                         
  -5   2   8        148.12        150.97         1.86 o                         
  -4   2   8        300.01        293.26         3.58 o                         
  -3   2   8         93.65         91.36         2.12 o                         
  -2   2   8        566.25        604.26         9.37 o                         
  -1   2   8        136.98        153.21         3.20 o                         
   0   2   8       1725.68       1840.10        37.80 o                         
   1   2   8        338.77        339.01        20.59 o                         
   2   2   8          8.55          6.21         0.87 o                         
   3   2   8        522.64        568.78         6.41 o                         
   4   2   8        209.60        197.05         2.10 o                         
   5   2   8          2.76          2.93         0.46 o                         
   6   2   8        148.36        145.55         1.89 o                         
   7   2   8        132.29        137.10         2.36 o                         
   8   2   8          7.38          7.09         0.73 o                         
   9   2   8        196.03        190.90         3.10 o                         
 -11   3   8          9.59          9.69         0.89 o                         
 -10   3   8         86.47         86.46         1.84 o                         
  -9   3   8        103.35         89.83         1.17 o                         
  -8   3   8        104.11        105.53         1.21 o                         
  -7   3   8         18.20         24.54         0.67 o                         
  -6   3   8          3.09          4.79         0.39 o                         
  -5   3   8         17.59         14.03         0.51 o                         
  -4   3   8         11.26         18.53         2.30 o                         
  -3   3   8        519.92        504.10         9.36 o                         
  -2   3   8        104.04        120.52         2.92 o                         
  -1   3   8         73.34         76.93         2.02 o                         
   0   3   8         66.87         53.25         1.31 o                         
   1   3   8          5.23          6.25         0.72 o                         
   2   3   8        338.43        351.69        11.48 o                         
   3   3   8         87.09         89.57         1.09 o                         
   4   3   8         12.54         13.93         0.54 o                         
   5   3   8         28.43         31.19         0.79 o                         
   6   3   8          5.51          3.91         0.54 o                         
   7   3   8          3.34          4.93         0.63 o                         
   8   3   8         83.20         85.95         1.13 o                         
   9   3   8          9.48          7.95         0.52 o                         
 -11   4   8         10.28          9.20         0.64 o                         
 -10   4   8          3.89          3.54         0.41 o                         
  -9   4   8         95.99         97.10         1.21 o                         
  -8   4   8          4.02          6.13         0.42 o                         
  -7   4   8         24.60         20.35         0.59 o                         
  -6   4   8          5.69          6.13         0.44 o                         
  -5   4   8          8.36         11.57         0.43 o                         
  -4   4   8        245.94        233.92         3.57 o                         
  -3   4   8        177.32        181.42         2.63 o                         
  -2   4   8         17.22         22.17         0.91 o                         
  -1   4   8        757.27        821.52        10.69 o                         
   0   4   8         66.62         66.91         1.86 o                         
   1   4   8        854.12        842.42        20.86 o                         
   2   4   8          6.26          4.97         0.72 o                         
   3   4   8         75.40         67.94         0.93 o                         
   4   4   8          3.81          5.46         0.47 o                         
   5   4   8         47.71         44.94         1.17 o                         
   6   4   8          4.33          4.58         0.74 o                         
   7   4   8         15.43         18.33         0.60 o                         
   8   4   8         83.60         83.83         1.54 o                         
   9   4   8        158.38        151.87         2.57 o                         
 -11   5   8         13.70         14.49         0.70 o                         
 -10   5   8         17.39         24.29         0.88 o                         
  -9   5   8         35.95         38.78         0.78 o                         
  -8   5   8         99.94         93.04         1.84 o                         
  -7   5   8         70.22         72.82         1.69 o                         
  -6   5   8         14.44         23.20         0.60 o                         
  -5   5   8        286.98        300.68         3.99 o                         
  -4   5   8        172.48        175.64         2.27 o                         
  -3   5   8         40.39         45.54         1.45 o                         
  -2   5   8        958.64       1023.67        11.92 o                         
  -1   5   8         36.77         27.32         1.20 o                         
   0   5   8        585.65        624.01        15.92 o                         
   1   5   8        124.51        136.32         4.01 o                         
   2   5   8        156.36        174.92         3.35 o                         
   3   5   8         13.58         13.94         0.59 o                         
   4   5   8        240.06        243.60         2.82 o                         
   5   5   8        134.96        137.47         2.07 o                         
   6   5   8         33.05         33.51         0.91 o                         
   7   5   8         12.93         12.57         0.50 o                         
   8   5   8          1.40          1.67         0.59 o                         
   9   5   8         30.85         24.58         0.93 o                         
 -11   6   8         13.56          9.05         0.39 o                         
 -10   6   8          0.44          0.59         0.30 o                         
  -9   6   8         58.87         52.47         0.97 o                         
  -8   6   8         50.30         52.39         1.19 o                         
  -7   6   8         78.84        102.61         1.61 o                         
  -6   6   8         51.07         70.09         2.27 o                         
  -5   6   8        927.15        962.87         8.65 o                         
  -4   6   8        246.79        242.23         2.84 o                         
  -3   6   8          2.40          2.73         0.41 o                         
  -2   6   8        114.67        104.61         1.25 o                         
  -1   6   8         72.49         91.35         1.38 o                         
   0   6   8         16.16         13.52         0.59 o                         
   1   6   8         88.67         90.96         1.19 o                         
   2   6   8         36.32         36.90         0.88 o                         
   3   6   8        173.38        167.90         1.78 o                         
   4   6   8        430.67        432.71         4.53 o                         
   5   6   8        524.38        551.25         7.28 o                         
   6   6   8         17.82         14.52         0.77 o                         
   7   6   8         24.86         29.09         0.61 o                         
   8   6   8         54.03         55.19         1.76 o                         
 -10   7   8          0.30          0.53         0.36 o                         
  -9   7   8         48.02         47.80         0.89 o                         
  -8   7   8         61.27         73.94         1.13 o                         
  -7   7   8         24.08         35.09         1.16 o                         
  -6   7   8         56.45         63.84         1.29 o                         
  -5   7   8         31.04         33.48         0.88 o                         
  -4   7   8         33.50         44.08         0.93 o                         
  -3   7   8        378.09        395.58         3.24 o                         
  -2   7   8        912.79        938.90         8.11 o                         
  -1   7   8        241.49        245.98         3.06 o                         
   0   7   8        265.08        265.84         2.51 o                         
   1   7   8         50.54         58.45         0.93 o                         
   2   7   8         59.10         59.25         1.09 o                         
   3   7   8       1170.39       1171.50        10.31 o                         
   4   7   8        178.21        168.89         2.00 o                         
   5   7   8          0.35          1.54         0.60 o                         
   6   7   8         44.71         46.92         1.43 o                         
   7   7   8          2.42          3.48         0.39 o                         
   8   7   8        127.98        132.98         3.27 o                         
 -10   8   8          9.84          7.17         0.49 o                         
  -9   8   8          9.32          8.93         0.44 o                         
  -8   8   8          1.06          3.56         0.47 o                         
  -7   8   8         18.57         30.71         0.82 o                         
  -6   8   8        664.78        734.40         6.56 o                         
  -5   8   8        139.69        120.29         1.79 o                         
  -4   8   8        358.58        409.63         5.33 o                         
  -3   8   8         77.95         77.81         1.30 o                         
  -2   8   8        328.18        341.39         5.11 o                         
  -1   8   8          0.01          2.40         0.46 o                         
   0   8   8         87.93         79.23         1.68 o                         
   1   8   8          4.27          7.24         0.55 o                         
   2   8   8        429.56        442.81         6.01 o                         
   3   8   8        469.07        493.94         4.33 o                         
   4   8   8        276.95        280.91         2.92 o                         
   5   8   8         37.57         33.52         0.82 o                         
   6   8   8        141.66        143.04         2.02 o                         
   7   8   8        233.11        233.54         2.47 o                         
   8   8   8         68.07         75.30         6.43 o                         
 -10   9   8          7.45          8.90         0.53 o                         
  -9   9   8          1.25          3.72         0.92 o                         
  -8   9   8         53.38         53.48         1.65 o                         
  -7   9   8         38.01         46.77         0.85 o                         
  -6   9   8         93.34         96.93         1.80 o                         
  -5   9   8        981.67       1066.77         8.78 o                         
  -4   9   8        462.84        470.45         4.63 o                         
  -3   9   8         54.87         59.53         1.18 o                         
  -2   9   8          0.36          2.31         0.98 o                         
  -1   9   8        412.46        425.32         5.20 o                         
   0   9   8         14.07         18.51         0.74 o                         
   1   9   8        323.12        317.21         2.94 o                         
   2   9   8        189.35        186.23         2.40 o                         
   3   9   8        103.74        106.01         1.46 o                         
   4   9   8         28.83         35.81         0.74 o                         
   5   9   8         41.61         44.61         1.26 o                         
   6   9   8         22.81         16.64         0.69 o                         
   7   9   8        310.81        300.26         4.42 o                         
  -9  10   8          3.81          4.31         0.71 o                         
  -8  10   8         46.50         48.98         1.31 o                         
  -7  10   8         87.60        101.13         2.43 o                         
  -6  10   8         91.80        104.43         1.40 o                         
  -5  10   8          0.10          0.19         0.44 o                         
  -4  10   8        140.43        151.74         1.88 o                         
  -3  10   8        549.63        581.23         5.91 o                         
  -2  10   8        128.27        137.91         2.23 o                         
  -1  10   8          0.01          0.59         0.74 o                         
   0  10   8          2.78          4.11         0.65 o                         
   1  10   8         21.21         18.36         0.74 o                         
   2  10   8         53.73         43.96         0.91 o                         
   3  10   8         92.90         94.21         1.43 o                         
   4  10   8         26.87         26.59         0.65 o                         
   5  10   8         55.10         44.81         0.90 o                         
   6  10   8        159.08        163.98         2.77 o                         
   7  10   8         87.30         74.38         1.33 o                         
  -8  11   8          0.03          1.91         0.50 o                         
  -7  11   8          7.76         14.98         0.70 o                         
  -6  11   8          0.03          0.78         0.44 o                         
  -5  11   8        369.03        382.64         4.44 o                         
  -4  11   8          0.75          4.33         0.49 o                         
  -3  11   8         47.00         59.09         1.28 o                         
  -2  11   8         17.58         18.92         0.63 o                         
  -1  11   8          0.30          1.19         0.68 o                         
   0  11   8         67.21         76.91         1.44 o                         
   1  11   8          0.53          1.33         0.60 o                         
   2  11   8        107.68        107.58         2.04 o                         
   3  11   8        209.63        199.65         2.34 o                         
   4  11   8         74.72         66.58         2.10 o                         
   5  11   8         23.52         29.56         0.70 o                         
   6  11   8          2.18          4.69         0.49 o                         
  -8  12   8         10.58         10.93         1.14 o                         
  -7  12   8          0.01          1.26         0.53 o                         
  -6  12   8         43.24         46.88         1.44 o                         
  -5  12   8          4.72          7.06         0.80 o                         
  -4  12   8         45.22         53.70         1.19 o                         
  -3  12   8          4.14          4.50         0.84 o                         
  -2  12   8         73.99         74.54         1.78 o                         
  -1  12   8         40.70         38.01         1.11 o                         
   0  12   8         10.90         19.50         0.85 o                         
   1  12   8          5.23          3.68         0.57 o                         
   2  12   8         42.26         44.31         0.88 o                         
   3  12   8         11.99         14.28         0.55 o                         
   4  12   8          0.07          0.76         0.28 o                         
   5  12   8         82.15         92.68         4.81 o                         
  -7  13   8          0.01          1.06         0.68 o                         
  -6  13   8         10.78         12.76         0.80 o                         
  -5  13   8         56.77         62.00         1.32 o                         
  -4  13   8          4.15          4.29         0.71 o                         
  -3  13   8         20.36         23.38         1.20 o                         
  -2  13   8         26.74         24.83         1.06 o                         
  -1  13   8         76.08         85.63         1.32 o                         
   0  13   8          0.49          0.46         1.05 o                         
   1  13   8         20.34         17.46         0.62 o                         
   2  13   8          1.23          1.43         0.36 o                         
   3  13   8         18.61         16.55         0.44 o                         
   4  13   8          4.00          3.33         0.38 o                         
  -5  14   8         25.90         20.61         6.46 o                         
  -4  14   8         41.54         43.99         1.54 o                         
  -3  14   8          0.14          0.35         0.53 o                         
  -2  14   8         33.36         30.77         4.02 o                         
  -1  14   8          7.01          4.89         1.09 o                         
   0  14   8          2.45          2.74         0.38 o                         
   1  14   8          8.12          8.59         0.63 o                         
   2  14   8         32.99         26.67         0.69 o                         
   3  14   8          3.03          3.16         0.31 o                         
  -4  15   8          0.58          0.33         0.48 o                         
  -3  15   8          0.22          0.14         0.62 o                         
  -2  15   8         15.20         11.08         0.57 o                         
  -1  15   8         10.51         11.23         0.58 o                         
   0  15   8         20.88         17.38         0.62 o                         
   1  15   8         10.03          7.21         0.36 o                         
   2  15   8         17.61         12.98         0.64 o                         
 -11   0   9          0.06          0.16         0.82 o                         
  -9   0   9         33.51         19.89         0.99 o                         
  -7   0   9        101.49        115.42         2.66 o                         
  -5   0   9         36.32         45.11         1.23 o                         
  -3   0   9        293.70        309.82         5.91 o                         
  -1   0   9        289.06        286.03        33.48 o                         
   1   0   9         54.81         64.77         2.23 o                         
   3   0   9        507.81        488.80         5.59 o                         
   5   0   9        559.93        569.70        12.66 o                         
   7   0   9         77.59         83.60         2.06 o                         
 -11   1   9          5.69          5.66         0.50 o                         
 -10   1   9          0.01          0.65         0.35 o                         
  -9   1   9          0.13          2.35         0.50 o                         
  -8   1   9        312.97        280.56         2.68 o                         
  -7   1   9         91.35         87.01         1.04 o                         
  -6   1   9        633.67        613.53         4.82 o                         
  -5   1   9         32.61         36.47         1.06 o                         
  -4   1   9        261.66        256.43         4.37 o                         
  -3   1   9        214.54        234.41         4.51 o                         
  -2   1   9        875.92        915.38        31.10 o                         
  -1   1   9         34.55         49.03         2.46 o                         
   0   1   9         48.66         52.82         3.12 o                         
   1   1   9        343.26        344.23        43.00 o                         
   2   1   9         75.77         79.78         1.00 o                         
   3   1   9        217.82        232.17         2.09 o                         
   4   1   9          5.86          6.42         0.52 o                         
   5   1   9          7.56          9.01         0.54 o                         
   6   1   9          2.09          2.90         0.55 o                         
   7   1   9         44.57         48.14         1.27 o                         
   8   1   9          0.02          0.79         0.63 o                         
   9   1   9          4.31          4.21         0.54 o                         
 -11   2   9         14.36         18.33         1.05 o                         
 -10   2   9          6.84          7.36         0.42 o                         
  -9   2   9         45.46         41.64         0.95 o                         
  -8   2   9          0.04          4.20         0.51 o                         
  -7   2   9        222.08        198.48         1.83 o                         
  -6   2   9        136.19        128.72         3.14 o                         
  -5   2   9         74.13         77.39         1.61 o                         
  -4   2   9        725.11        756.45         9.55 o                         
  -3   2   9        436.71        437.40         7.45 o                         
  -2   2   9        105.04        140.36         2.60 o                         
  -1   2   9         39.98         37.40         2.33 o                         
   0   2   9         95.16        109.44         4.89 o                         
   1   2   9         24.45         26.38         1.22 o                         
   2   2   9        788.88        864.37         7.66 o                         
   3   2   9        181.02        184.00         1.65 o                         
   4   2   9          4.22          7.95         0.51 o                         
   5   2   9          9.27          7.88         0.55 o                         
   6   2   9         84.55         86.53         1.34 o                         
   7   2   9         67.12         61.75         1.54 o                         
   8   2   9          0.86          1.53         0.54 o                         
   9   2   9          3.96          3.63         0.48 o                         
 -11   3   9          0.20          0.85         0.47 o                         
 -10   3   9          0.89          1.87         0.35 o                         
  -9   3   9         28.07         27.82         0.61 o                         
  -8   3   9        288.03        284.03         5.14 o                         
  -7   3   9          6.14          5.10         0.57 o                         
  -6   3   9        538.99        550.76         6.21 o                         
  -5   3   9         29.90         33.04         0.66 o                         
  -4   3   9         39.46         44.93         1.10 o                         
  -3   3   9         76.32         87.53         2.23 o                         
  -2   3   9          3.47          0.83         0.50 o                         
  -1   3   9       1689.55       1757.37        84.31 o                         
   0   3   9          6.40          8.07         0.84 o                         
   1   3   9         31.68         36.95         1.01 o                         
   2   3   9         37.97         36.32         0.73 o                         
   3   3   9        600.42        615.00         5.59 o                         
   4   3   9        141.92        147.22         1.49 o                         
   5   3   9         19.42         20.69         0.70 o                         
   6   3   9         43.07         41.29         0.83 o                         
   7   3   9        225.10        235.58         3.42 o                         
   8   3   9         74.59         75.57         1.18 o                         
 -11   4   9        100.57         99.56         3.69 o                         
 -10   4   9          2.66          1.65         0.53 o                         
  -9   4   9         18.97         19.03         0.55 o                         
  -8   4   9        128.27        128.48         1.32 o                         
  -7   4   9         35.95         35.73         0.99 o                         
  -6   4   9          4.67          8.03         0.46 o                         
  -5   4   9         97.12         95.39         1.90 o                         
  -4   4   9        685.14        740.21         6.58 o                         
  -3   4   9         50.26         51.88         0.86 o                         
  -2   4   9        931.61       1020.89        38.20 o                         
  -1   4   9         73.13         93.43         1.56 o                         
   0   4   9         70.32         81.39         2.25 o                         
   1   4   9         20.26         18.95         0.52 o                         
   2   4   9          8.15          8.74         0.47 o                         
   3   4   9        543.76        569.95         5.27 o                         
   4   4   9          4.19          4.28         0.47 o                         
   5   4   9        152.00        144.81         2.43 o                         
   6   4   9        176.93        185.81         2.04 o                         
   7   4   9          0.48          0.28         0.65 o                         
   8   4   9         15.79         13.68         0.57 o                         
 -11   5   9          0.83          0.26         0.51 o                         
 -10   5   9          5.56          3.49         0.45 o                         
  -9   5   9         99.97        102.12         2.67 o                         
  -8   5   9          0.94          3.96         0.47 o                         
  -7   5   9         13.65          9.50         0.57 o                         
  -6   5   9        860.53        798.31         6.80 o                         
  -5   5   9         31.31         35.96         1.91 o                         
  -4   5   9        102.18        107.42         1.44 o                         
  -3   5   9         66.62         73.35         1.05 o                         
  -2   5   9          7.64         11.84         0.40 o                         
  -1   5   9          9.99         18.30         0.57 o                         
   0   5   9        195.39        195.50         1.77 o                         
   1   5   9        135.17        139.72         1.73 o                         
   2   5   9         85.50         86.86         1.20 o                         
   3   5   9        219.02        233.30         2.48 o                         
   4   5   9         91.60         90.27         1.26 o                         
   5   5   9        181.73        178.99         2.45 o                         
   6   5   9        187.11        182.30         1.99 o                         
   7   5   9        115.86        120.26         1.67 o                         
   8   5   9         28.75         30.42         0.83 o                         
 -10   6   9         11.39         14.29         0.68 o                         
  -9   6   9          6.26          5.80         0.45 o                         
  -8   6   9          9.03         12.59         0.60 o                         
  -7   6   9        204.57        195.19         2.16 o                         
  -6   6   9        178.50        169.57         2.05 o                         
  -5   6   9         72.72         79.33         1.20 o                         
  -4   6   9        819.78        895.23         9.30 o                         
  -3   6   9          0.19          1.40         0.41 o                         
  -2   6   9        300.29        315.35         2.48 o                         
  -1   6   9         70.81         69.11         1.16 o                         
   0   6   9         48.71         44.17         0.88 o                         
   1   6   9        166.90        171.88         2.09 o                         
   2   6   9          0.00          0.94         0.44 o                         
   3   6   9         18.60         18.93         0.62 o                         
   4   6   9        456.52        453.81         4.33 o                         
   5   6   9        350.15        376.08         4.46 o                         
   6   6   9          6.35         10.51         0.54 o                         
   7   6   9          7.53          8.51         0.47 o                         
   8   6   9          3.91          3.13         0.43 o                         
 -10   7   9         15.29         13.97         0.58 o                         
  -9   7   9          8.30          7.99         0.55 o                         
  -8   7   9         28.23         31.21         0.70 o                         
  -7   7   9         77.82         70.97         1.39 o                         
  -6   7   9        259.30        262.77         2.97 o                         
  -5   7   9        117.27        125.92         2.34 o                         
  -4   7   9         27.09         27.98         1.51 o                         
  -3   7   9         98.19        107.37         1.45 o                         
  -2   7   9          4.50          4.99         0.40 o                         
  -1   7   9        523.91        542.00         4.55 o                         
   0   7   9         70.17         66.45         1.07 o                         
   1   7   9         65.03         56.88         0.89 o                         
   2   7   9        211.15        205.19         2.11 o                         
   3   7   9         17.32         16.51         0.57 o                         
   4   7   9        212.33        237.44         2.34 o                         
   5   7   9        260.81        279.42         3.80 o                         
   6   7   9          0.45          0.32         0.42 o                         
   7   7   9         65.38         66.08         1.13 o                         
   8   7   9         15.44         11.30         0.64 o                         
 -10   8   9         17.33         13.57         1.78 o                         
  -9   8   9         37.70         41.16         1.07 o                         
  -8   8   9         60.16         55.46         2.03 o                         
  -7   8   9         20.26         23.18         0.63 o                         
  -6   8   9          9.55          6.75         0.47 o                         
  -5   8   9          3.38          5.05         0.58 o                         
  -4   8   9        233.14        255.36         3.16 o                         
  -3   8   9        206.52        219.24         3.00 o                         
  -2   8   9         55.55         55.09         1.53 o                         
  -1   8   9        110.76        104.80         1.40 o                         
   0   8   9        551.40        575.28         4.81 o                         
   1   8   9        230.43        216.26         2.72 o                         
   2   8   9          6.07         10.16         0.55 o                         
   3   8   9          5.42          3.26         0.48 o                         
   4   8   9        158.66        178.25         2.22 o                         
   5   8   9          5.59          4.74         0.53 o                         
   6   8   9         44.79         52.74         0.98 o                         
   7   8   9        153.82        132.02         2.86 o                         
  -9   9   9          7.35          5.67         1.13 o                         
  -8   9   9         26.43         28.17         1.03 o                         
  -7   9   9        264.72        265.81         4.62 o                         
  -6   9   9         20.16         24.56         0.77 o                         
  -5   9   9         47.96         52.86         1.80 o                         
  -4   9   9        168.44        169.72         3.04 o                         
  -3   9   9          0.37         -0.28         0.69 o                         
  -2   9   9         87.32         92.17         5.15 o                         
  -1   9   9        289.32        280.89         4.56 o                         
   0   9   9          0.00          1.52         0.47 o                         
   1   9   9          0.26          1.71         0.55 o                         
   2   9   9        175.02        181.90         2.09 o                         
   3   9   9         22.68         22.51         0.67 o                         
   4   9   9         59.17         61.09         0.99 o                         
   5   9   9        102.49        111.77         2.23 o                         
   6   9   9          0.08          1.25         0.42 o                         
   7   9   9        259.08        254.20         5.58 o                         
  -9  10   9         17.46         16.07         0.72 o                         
  -8  10   9         54.07         56.18         1.82 o                         
  -7  10   9         11.28         12.75         0.80 o                         
  -6  10   9         10.58         12.10         1.06 o                         
  -5  10   9          0.44          3.09         0.86 o                         
  -4  10   9        145.09        170.19         3.93 o                         
  -3  10   9        204.92        207.43        12.42 o                         
  -2  10   9        229.42        199.45         4.11 o                         
  -1  10   9        155.19        162.04         4.56 o                         
   0  10   9         92.35        102.50         1.37 o                         
   1  10   9         15.53         15.00         0.63 o                         
   2  10   9        128.41        126.42         1.77 o                         
   3  10   9         10.55         10.05         0.61 o                         
   4  10   9        415.62        424.94         4.77 o                         
   5  10   9         81.41         72.06         1.23 o                         
   6  10   9          6.67          7.83         0.41 o                         
  -8  11   9          3.79          4.86         0.50 o                         
  -7  11   9         25.98         33.33         1.05 o                         
  -6  11   9          7.13          5.75         0.69 o                         
  -5  11   9          8.50          9.44         1.10 o                         
  -4  11   9         10.82         15.58         1.24 o                         
  -3  11   9          0.47          0.60         0.89 o                         
  -2  11   9          5.17          6.55         0.71 o                         
  -1  11   9         34.15         29.00         0.91 o                         
   0  11   9         50.68         55.33         1.13 o                         
   1  11   9         90.10        102.31         1.77 o                         
   2  11   9          4.93          4.21         0.41 o                         
   3  11   9        175.66        180.70         1.90 o                         
   4  11   9        152.34        157.44         1.99 o                         
   5  11   9         95.86         91.87         1.45 o                         
   6  11   9         14.90         11.19         0.56 o                         
  -7  12   9          0.15          0.36         0.63 o                         
  -6  12   9          1.99          2.79         0.96 o                         
  -5  12   9         19.57         24.95         1.23 o                         
  -4  12   9        155.07        169.23         3.98 o                         
  -3  12   9         29.10         35.84         1.17 o                         
  -2  12   9          5.35          6.17         0.72 o                         
  -1  12   9         82.78         81.83         1.72 o                         
   0  12   9          8.02          7.28         0.65 o                         
   1  12   9         24.59         30.91         0.70 o                         
   2  12   9          0.72          1.67         0.33 o                         
   3  12   9        208.86        215.38         2.63 o                         
   4  12   9         61.04         55.35         1.20 o                         
   5  12   9          2.95          2.65         0.49 o                         
  -6  13   9          0.25         -0.27         0.56 o                         
  -5  13   9          5.70          5.13         0.58 o                         
  -4  13   9          0.06          1.39         0.59 o                         
  -3  13   9         26.20         28.65         1.17 o                         
  -2  13   9         24.82         31.46         0.98 o                         
  -1  13   9          0.09          0.53         0.65 o                         
   0  13   9         27.95         28.84         1.59 o                         
   1  13   9         35.30         37.72         1.15 o                         
   2  13   9         28.61         37.38         0.98 o                         
   3  13   9         39.28         39.59         0.78 o                         
   4  13   9         11.17          6.56         0.43 o                         
  -5  14   9          0.08         -0.20         0.67 o                         
  -4  14   9          4.73          5.26         1.41 o                         
  -3  14   9          5.44          4.40         0.66 o                         
  -2  14   9          4.55          6.64         1.85 o                         
  -1  14   9         57.04         48.11         1.00 o                         
   0  14   9          5.47          6.07         0.42 o                         
   1  14   9          0.10          0.00         0.33 o                         
   2  14   9         15.19         11.50         0.39 o                         
  -3  15   9         23.67          8.28         0.52 o                         
  -2  15   9          0.25          0.70         0.36 o                         
  -1  15   9          0.71          1.06         0.37 o                         
   0  15   9          7.42          5.03         0.30 o                         
 -10   0  10          3.35          0.30         1.02 o                         
  -8   0  10        426.43        382.13         5.02 o                         
  -6   0  10        639.20        647.91         8.40 o                         
  -4   0  10         24.80         23.23         0.62 o                         
  -2   0  10         52.10         54.61         1.65 o                         
   0   0  10        849.79        930.66        11.80 o                         
   2   0  10       1023.98       1119.16        14.50 o                         
   4   0  10         13.46         20.98         0.80 o                         
   6   0  10        175.19        176.84         4.76 o                         
   8   0  10        363.77        357.11         5.63 o                         
 -11   1  10         29.29         33.92         0.85 o                         
 -10   1  10          4.25          3.37         0.42 o                         
  -9   1  10          3.89          4.15         0.54 o                         
  -8   1  10        159.08        141.27         1.92 o                         
  -7   1  10          0.06          0.82         0.45 o                         
  -6   1  10        176.96        168.71         1.92 o                         
  -5   1  10          4.78          6.56         0.46 o                         
  -4   1  10          2.87          3.63         0.35 o                         
  -3   1  10         16.70         19.98         0.51 o                         
  -2   1  10         19.87         24.26         0.61 o                         
  -1   1  10         54.89         50.49         1.12 o                         
   0   1  10          9.65         10.46         0.44 o                         
   1   1  10        133.45        154.94         1.62 o                         
   2   1  10        475.78        494.43         4.26 o                         
   3   1  10        173.87        186.44         1.71 o                         
   4   1  10         46.40         43.85         0.78 o                         
   5   1  10          2.87          4.17         0.48 o                         
   6   1  10          1.35          2.82         0.66 o                         
   7   1  10          1.04          1.45         0.58 o                         
   8   1  10          5.08          5.28         0.49 o                         
 -11   2  10          0.73          1.18         0.66 o                         
 -10   2  10         17.26         20.85         0.63 o                         
  -9   2  10          4.64          3.01         0.60 o                         
  -8   2  10          5.18          6.37         0.46 o                         
  -7   2  10        611.94        559.96         6.69 o                         
  -6   2  10        149.91        141.44         1.86 o                         
  -5   2  10        114.64        120.26         1.45 o                         
  -4   2  10         18.96         13.76         0.54 o                         
  -3   2  10        239.29        260.26         2.09 o                         
  -2   2  10         23.84         29.46         0.50 o                         
  -1   2  10         38.21         40.96         0.94 o                         
   0   2  10         23.87         27.61         0.65 o                         
   1   2  10        424.03        465.19         5.13 o                         
   2   2  10          1.26          1.44         0.41 o                         
   3   2  10         74.47         87.23         1.06 o                         
   4   2  10         20.16         23.01         0.70 o                         
   5   2  10         40.76         38.26         0.89 o                         
   6   2  10          0.09          0.28         0.45 o                         
   7   2  10          5.51          6.34         0.90 o                         
   8   2  10         35.35         33.54         0.65 o                         
 -11   3  10          2.49          1.63         0.42 o                         
 -10   3  10          0.61          1.60         0.42 o                         
  -9   3  10         52.55         44.34         0.98 o                         
  -8   3  10         93.61         83.88         1.38 o                         
  -7   3  10          0.01          0.49         0.46 o                         
  -6   3  10        197.31        190.10         3.75 o                         
  -5   3  10        834.11        870.96        16.73 o                         
  -4   3  10          7.62         11.02         0.46 o                         
  -3   3  10         13.09         14.88         0.39 o                         
  -2   3  10         94.75         98.21         0.97 o                         
  -1   3  10          0.21          1.34         0.32 o                         
   0   3  10         31.02         38.02         0.54 o                         
   1   3  10          1.20          2.62         0.33 o                         
   2   3  10        597.93        631.29         4.98 o                         
   3   3  10        368.69        373.20         3.11 o                         
   4   3  10          5.54          5.65         0.68 o                         
   5   3  10         11.81         13.51         0.64 o                         
   6   3  10        144.74        139.35         1.79 o                         
   7   3  10         24.59         24.96         0.77 o                         
   8   3  10         18.56         21.32         0.68 o                         
 -11   4  10         45.71         48.64         1.52 o                         
 -10   4  10          6.09          7.34         0.59 o                         
  -9   4  10         10.39         10.61         0.63 o                         
  -8   4  10          3.20          2.85         0.47 o                         
  -7   4  10        140.71        130.13         2.03 o                         
  -6   4  10        622.04        652.35         9.53 o                         
  -5   4  10         13.37         12.19         0.59 o                         
  -4   4  10         28.43         28.75         0.69 o                         
  -3   4  10          0.52          1.69         0.28 o                         
  -2   4  10        132.42        141.88         1.76 o                         
  -1   4  10        116.52        116.29         1.04 o                         
   0   4  10        577.87        605.70         6.19 o                         
   1   4  10          9.23          8.67         0.50 o                         
   2   4  10        219.13        213.30         2.00 o                         
   3   4  10          0.01          2.07         0.53 o                         
   4   4  10         16.13         17.16         0.64 o                         
   5   4  10        688.55        710.11         9.39 o                         
   6   4  10        125.07        127.56         1.52 o                         
   7   4  10         67.64         71.83         1.43 o                         
   8   4  10          6.21          5.53         0.50 o                         
 -11   5  10          6.09          6.79         0.50 o                         
 -10   5  10         34.95         35.15         1.35 o                         
  -9   5  10          0.31          1.07         0.66 o                         
  -8   5  10          9.88          9.04         0.57 o                         
  -7   5  10        491.89        456.12         4.75 o                         
  -6   5  10         56.82         65.77         1.77 o                         
  -5   5  10         40.33         41.92         1.60 o                         
  -4   5  10         18.84         18.72         0.58 o                         
  -3   5  10          3.90          4.00         0.37 o                         
  -2   5  10          0.84          1.98         0.37 o                         
  -1   5  10          1.36         10.38         0.52 o                         
   0   5  10        180.22        176.89         1.59 o                         
   1   5  10        305.84        318.78         3.30 o                         
   2   5  10         24.59         21.56         0.65 o                         
   3   5  10          7.64          7.44         0.63 o                         
   4   5  10        209.30        215.64         2.48 o                         
   5   5  10        183.39        186.53         2.47 o                         
   6   5  10         24.14         19.54         0.85 o                         
   7   5  10          7.58          5.86         0.65 o                         
   8   5  10          5.09          5.13         0.49 o                         
 -10   6  10          1.17          1.74         0.41 o                         
  -9   6  10          9.70          9.57         0.81 o                         
  -8   6  10         35.70         29.61         1.69 o                         
  -7   6  10         18.63         16.66         1.48 o                         
  -6   6  10         16.15         12.59         0.82 o                         
  -5   6  10        314.24        308.18         7.82 o                         
  -4   6  10        183.54        212.40         2.66 o                         
  -3   6  10         68.31         72.95         1.09 o                         
  -2   6  10        583.75        589.55         5.74 o                         
  -1   6  10        185.62        197.66         2.53 o                         
   0   6  10         45.43         38.48         0.78 o                         
   1   6  10         67.21         66.71         1.07 o                         
   2   6  10        664.04        661.08         7.15 o                         
   3   6  10         19.14         23.77         0.72 o                         
   4   6  10         26.14         24.25         0.73 o                         
   5   6  10         36.06         35.72         0.84 o                         
   6   6  10          4.01          3.01         0.39 o                         
   7   6  10          1.20          1.95         0.53 o                         
 -10   7  10         15.41         17.35         1.49 o                         
  -9   7  10         14.21         19.23         0.70 o                         
  -8   7  10         10.46         12.59         1.78 o                         
  -7   7  10          4.55          3.59         1.70 o                         
  -6   7  10          6.89          7.50         0.72 o                         
  -5   7  10        180.57        196.49         2.99 o                         
  -4   7  10        775.48        834.58         8.63 o                         
  -3   7  10        103.02        109.83         1.75 o                         
  -2   7  10        170.06        182.16         1.65 o                         
  -1   7  10        203.25        213.70         2.22 o                         
   0   7  10        340.45        362.45         3.06 o                         
   1   7  10          2.53          3.33         0.47 o                         
   2   7  10          1.38          0.56         0.38 o                         
   3   7  10        195.21        202.16         1.84 o                         
   4   7  10          0.99          1.46         0.46 o                         
   5   7  10         58.12         64.27         1.42 o                         
   6   7  10         16.41         19.77         0.55 o                         
   7   7  10          0.14          0.11         0.54 o                         
  -9   8  10         13.62         18.57         0.83 o                         
  -8   8  10          4.81          6.18         1.45 o                         
  -7   8  10          1.32          1.97         0.58 o                         
  -6   8  10        287.66        304.11         7.35 o                         
  -5   8  10        114.21        109.10         1.97 o                         
  -4   8  10         47.47         62.47         1.50 o                         
  -3   8  10        875.08        908.56        14.03 o                         
  -2   8  10         63.81         75.33         1.59 o                         
  -1   8  10         55.79         56.63         1.18 o                         
   0   8  10          0.19          0.79         0.48 o                         
   1   8  10        102.52        102.35         1.24 o                         
   2   8  10          4.69          6.53         0.43 o                         
   3   8  10         24.18         21.96         0.53 o                         
   4   8  10         49.30         43.79         0.95 o                         
   5   8  10          1.13          1.20         0.48 o                         
   6   8  10         66.72         64.86         0.97 o                         
   7   8  10          1.24          1.10         0.49 o                         
  -9   9  10          0.93          1.02         0.88 o                         
  -8   9  10          2.78          3.26         0.62 o                         
  -7   9  10         48.47         47.62         2.93 o                         
  -6   9  10         19.90         20.03         1.09 o                         
  -5   9  10        220.51        217.82         4.14 o                         
  -4   9  10         45.74         47.32         1.59 o                         
  -3   9  10         57.77         48.43         2.27 o                         
  -2   9  10        276.57        294.95         6.16 o                         
  -1   9  10        291.70        293.78         3.54 o                         
   0   9  10         27.01         29.17         0.71 o                         
   1   9  10        117.85        118.63         2.29 o                         
   2   9  10         36.20         39.11         0.92 o                         
   3   9  10         56.59         54.69         1.09 o                         
   4   9  10         76.24         74.88         1.65 o                         
   5   9  10          0.21          0.60         0.47 o                         
   6   9  10          0.08          0.39         0.41 o                         
  -8  10  10         12.53          9.57         0.75 o                         
  -7  10  10         10.06         12.71         0.94 o                         
  -6  10  10          0.88          1.32         0.70 o                         
  -5  10  10         50.20         61.91         2.12 o                         
  -4  10  10         22.80         18.42         0.99 o                         
  -3  10  10          0.80          2.05         0.81 o                         
  -2  10  10          2.25          4.69         0.81 o                         
  -1  10  10         39.24         36.43         1.08 o                         
   0  10  10          4.61          7.12         0.52 o                         
   1  10  10          2.91          9.01         0.51 o                         
   2  10  10          3.31          3.95         0.40 o                         
   3  10  10         10.03         11.46         0.49 o                         
   4  10  10        362.01        377.17         4.16 o                         
   5  10  10         57.75         58.54         1.04 o                         
   6  10  10         57.43         57.08         1.51 o                         
  -8  11  10          0.00          0.33         0.72 o                         
  -7  11  10          8.82          7.77         1.15 o                         
  -6  11  10          0.08          0.27         1.18 o                         
  -5  11  10         94.76         99.87         2.16 o                         
  -4  11  10        206.99        196.65        11.09 o                         
  -3  11  10         47.61         51.41         3.47 o                         
  -2  11  10         12.56         10.17         1.06 o                         
  -1  11  10         10.29          8.87         0.64 o                         
   0  11  10        103.06        116.21         2.20 o                         
   1  11  10         39.56         46.11         0.75 o                         
   2  11  10          2.68          5.79         0.39 o                         
   3  11  10         19.37         15.82         0.47 o                         
   4  11  10         44.96         42.68         1.02 o                         
   5  11  10          7.09          5.33         0.60 o                         
  -7  12  10          7.89          8.75         0.84 o                         
  -6  12  10          1.20          0.93         0.70 o                         
  -5  12  10          5.55          8.10         0.89 o                         
  -4  12  10         15.82         20.59         0.91 o                         
  -3  12  10         78.02         81.15         1.75 o                         
  -2  12  10         28.62         35.00         1.14 o                         
  -1  12  10         52.82         55.92         1.31 o                         
   0  12  10         16.77         26.00         0.87 o                         
   1  12  10          9.54          9.59         0.47 o                         
   2  12  10         10.08         11.19         0.39 o                         
   3  12  10         15.59         15.24         0.49 o                         
   4  12  10         86.70         74.47         1.83 o                         
  -6  13  10          1.15          1.41         0.67 o                         
  -5  13  10          7.79          9.13         0.68 o                         
  -4  13  10         41.37         44.56         1.19 o                         
  -3  13  10        104.15        121.39         1.84 o                         
  -2  13  10         84.87         87.07         9.52 o                         
  -1  13  10         44.46         49.81         1.30 o                         
   0  13  10         99.61        100.54         1.97 o                         
   1  13  10          1.24          3.91         0.39 o                         
   2  13  10          4.13          2.72         0.49 o                         
   3  13  10          6.02          3.13         0.40 o                         
  -4  14  10         11.97         14.51         0.89 o                         
  -3  14  10          0.22          0.93         0.76 o                         
  -2  14  10         66.28         50.17         7.19 o                         
  -1  14  10          1.67          2.04         0.31 o                         
   0  14  10          0.73          1.94         0.35 o                         
   1  14  10         75.95         70.16         1.83 o                         
 -11   0  11          1.57          2.94         0.37 o                         
  -9   0  11         12.69         10.64         0.79 o                         
  -7   0  11         27.93         28.73         1.28 o                         
  -5   0  11         10.19          7.82         0.58 o                         
  -3   0  11         16.40         24.93         0.93 o                         
  -1   0  11        151.65        153.37         1.94 o                         
   1   0  11         49.22         55.34         1.11 o                         
   3   0  11        681.36        695.20         8.37 o                         
   5   0  11         35.10         38.77         1.06 o                         
   7   0  11         18.02         16.16         0.89 o                         
 -11   1  11          3.84          4.03         0.72 o                         
 -10   1  11          2.62          3.02         0.47 o                         
  -9   1  11          0.12          0.62         0.38 o                         
  -8   1  11          1.11          1.29         0.41 o                         
  -7   1  11         62.09         48.59         0.91 o                         
  -6   1  11          0.16          3.48         0.58 o                         
  -5   1  11        268.42        276.74         2.74 o                         
  -4   1  11        256.70        262.94         2.44 o                         
  -3   1  11          0.32          0.68         0.32 o                         
  -2   1  11         62.96         68.24         0.94 o                         
  -1   1  11          6.88          7.41         0.36 o                         
   0   1  11        442.35        499.35         4.34 o                         
   1   1  11          5.16          5.39         0.40 o                         
   2   1  11          0.62          0.77         0.38 o                         
   3   1  11        161.87        172.77         1.71 o                         
   4   1  11        768.08        813.17         7.62 o                         
   5   1  11         28.27         32.80         0.74 o                         
   6   1  11         16.84         18.57         0.75 o                         
   7   1  11         16.29         17.59         0.79 o                         
   8   1  11          0.07          0.57         0.49 o                         
 -11   2  11          6.52          9.44         0.73 o                         
 -10   2  11         62.43         64.45         1.24 o                         
  -9   2  11         20.66         26.90         0.79 o                         
  -8   2  11          9.60          5.82         0.49 o                         
  -7   2  11          0.06          0.46         0.44 o                         
  -6   2  11         34.74         26.24         0.77 o                         
  -5   2  11        269.33        250.99         2.38 o                         
  -4   2  11          2.55          4.65         0.43 o                         
  -3   2  11        276.12        299.78         2.76 o                         
  -2   2  11        128.45        130.22         1.41 o                         
  -1   2  11         54.85         61.55         1.09 o                         
   0   2  11         13.55         18.33         0.43 o                         
   1   2  11         64.93         69.02         1.05 o                         
   2   2  11          8.18         10.29         0.49 o                         
   3   2  11        139.47        140.37         1.54 o                         
   4   2  11         19.36         18.29         0.56 o                         
   5   2  11         89.12         92.75         2.01 o                         
   6   2  11          1.45          2.06         0.73 o                         
   7   2  11         89.11         86.96         1.31 o                         
   8   2  11          0.81          1.18         0.43 o                         
 -11   3  11         37.59         26.21         0.71 o                         
 -10   3  11          5.06          4.57         0.45 o                         
  -9   3  11          0.97          2.15         0.42 o                         
  -8   3  11          6.16          6.89         0.54 o                         
  -7   3  11        136.36        123.64         1.80 o                         
  -6   3  11          8.28          8.06         0.49 o                         
  -5   3  11         27.59         19.81         0.70 o                         
  -4   3  11        712.44        696.40         6.88 o                         
  -3   3  11        136.45        152.92         1.69 o                         
  -2   3  11         62.72         68.53         0.89 o                         
  -1   3  11        295.33        308.59         3.02 o                         
   0   3  11         97.77        101.98         1.64 o                         
   1   3  11         13.73         12.80         0.67 o                         
   2   3  11         41.37         44.20         0.75 o                         
   3   3  11        113.55        117.78         1.47 o                         
   4   3  11         41.55         35.20         0.90 o                         
   5   3  11         11.56         13.81         0.80 o                         
   6   3  11         57.76         59.08         1.08 o                         
   7   3  11        113.16        118.15         1.60 o                         
 -10   4  11          1.82          2.56         0.49 o                         
  -9   4  11          2.46          2.11         0.58 o                         
  -8   4  11          0.03          0.29         0.49 o                         
  -7   4  11        179.94        179.41         2.70 o                         
  -6   4  11        178.91        171.07         5.41 o                         
  -5   4  11        117.21        117.35         1.38 o                         
  -4   4  11        253.36        256.65         2.53 o                         
  -3   4  11         56.00         58.14         0.74 o                         
  -2   4  11        311.13        336.63         2.52 o                         
  -1   4  11        302.02        312.48         2.41 o                         
   0   4  11         81.59         86.51         1.08 o                         
   1   4  11        170.86        171.25         2.17 o                         
   2   4  11        189.24        184.08         1.71 o                         
   3   4  11          0.08          0.27         0.45 o                         
   4   4  11         16.21         15.53         0.81 o                         
   5   4  11        118.68        124.97         1.84 o                         
   6   4  11        265.11        273.58         5.60 o                         
   7   4  11        155.55        153.94         1.91 o                         
 -10   5  11          7.53          3.24         0.56 o                         
  -9   5  11         23.13         25.17         0.97 o                         
  -8   5  11         25.85         25.16         0.90 o                         
  -7   5  11         62.09         66.97         1.83 o                         
  -6   5  11        539.05        522.35        10.09 o                         
  -5   5  11         50.25         52.85         1.49 o                         
  -4   5  11        145.44        147.22         1.52 o                         
  -3   5  11         66.27         74.97         0.96 o                         
  -2   5  11          0.01          3.63         0.37 o                         
  -1   5  11         40.46         36.15         0.82 o                         
   0   5  11        134.90        144.80         2.01 o                         
   1   5  11         86.36         88.39         1.29 o                         
   2   5  11         91.28         89.49         1.68 o                         
   3   5  11        667.68        696.92         7.76 o                         
   4   5  11         39.72         43.25         0.93 o                         
   5   5  11         22.50         24.77         0.81 o                         
   6   5  11         99.09        107.93         1.50 o                         
   7   5  11         54.37         61.05         1.09 o                         
 -10   6  11          1.19          1.82         0.28 o                         
  -9   6  11          1.05          1.07         0.42 o                         
  -8   6  11          0.02          0.94         0.65 o                         
  -7   6  11        241.57        237.48         4.28 o                         
  -6   6  11          4.46          3.81         0.61 o                         
  -5   6  11          9.30         16.96         0.80 o                         
  -4   6  11         47.83         55.16         1.38 o                         
  -3   6  11        107.04        117.28         1.60 o                         
  -2   6  11          8.63         11.69         0.49 o                         
  -1   6  11         42.38         48.73         0.77 o                         
   0   6  11        726.98        755.74         7.00 o                         
   1   6  11          0.54          0.85         0.60 o                         
   2   6  11          5.28          6.15         0.51 o                         
   3   6  11         26.06         25.99         0.77 o                         
   4   6  11          0.05          1.44         0.65 o                         
   5   6  11          0.04          0.97         0.48 o                         
   6   6  11          1.17          1.82         0.49 o                         
   7   6  11          2.16          2.65         0.55 o                         
 -10   7  11         11.13          6.63         0.51 o                         
  -9   7  11          0.13         -0.03         0.35 o                         
  -8   7  11         16.86         11.18         0.64 o                         
  -7   7  11         33.03         32.30         1.01 o                         
  -6   7  11        103.31         85.40         2.08 o                         
  -5   7  11        370.21        385.39         5.40 o                         
  -4   7  11         76.10         75.22         1.29 o                         
  -3   7  11         71.71         82.48         1.23 o                         
  -2   7  11        180.66        181.04         1.76 o                         
  -1   7  11         55.61         54.32         1.44 o                         
   0   7  11        245.94        235.89         2.66 o                         
   1   7  11        676.81        706.51         6.14 o                         
   2   7  11         99.67        110.33         1.34 o                         
   3   7  11          7.73          8.35         0.54 o                         
   4   7  11          6.38          5.86         0.84 o                         
   5   7  11         93.90         92.78         1.61 o                         
   6   7  11          3.83          5.14         0.46 o                         
  -9   8  11         11.69         14.54         1.07 o                         
  -8   8  11         25.05         29.14         1.73 o                         
  -7   8  11          7.37          7.98         0.62 o                         
  -6   8  11         85.98         91.91         2.54 o                         
  -5   8  11          7.03          6.20         0.68 o                         
  -4   8  11         43.48         43.16         1.28 o                         
  -3   8  11         43.90         43.92         1.63 o                         
  -2   8  11         14.12         24.37         1.36 o                         
  -1   8  11        188.06        175.86         3.18 o                         
   0   8  11         16.92         14.42         0.72 o                         
   1   8  11        152.54        156.94         2.58 o                         
   2   8  11        132.23        146.41         2.25 o                         
   3   8  11          0.01          0.58         0.42 o                         
   4   8  11         10.76         12.17         0.63 o                         
   5   8  11         30.27         31.87         1.18 o                         
   6   8  11         15.07         16.03         0.80 o                         
  -9   9  11         20.06         21.34         0.82 o                         
  -8   9  11         21.46         21.42         1.01 o                         
  -7   9  11         19.52         18.70         0.93 o                         
  -6   9  11          4.38          5.50         0.75 o                         
  -5   9  11         57.78         61.82         1.74 o                         
  -4   9  11          0.46          0.42         0.62 o                         
  -3   9  11         13.76         14.83         0.87 o                         
  -2   9  11         37.85         31.05         1.47 o                         
  -1   9  11         15.95         19.44         0.78 o                         
   0   9  11        162.24        165.08         2.29 o                         
   1   9  11          0.16          0.25         0.38 o                         
   2   9  11          6.08          6.56         0.44 o                         
   3   9  11         20.07         20.81         0.67 o                         
   4   9  11          6.58          6.71         0.55 o                         
   5   9  11         28.16         31.17         1.23 o                         
  -8  10  11          4.85          6.74         0.45 o                         
  -7  10  11          2.06          1.37         0.47 o                         
  -6  10  11         14.35         15.70         0.82 o                         
  -5  10  11         48.70         45.32         1.64 o                         
  -4  10  11         38.04         38.10         1.60 o                         
  -3  10  11        333.08        378.17        24.23 o                         
  -2  10  11         23.83         29.55         2.08 o                         
  -1  10  11         11.50         12.14         0.96 o                         
   0  10  11          2.49          2.60         0.53 o                         
   1  10  11         72.56         75.60         1.80 o                         
   2  10  11          2.22          2.41         0.52 o                         
   3  10  11          0.07          0.84         0.44 o                         
   4  10  11         58.68         57.85         1.22 o                         
   5  10  11          0.97          1.83         0.36 o                         
  -7  11  11         10.68         13.01         1.08 o                         
  -6  11  11         17.97         22.62         1.48 o                         
  -5  11  11         50.07         60.92         1.63 o                         
  -4  11  11          1.50          2.20         0.94 o                         
  -3  11  11         80.76         88.31         3.10 o                         
  -2  11  11        178.90        190.52         5.14 o                         
  -1  11  11          8.71         15.05         0.97 o                         
   0  11  11          0.02          1.26         0.64 o                         
   1  11  11          5.92          7.59         0.40 o                         
   2  11  11         17.70         18.18         0.65 o                         
   3  11  11        244.65        255.19         4.26 o                         
   4  11  11         11.61          7.66         0.61 o                         
  -6  12  11         23.29         29.69         1.32 o                         
  -5  12  11         65.45         67.63         2.22 o                         
  -4  12  11         14.63         16.53         1.28 o                         
  -3  12  11         38.81         47.32         1.41 o                         
  -2  12  11        115.47        140.48         3.87 o                         
  -1  12  11          0.02          1.12         0.84 o                         
   0  12  11          1.87          1.28         0.48 o                         
   1  12  11         29.40         36.13         1.03 o                         
   2  12  11         46.30         50.86         1.13 o                         
   3  12  11         42.00         31.14         4.17 o                         
  -5  13  11          2.05          3.01         0.48 o                         
  -4  13  11          2.98          4.06         0.59 o                         
  -3  13  11         18.15         21.50         0.88 o                         
  -2  13  11         52.00         49.37         1.72 o                         
  -1  13  11          3.21          5.62         0.53 o                         
   0  13  11          0.46          1.25         0.39 o                         
   1  13  11          0.09          0.13         0.30 o                         
   2  13  11          3.55          3.27         0.64 o                         
  -3  14  11          0.00          0.37         0.24 o                         
  -2  14  11         13.13         10.40         0.43 o                         
  -1  14  11         71.28         61.39         1.66 o                         
 -10   0  12         10.21         13.21         1.35 o                         
  -8   0  12         27.73         24.49         1.64 o                         
  -6   0  12        720.39        663.84        10.47 o                         
  -4   0  12          0.92          0.82         0.46 o                         
  -2   0  12         57.06         52.44         1.37 o                         
   0   0  12          9.50          9.84         0.62 o                         
   2   0  12          2.34          3.45         0.62 o                         
   4   0  12         85.44         88.22         1.45 o                         
   6   0  12         62.17         56.07         2.25 o                         
 -10   1  12         12.25         13.46         0.54 o                         
  -9   1  12         11.14         12.39         0.81 o                         
  -8   1  12         14.69         13.98         0.48 o                         
  -7   1  12          0.05          0.85         0.45 o                         
  -6   1  12         21.34         18.75         0.62 o                         
  -5   1  12        886.73        880.98         7.00 o                         
  -4   1  12        120.19        127.04         1.40 o                         
  -3   1  12         93.17         97.72         2.21 o                         
  -2   1  12         43.27         46.65         0.72 o                         
  -1   1  12         17.07         18.51         0.48 o                         
   0   1  12          4.29          5.43         0.43 o                         
   1   1  12          2.83          4.17         0.47 o                         
   2   1  12          0.64          1.53         0.38 o                         
   3   1  12         64.14         66.92         0.96 o                         
   4   1  12          0.21          0.62         0.35 o                         
   5   1  12        239.18        245.97         4.33 o                         
   6   1  12         95.57         93.89         1.28 o                         
   7   1  12         18.74         15.69         0.67 o                         
 -10   2  12          1.26          2.72         0.43 o                         
  -9   2  12          1.73          5.08         0.41 o                         
  -8   2  12          0.78          0.49         0.37 o                         
  -7   2  12         69.25         66.24         0.97 o                         
  -6   2  12        472.04        408.53         6.93 o                         
  -5   2  12        176.60        185.88         1.92 o                         
  -4   2  12         45.73         46.55         1.36 o                         
  -3   2  12         10.64          9.34         0.43 o                         
  -2   2  12         58.37         61.46         0.94 o                         
  -1   2  12         39.72         40.30         0.62 o                         
   0   2  12          2.94          4.83         0.39 o                         
   1   2  12          6.24          6.19         0.49 o                         
   2   2  12         59.56         61.48         0.98 o                         
   3   2  12          2.82          4.18         0.45 o                         
   4   2  12        144.66        145.94         1.85 o                         
   5   2  12         71.76         71.45         1.44 o                         
   6   2  12         97.63         96.02         1.62 o                         
   7   2  12        223.76        207.91         2.78 o                         
 -10   3  12         10.52          8.65         0.46 o                         
  -9   3  12          6.38          3.09         0.41 o                         
  -8   3  12          7.80          9.01         0.50 o                         
  -7   3  12          2.55          4.20         0.40 o                         
  -6   3  12        185.09        161.99         1.71 o                         
  -5   3  12         98.58         93.78         1.30 o                         
  -4   3  12         24.88         32.23         0.65 o                         
  -3   3  12         31.36         27.67         0.65 o                         
  -2   3  12          0.00          0.78         0.37 o                         
  -1   3  12         21.73         19.10         0.56 o                         
   0   3  12        206.60        215.04         2.02 o                         
   1   3  12        112.15        110.47         1.88 o                         
   2   3  12         53.38         51.90         0.90 o                         
   3   3  12        366.78        387.55         4.70 o                         
   4   3  12         40.69         41.34         0.84 o                         
   5   3  12        121.96        131.09         2.10 o                         
   6   3  12         31.44         32.47         1.06 o                         
   7   3  12          0.06          0.58         0.41 o                         
 -10   4  12          3.46          6.42         0.62 o                         
  -9   4  12          1.11          1.38         0.58 o                         
  -8   4  12          0.34          0.08         0.51 o                         
  -7   4  12         25.26         22.35         0.74 o                         
  -6   4  12          8.45          9.65         0.57 o                         
  -5   4  12        133.81        139.96         1.56 o                         
  -4   4  12        590.81        571.65         5.22 o                         
  -3   4  12        660.81        676.75         4.47 o                         
  -2   4  12         42.40         46.70         1.05 o                         
  -1   4  12        263.98        278.15         3.13 o                         
   0   4  12        213.37        217.18         1.83 o                         
   1   4  12        132.48        145.55         2.37 o                         
   2   4  12         32.43         32.87         0.93 o                         
   3   4  12         14.30         15.05         0.66 o                         
   4   4  12        171.20        169.02         2.84 o                         
   5   4  12         10.87         14.55         0.81 o                         
   6   4  12         14.08         13.64         0.65 o                         
   7   4  12          1.42          0.67         0.35 o                         
 -10   5  12          7.33          6.78         0.42 o                         
  -9   5  12         54.19         62.29         1.21 o                         
  -8   5  12          0.83          0.06         0.49 o                         
  -7   5  12         65.34         60.16         1.07 o                         
  -6   5  12        350.61        351.98         4.20 o                         
  -5   5  12        336.91        346.26         5.42 o                         
  -4   5  12        418.81        409.68         3.22 o                         
  -3   5  12        167.01        149.61         1.49 o                         
  -2   5  12        356.23        359.73         2.96 o                         
  -1   5  12         64.22         71.56         1.29 o                         
   0   5  12        150.57        142.47         2.12 o                         
   1   5  12         13.58         14.83         0.62 o                         
   2   5  12        177.50        182.70         2.05 o                         
   3   5  12          0.83          1.70         0.67 o                         
   4   5  12         45.56         44.16         1.40 o                         
   5   5  12         26.97         28.96         0.77 o                         
   6   5  12         40.12         44.88         0.93 o                         
 -10   6  12          0.90          0.74         0.35 o                         
  -9   6  12          9.55         12.57         0.85 o                         
  -8   6  12          2.35          2.87         0.49 o                         
  -7   6  12          4.34          5.27         0.88 o                         
  -6   6  12          6.97         11.09         0.60 o                         
  -5   6  12         55.55         65.43         1.28 o                         
  -4   6  12         66.58         53.46         0.78 o                         
  -3   6  12         30.08         22.77         0.64 o                         
  -2   6  12        144.90        137.68         1.42 o                         
  -1   6  12        272.69        286.90         4.65 o                         
   0   6  12        167.99        184.23         4.15 o                         
   1   6  12         56.74         62.63         1.17 o                         
   2   6  12        165.53        174.67         2.39 o                         
   3   6  12        167.80        160.32         1.82 o                         
   4   6  12          0.05          0.57         0.98 o                         
   5   6  12         12.44         11.79         0.53 o                         
   6   6  12         66.80         64.51         1.11 o                         
  -9   7  12          0.85          1.39         0.89 o                         
  -8   7  12          9.50         10.86         0.62 o                         
  -7   7  12          0.01          0.22         0.43 o                         
  -6   7  12          2.79          4.08         0.57 o                         
  -5   7  12        103.22         97.07         2.55 o                         
  -4   7  12          0.00          0.00         0.44 o                         
  -3   7  12         31.97         24.01         0.67 o                         
  -2   7  12         46.89         39.12         0.81 o                         
  -1   7  12         62.26         60.31         1.20 o                         
   0   7  12          8.97         15.61         0.84 o                         
   1   7  12          1.25          1.50         0.45 o                         
   2   7  12        269.55        272.69         4.33 o                         
   3   7  12         15.58         21.46         0.61 o                         
   4   7  12          5.73          7.68         1.03 o                         
   5   7  12          7.92          6.29         0.43 o                         
   6   7  12         13.80         13.15         0.45 o                         
  -9   8  12          0.00          0.68         0.67 o                         
  -8   8  12         25.69         22.57         2.11 o                         
  -7   8  12          8.55          8.07         0.76 o                         
  -6   8  12        109.75        104.30         7.31 o                         
  -5   8  12          1.26          0.92         0.54 o                         
  -4   8  12          0.73          1.19         0.52 o                         
  -3   8  12          9.81         14.15         1.14 o                         
  -2   8  12          0.44          1.72         0.83 o                         
  -1   8  12         38.26         39.18         1.15 o                         
   0   8  12          2.22          2.86         0.61 o                         
   1   8  12         51.46         52.99         1.26 o                         
   2   8  12         12.02         13.32         0.50 o                         
   3   8  12         38.21         36.23         0.77 o                         
   4   8  12          6.32          6.82         0.54 o                         
   5   8  12         70.51         81.38         1.56 o                         
  -8   9  12          4.94          5.80         0.52 o                         
  -7   9  12          0.98          1.23         0.75 o                         
  -6   9  12          0.02         -0.17         0.59 o                         
  -5   9  12         46.35         42.40         2.89 o                         
  -4   9  12         24.76         35.15         2.16 o                         
  -3   9  12          2.51          1.77         0.99 o                         
  -2   9  12         49.30         54.48         1.83 o                         
  -1   9  12         48.28         43.66         1.33 o                         
   0   9  12          0.63          0.45         0.47 o                         
   1   9  12         20.01         16.75         0.55 o                         
   2   9  12         50.59         60.68         1.06 o                         
   3   9  12         72.61         83.81         1.16 o                         
   4   9  12          0.78          0.64         0.38 o                         
   5   9  12          0.22          0.77         0.44 o                         
  -7  10  12         40.66         37.15         1.54 o                         
  -6  10  12          2.37          1.98         1.11 o                         
  -5  10  12         31.50         35.40         1.38 o                         
  -4  10  12         25.23         25.23         1.29 o                         
  -3  10  12         24.29         26.92         1.35 o                         
  -2  10  12         65.27         66.22         1.55 o                         
  -1  10  12         21.29         31.27         1.11 o                         
   0  10  12          6.33          4.61         0.45 o                         
   1  10  12         39.52         50.54         2.06 o                         
   2  10  12          4.63          3.19         0.40 o                         
   3  10  12          3.29          4.14         0.51 o                         
   4  10  12          0.00          0.34         0.52 o                         
  -7  11  12          2.37          2.33         0.44 o                         
  -6  11  12        116.88        138.67         5.52 o                         
  -5  11  12          3.14          3.73         0.63 o                         
  -4  11  12         84.09         95.23         2.17 o                         
  -3  11  12          0.36          0.54         0.83 o                         
  -2  11  12         56.51         78.66         2.71 o                         
  -1  11  12          1.87          1.15         0.63 o                         
   0  11  12         38.00         51.99         1.91 o                         
   1  11  12         16.22         20.28         0.89 o                         
   2  11  12         39.93         47.10         1.49 o                         
   3  11  12         21.65         20.87         0.89 o                         
  -5  12  12          2.82          4.70         0.84 o                         
  -4  12  12         21.31         28.86         1.00 o                         
  -3  12  12         22.67         25.87         1.41 o                         
  -2  12  12         11.54          9.54         0.95 o                         
  -1  12  12         29.41         31.03         1.29 o                         
   0  12  12          2.91          3.08         0.67 o                         
   1  12  12          0.02          0.21         0.48 o                         
   2  12  12         19.31         15.89         0.68 o                         
  -4  13  12         45.18         42.25         1.31 o                         
  -3  13  12         15.16         13.23         0.78 o                         
  -2  13  12         11.09         10.05         0.72 o                         
  -1  13  12          9.94          8.63         0.45 o                         
   0  13  12          0.60          0.53         0.27 o                         
  -9   0  13          0.01          0.89         0.55 o                         
  -7   0  13         76.05         83.07         1.86 o                         
  -5   0  13         18.03         14.79         0.77 o                         
  -3   0  13        306.88        311.40         5.52 o                         
  -1   0  13        381.38        403.78         4.85 o                         
   1   0  13         44.81         46.78         2.11 o                         
   3   0  13         34.06         38.06         1.27 o                         
   5   0  13         21.89         25.70         1.54 o                         
 -10   1  13          1.36          0.37         0.31 o                         
  -9   1  13          0.03          0.35         0.29 o                         
  -8   1  13          0.74          2.57         0.35 o                         
  -7   1  13          0.99          1.01         0.41 o                         
  -6   1  13         22.16         22.24         1.04 o                         
  -5   1  13         33.12         32.66         0.69 o                         
  -4   1  13          6.37          6.68         0.43 o                         
  -3   1  13        391.11        391.57         3.53 o                         
  -2   1  13        260.85        265.89         2.43 o                         
  -1   1  13         12.30         12.77         0.46 o                         
   0   1  13        244.77        249.53         3.52 o                         
   1   1  13         25.08         26.54         0.66 o                         
   2   1  13        165.37        169.66         1.93 o                         
   3   1  13         13.21         13.58         0.44 o                         
   4   1  13         96.88         98.47         1.69 o                         
   5   1  13          4.21          4.76         0.66 o                         
   6   1  13        106.76        100.53         1.58 o                         
 -10   2  13          1.75          3.11         0.36 o                         
  -9   2  13          2.02          1.32         0.31 o                         
  -8   2  13          0.65          1.10         0.35 o                         
  -7   2  13        116.52        102.26         1.25 o                         
  -6   2  13         19.07         17.08         0.61 o                         
  -5   2  13         12.78         23.68         0.79 o                         
  -4   2  13        218.80        225.27         2.11 o                         
  -3   2  13        134.56        131.71         1.91 o                         
  -2   2  13          4.82          4.65         0.42 o                         
  -1   2  13          1.04          2.96         0.39 o                         
   0   2  13         69.37         78.06         1.02 o                         
   1   2  13        146.71        156.03         1.93 o                         
   2   2  13          0.15          0.33         0.46 o                         
   3   2  13         34.83         36.04         0.75 o                         
   4   2  13         25.61         25.06         0.70 o                         
   5   2  13        114.70        106.67         2.11 o                         
   6   2  13         33.63         33.54         1.50 o                         
 -10   3  13         11.29         11.27         0.80 o                         
  -9   3  13          6.42          9.14         0.39 o                         
  -8   3  13         20.96         20.88         0.60 o                         
  -7   3  13         70.87         61.06         1.42 o                         
  -6   3  13          3.85          4.10         0.40 o                         
  -5   3  13         84.22         92.12         1.23 o                         
  -4   3  13         24.68         21.17         0.52 o                         
  -3   3  13          9.58         12.74         0.75 o                         
  -2   3  13          4.09          6.58         0.48 o                         
  -1   3  13         50.24         50.11         0.76 o                         
   0   3  13        114.25        116.69         1.29 o                         
   1   3  13         12.30         12.83         0.53 o                         
   2   3  13        423.92        439.88         3.87 o                         
   3   3  13         21.86         21.18         0.58 o                         
   4   3  13        556.45        559.35         7.03 o                         
   5   3  13         11.40         10.27         0.54 o                         
   6   3  13          9.58          9.23         0.69 o                         
 -10   4  13          4.59          1.86         0.74 o                         
  -9   4  13         24.66         24.56         0.88 o                         
  -8   4  13         19.89         22.53         0.79 o                         
  -7   4  13          6.26          7.77         0.53 o                         
  -6   4  13          0.41          0.48         0.43 o                         
  -5   4  13         49.01         42.08         0.74 o                         
  -4   4  13         49.62         43.72         0.75 o                         
  -3   4  13        169.81        195.78         2.50 o                         
  -2   4  13         86.96         89.63         1.73 o                         
  -1   4  13         32.63         37.46         1.29 o                         
   0   4  13         74.35         82.41         1.11 o                         
   1   4  13         48.50         47.27         0.87 o                         
   2   4  13        124.14        128.67         2.25 o                         
   3   4  13         59.24         57.53         1.37 o                         
   4   4  13         71.37         73.23         1.51 o                         
   5   4  13        162.00        156.22         2.27 o                         
   6   4  13          4.53          2.94         0.50 o                         
  -9   5  13          5.87          5.61         0.44 o                         
  -8   5  13          0.17          0.62         0.46 o                         
  -7   5  13          8.50          6.75         0.60 o                         
  -6   5  13         31.72         30.77         1.07 o                         
  -5   5  13          8.12         10.86         0.49 o                         
  -4   5  13         24.23         17.76         0.65 o                         
  -3   5  13        139.34        148.76         2.51 o                         
  -2   5  13        290.40        298.52         3.49 o                         
  -1   5  13         19.49         24.41         0.61 o                         
   0   5  13        238.56        245.11         6.02 o                         
   1   5  13          7.67          7.55         0.52 o                         
   2   5  13        643.75        661.26         5.88 o                         
   3   5  13         70.39         66.74         1.29 o                         
   4   5  13         32.77         34.44         1.49 o                         
   5   5  13          1.29          1.54         0.43 o                         
   6   5  13         28.39         22.92         0.59 o                         
  -9   6  13         14.90         17.57         0.90 o                         
  -8   6  13         28.62         21.30         1.21 o                         
  -7   6  13          3.15          3.50         0.57 o                         
  -6   6  13        136.71        134.21         2.83 o                         
  -5   6  13         57.13         64.38         1.07 o                         
  -4   6  13         15.55         17.72         0.83 o                         
  -3   6  13         60.07         64.22         1.26 o                         
  -2   6  13          3.70          4.24         0.39 o                         
  -1   6  13        123.66        129.04         2.10 o                         
   0   6  13          0.59          1.00         0.48 o                         
   1   6  13         61.88         58.89         0.90 o                         
   2   6  13         48.56         46.48         0.93 o                         
   3   6  13         30.51         34.15         0.90 o                         
   4   6  13         12.43         12.58         0.95 o                         
   5   6  13         15.64         15.57         0.65 o                         
  -8   7  13         52.30         57.43         2.03 o                         
  -7   7  13         22.71         27.56         0.85 o                         
  -6   7  13         53.53         57.47         2.11 o                         
  -5   7  13        176.29        179.36         5.36 o                         
  -4   7  13         40.96         41.64         1.09 o                         
  -3   7  13         63.41         78.58         1.27 o                         
  -2   7  13         29.16         34.68         0.79 o                         
  -1   7  13          4.51          7.47         0.61 o                         
   0   7  13         19.81         14.99         0.58 o                         
   1   7  13         56.89         54.38         0.97 o                         
   2   7  13         32.00         29.71         0.68 o                         
   3   7  13          0.29          0.63         0.76 o                         
   4   7  13         33.64         34.99         2.33 o                         
   5   7  13         45.30         40.96         0.92 o                         
  -8   8  13          3.11          4.33         0.56 o                         
  -7   8  13          9.67         13.84         0.77 o                         
  -6   8  13         44.17         46.20         1.13 o                         
  -5   8  13         50.64         59.26         1.36 o                         
  -4   8  13          2.17          1.38         0.55 o                         
  -3   8  13          0.17          0.35         0.66 o                         
  -2   8  13          3.37          4.34         0.84 o                         
  -1   8  13        104.69        107.90         1.94 o                         
   0   8  13          2.44          1.28         0.45 o                         
   1   8  13         28.51         27.77         0.78 o                         
   2   8  13         33.74         34.78         0.70 o                         
   3   8  13         17.42         15.59         0.71 o                         
   4   8  13          7.78         10.36         0.45 o                         
  -7   9  13         39.63         48.02         4.01 o                         
  -6   9  13        101.42         96.97         3.80 o                         
  -5   9  13          0.08          1.91         1.19 o                         
  -4   9  13         56.71         62.13         2.49 o                         
  -3   9  13         58.96         73.41         1.89 o                         
  -2   9  13          1.79          2.23         1.04 o                         
  -1   9  13          8.03         12.26         1.53 o                         
   0   9  13          0.01          0.56         0.41 o                         
   1   9  13          6.42          9.68         0.52 o                         
   2   9  13         22.84         25.37         0.70 o                         
   3   9  13         11.43          9.43         0.50 o                         
   4   9  13          2.28          2.77         0.36 o                         
  -7  10  13          2.24          2.93         0.45 o                         
  -6  10  13          5.63         11.01         1.67 o                         
  -5  10  13          1.84          3.05         0.51 o                         
  -4  10  13          0.00          1.23         1.13 o                         
  -3  10  13          0.35          1.07         0.83 o                         
  -2  10  13          0.37          0.32         0.53 o                         
  -1  10  13         14.08         16.62         0.87 o                         
   0  10  13         56.04         71.33         4.62 o                         
   1  10  13          9.61          7.97         0.43 o                         
   2  10  13          1.15          1.37         0.36 o                         
   3  10  13          3.41          3.36         0.44 o                         
  -6  11  13         26.75         21.76         1.42 o                         
  -5  11  13          6.79          6.93         0.65 o                         
  -4  11  13          5.83          6.01         0.73 o                         
  -3  11  13         17.74         22.83         1.21 o                         
  -2  11  13         38.56         44.24         5.80 o                         
  -1  11  13         10.56         10.41         0.62 o                         
   0  11  13         15.17         24.68         0.66 o                         
   1  11  13         82.95         84.84         3.12 o                         
   2  11  13          2.26          2.73         0.51 o                         
  -4  12  13          0.81          0.71         0.66 o                         
  -3  12  13          2.10          1.07         0.54 o                         
  -2  12  13         34.85         30.80         2.51 o                         
  -1  12  13        109.84        107.54         7.96 o                         
   0  12  13         69.76         65.49         2.27 o                         
   1  12  13          0.91          0.56         0.29 o                         
 -10   0  14          0.46          1.39         0.48 o                         
  -8   0  14          3.72          2.04         0.48 o                         
  -6   0  14         30.17         29.83         0.91 o                         
  -4   0  14        517.33        503.34         5.90 o                         
  -2   0  14          3.44          8.28         0.64 o                         
   0   0  14         63.78         65.92         1.90 o                         
   2   0  14        157.45        159.91         2.33 o                         
   4   0  14         24.38         22.43         3.37 o                         
 -10   1  14          6.11          2.60         0.32 o                         
  -9   1  14          4.25          4.17         0.34 o                         
  -8   1  14          0.99          2.87         0.35 o                         
  -7   1  14         10.77          8.84         0.44 o                         
  -6   1  14         34.17         29.79         0.68 o                         
  -5   1  14         97.79         85.22         1.83 o                         
  -4   1  14          8.92         10.52         0.48 o                         
  -3   1  14        113.70        121.93         1.74 o                         
  -2   1  14        304.92        310.61         3.21 o                         
  -1   1  14         10.21         10.61         0.48 o                         
   0   1  14        120.62        130.26         1.67 o                         
   1   1  14        135.64        136.07         2.15 o                         
   2   1  14          0.00          0.12         0.38 o                         
   3   1  14         21.32         17.92         0.62 o                         
   4   1  14          0.10          0.87         0.50 o                         
 -10   2  14          1.14          0.84         0.29 o                         
  -9   2  14         31.40         31.37         0.76 o                         
  -8   2  14         19.01         21.59         0.54 o                         
  -7   2  14         92.88         86.68         1.17 o                         
  -6   2  14         19.33         22.31         0.59 o                         
  -5   2  14         13.99         10.55         0.47 o                         
  -4   2  14        237.68        231.17         2.67 o                         
  -3   2  14        221.04        219.69         3.53 o                         
  -2   2  14        323.84        309.00         2.55 o                         
  -1   2  14        317.48        334.27         3.07 o                         
   0   2  14          5.80          8.44         0.44 o                         
   1   2  14        195.67        203.95         1.92 o                         
   2   2  14        140.85        137.23         1.88 o                         
   3   2  14         15.79         11.36         0.61 o                         
   4   2  14          0.05          0.21         0.41 o                         
   5   2  14         19.36         17.41         1.35 o                         
  -9   3  14          0.00          0.06         0.27 o                         
  -8   3  14          7.17          6.01         0.40 o                         
  -7   3  14          0.24          0.79         0.44 o                         
  -6   3  14          0.01          0.70         0.40 o                         
  -5   3  14        161.04        154.84         2.25 o                         
  -4   3  14        168.91        169.61         1.98 o                         
  -3   3  14         39.50         37.82         0.84 o                         
  -2   3  14        320.90        295.44         3.93 o                         
  -1   3  14        146.66        138.45         1.90 o                         
   0   3  14         88.47         87.48         1.39 o                         
   1   3  14          3.97          3.85         0.39 o                         
   2   3  14          0.29          1.09         0.54 o                         
   3   3  14          2.87          3.80         0.48 o                         
   4   3  14         48.85         47.31         1.34 o                         
   5   3  14         11.05         10.96         0.76 o                         
  -9   4  14          3.92          7.07         0.41 o                         
  -8   4  14          1.86          3.24         0.45 o                         
  -7   4  14          0.80          1.93         0.42 o                         
  -6   4  14          0.05          0.25         0.38 o                         
  -5   4  14        193.15        187.90         1.80 o                         
  -4   4  14        166.99        162.61         1.52 o                         
  -3   4  14          1.47          1.93         0.36 o                         
  -2   4  14        158.92        143.86         1.33 o                         
  -1   4  14        231.42        221.74         3.28 o                         
   0   4  14        127.19        125.59         1.60 o                         
   1   4  14         18.71         22.90         1.05 o                         
   2   4  14          0.52          1.00         0.55 o                         
   3   4  14          0.31          0.75         0.61 o                         
   4   4  14         32.37         31.59         0.77 o                         
   5   4  14        132.94        125.05         2.11 o                         
  -9   5  14          1.66          2.57         0.27 o                         
  -8   5  14          0.16          0.53         0.40 o                         
  -7   5  14         11.87          8.97         0.84 o                         
  -6   5  14          0.68          1.19         0.42 o                         
  -5   5  14          1.25          3.09         0.37 o                         
  -4   5  14          5.92          8.44         0.41 o                         
  -3   5  14         28.08         26.13         0.56 o                         
  -2   5  14         17.29         21.73         0.56 o                         
  -1   5  14          5.77          9.72         0.70 o                         
   0   5  14         31.62         27.25         1.07 o                         
   1   5  14        144.32        151.76         1.91 o                         
   2   5  14          2.86          3.10         0.40 o                         
   3   5  14         37.53         39.09         0.91 o                         
   4   5  14         61.44         53.59         1.01 o                         
   5   5  14          5.42          4.70         0.50 o                         
  -9   6  14         25.24         21.43         3.57 o                         
  -8   6  14          9.95          5.44         0.50 o                         
  -7   6  14         92.02         87.67         1.80 o                         
  -6   6  14         13.72         12.60         0.57 o                         
  -5   6  14         40.34         39.26         0.81 o                         
  -4   6  14          0.36          1.21         0.43 o                         
  -3   6  14        227.79        230.31         4.54 o                         
  -2   6  14          1.84          2.05         0.41 o                         
  -1   6  14         43.58         46.64         0.91 o                         
   0   6  14          0.28          1.26         0.64 o                         
   1   6  14         17.78         20.20         0.75 o                         
   2   6  14         16.36         17.38         0.73 o                         
   3   6  14         34.43         40.02         1.23 o                         
   4   6  14          0.09          0.31         0.43 o                         
  -8   7  14         21.86         23.01         1.81 o                         
  -7   7  14         14.13         16.23         0.89 o                         
  -6   7  14         34.65         32.33         1.25 o                         
  -5   7  14         80.34         84.40         2.40 o                         
  -4   7  14        105.39        105.07         1.44 o                         
  -3   7  14         49.33         48.55         1.16 o                         
  -2   7  14          1.52          3.64         0.43 o                         
  -1   7  14          0.05          0.16         0.43 o                         
   0   7  14         20.16         23.45         0.70 o                         
   1   7  14          0.11          0.37         0.33 o                         
   2   7  14          3.05          4.61         0.51 o                         
   3   7  14          1.91          0.90         0.40 o                         
   4   7  14         14.42          9.78         1.21 o                         
  -7   8  14          8.05          8.16         0.58 o                         
  -6   8  14          5.83          7.08         0.65 o                         
  -5   8  14          0.42          0.19         0.59 o                         
  -4   8  14          0.02          2.82         0.64 o                         
  -3   8  14          1.22          1.85         0.53 o                         
  -2   8  14         46.81         42.92         1.20 o                         
  -1   8  14         25.81         30.04         1.13 o                         
   0   8  14         26.67         24.27         0.68 o                         
   1   8  14          0.88          1.74         0.37 o                         
   2   8  14          5.74          8.05         0.52 o                         
   3   8  14          8.04          3.79         0.95 o                         
  -7   9  14          2.34          4.61         0.56 o                         
  -6   9  14         17.46         17.24         0.72 o                         
  -5   9  14         30.55         38.50         1.10 o                         
  -4   9  14         71.46         75.40         3.74 o                         
  -3   9  14         11.87         13.89         1.32 o                         
  -2   9  14         31.85         41.33         1.38 o                         
  -1   9  14          2.03          2.34         0.52 o                         
   0   9  14         49.10         52.80         1.01 o                         
   1   9  14          0.15          1.33         0.33 o                         
   2   9  14          5.07          7.40         1.03 o                         
   3   9  14          1.98          2.20         0.60 o                         
  -4  10  14          8.40          6.16         0.93 o                         
  -3  10  14         20.44         26.85         3.91 o                         
  -2  10  14          0.00          0.31         0.63 o                         
  -1  10  14          1.55          1.63         0.53 o                         
   0  10  14         22.63         28.45         1.71 o                         
   1  10  14         18.98         16.61         0.54 o                         
   2  10  14          0.22          0.08         0.63 o                         
  -4  11  14          0.32          0.34         0.29 o                         
  -3  11  14         62.71         49.25         1.49 o                         
  -2  11  14         42.03         45.08        10.50 o                         
  -1  11  14         12.49         11.19         1.40 o                         
   0  11  14         13.29          7.90         1.10 o                         
  -9   0  15          2.78          2.48         0.59 o                         
  -7   0  15         18.27         16.91         0.77 o                         
  -5   0  15        209.81        201.67         5.09 o                         
  -3   0  15         59.75         53.23         1.19 o                         
  -1   0  15         26.35         27.01         1.27 o                         
   1   0  15        114.95        127.46         4.05 o                         
   3   0  15         34.43         25.43         2.64 o                         
   5   0  15        112.98         87.62         2.26 o                         
  -9   1  15         10.74         15.22         0.44 o                         
  -8   1  15          1.66          1.55         0.34 o                         
  -7   1  15          1.93          1.44         0.36 o                         
  -6   1  15          1.96          2.23         0.38 o                         
  -5   1  15         24.34         22.08         0.65 o                         
  -4   1  15         30.04         34.75         0.73 o                         
  -3   1  15          0.43          1.18         0.38 o                         
  -2   1  15        142.30        152.88         2.53 o                         
  -1   1  15        147.30        158.82         2.37 o                         
   0   1  15          1.04          1.22         0.52 o                         
   1   1  15         90.34         99.33         1.85 o                         
   2   1  15         44.77         40.82         1.38 o                         
   3   1  15          7.07          6.14         0.44 o                         
   4   1  15        151.89        143.66         2.58 o                         
   5   1  15          0.82          0.94         0.83 o                         
  -9   2  15         15.12         13.71         0.47 o                         
  -8   2  15          0.02          0.35         0.29 o                         
  -7   2  15         14.03         13.84         0.43 o                         
  -6   2  15         39.92         36.07         0.73 o                         
  -5   2  15          3.02          5.24         0.46 o                         
  -4   2  15         13.80         12.96         0.56 o                         
  -3   2  15          8.71          6.81         0.48 o                         
  -2   2  15         52.69         54.02         0.88 o                         
  -1   2  15         44.56         50.35         1.77 o                         
   0   2  15        139.35        140.15         2.41 o                         
   1   2  15         73.59         74.15         1.40 o                         
   2   2  15         12.19         11.67         0.57 o                         
   3   2  15         39.35         33.27         1.12 o                         
   4   2  15        126.28        119.55         1.70 o                         
   5   2  15          0.72          0.52         0.56 o                         
  -9   3  15          1.64          1.11         0.23 o                         
  -8   3  15         15.40         17.73         0.42 o                         
  -7   3  15          4.84          6.70         0.46 o                         
  -6   3  15          0.02          0.36         0.39 o                         
  -5   3  15         34.32         31.18         0.70 o                         
  -4   3  15         32.60         25.47         0.58 o                         
  -3   3  15         14.00         13.72         0.54 o                         
  -2   3  15         58.22         53.87         1.18 o                         
  -1   3  15          0.71          0.90         0.43 o                         
   0   3  15        103.00        107.40         2.08 o                         
   1   3  15         96.42         93.82         1.69 o                         
   2   3  15          3.19          4.48         0.82 o                         
   3   3  15          0.00          0.44         0.42 o                         
   4   3  15        134.38        124.39         2.03 o                         
  -9   4  15          1.75          0.36         0.38 o                         
  -8   4  15          5.80          1.34         0.38 o                         
  -7   4  15         16.69         22.92         0.74 o                         
  -6   4  15         25.62         24.72         0.97 o                         
  -5   4  15         14.65         12.92         0.44 o                         
  -4   4  15         13.23         11.30         0.47 o                         
  -3   4  15          2.94          6.57         0.38 o                         
  -2   4  15         38.78         40.48         0.65 o                         
  -1   4  15          1.27          1.94         0.45 o                         
   0   4  15          7.75          8.48         0.50 o                         
   1   4  15          0.00          0.68         0.43 o                         
   2   4  15         93.97         95.40         2.34 o                         
   3   4  15          0.58          0.24         0.41 o                         
   4   4  15         22.93         21.09         0.74 o                         
  -8   5  15          1.54          1.36         0.32 o                         
  -7   5  15          0.67          0.96         0.42 o                         
  -6   5  15          5.33         10.79         0.47 o                         
  -5   5  15         14.93         13.37         0.47 o                         
  -4   5  15         28.06         27.37         1.20 o                         
  -3   5  15         13.72         11.80         0.38 o                         
  -2   5  15         53.54         60.08         1.48 o                         
  -1   5  15         28.37         31.13         0.81 o                         
   0   5  15          6.84          7.87         0.53 o                         
   1   5  15         67.76         62.76         1.09 o                         
   2   5  15          0.96          0.29         0.40 o                         
   3   5  15         41.79         38.78         0.92 o                         
   4   5  15         10.01          7.41         0.70 o                         
  -8   6  15         21.28         16.53         1.32 o                         
  -7   6  15         48.27         40.59         1.09 o                         
  -6   6  15         90.09         93.17         2.15 o                         
  -5   6  15          2.13          0.83         0.39 o                         
  -4   6  15          0.53          2.82         0.41 o                         
  -3   6  15          1.36          2.10         0.41 o                         
  -2   6  15         31.99         30.98         0.87 o                         
  -1   6  15         22.10         21.96         0.89 o                         
   0   6  15         12.23          9.03         0.48 o                         
   1   6  15         21.41         17.99         0.59 o                         
   2   6  15          6.29          6.95         0.46 o                         
   3   6  15          1.27          0.75         0.50 o                         
  -7   7  15          0.19         -0.10         0.40 o                         
  -6   7  15         24.94         23.50         1.87 o                         
  -5   7  15          5.56          2.85         0.48 o                         
  -4   7  15         17.67         16.67         0.95 o                         
  -3   7  15          0.36          0.74         0.44 o                         
  -2   7  15         19.19         20.26         0.88 o                         
  -1   7  15        204.44        231.08         7.39 o                         
   0   7  15         45.34         45.70         2.36 o                         
   1   7  15         66.30         65.42         1.63 o                         
   2   7  15          4.49          5.98         0.52 o                         
   3   7  15         96.66         87.79         3.02 o                         
  -7   8  15         69.53         49.30         1.35 o                         
  -6   8  15          2.69          1.85         0.47 o                         
  -5   8  15          1.88          5.47         0.61 o                         
  -4   8  15          0.05          0.20         0.44 o                         
  -3   8  15         61.18         64.45         2.79 o                         
  -2   8  15          3.90          6.03         0.64 o                         
  -1   8  15         77.96         93.22         3.86 o                         
   0   8  15         30.84         31.94         1.28 o                         
   1   8  15          5.78          5.58         0.40 o                         
   2   8  15         42.43         42.02         1.83 o                         
  -6   9  15         13.95          9.27         0.79 o                         
  -5   9  15          2.82          5.01         0.85 o                         
  -4   9  15         51.72         53.37         5.52 o                         
  -3   9  15         12.90         13.42         1.28 o                         
  -2   9  15         18.19         25.17         1.90 o                         
  -1   9  15          0.00          0.52         0.42 o                         
   0   9  15         55.12         55.66         3.05 o                         
   1   9  15         36.40         34.72         0.91 o                         
  -4  10  15         29.81         18.12         0.78 o                         
  -3  10  15          1.34          1.47         0.42 o                         
  -2  10  15          0.15          1.07         0.44 o                         
  -1  10  15          6.23          9.05         0.87 o                         
   0  10  15          0.62          0.49         0.42 o                         
  -8   0  16         50.23         37.10         0.99 o                         
  -6   0  16         19.96         13.14         0.66 o                         
  -4   0  16         37.61         37.72         1.08 o                         
  -2   0  16          0.88          3.55         0.56 o                         
   0   0  16       1258.61       1305.59        19.97 o                         
   2   0  16          6.60          5.77         0.68 o                         
  -8   1  16          3.37          2.09         0.30 o                         
  -7   1  16          4.82          5.33         0.38 o                         
  -6   1  16         17.80         14.70         0.48 o                         
  -5   1  16         48.78         45.05         0.87 o                         
  -4   1  16          1.20          2.73         0.40 o                         
  -3   1  16         76.70         76.27         1.02 o                         
  -2   1  16          0.62          0.41         0.42 o                         
  -1   1  16        281.07        273.13         3.00 o                         
   0   1  16         42.41         36.13         0.78 o                         
   1   1  16         30.70         27.01         0.82 o                         
   2   1  16        184.24        158.43         2.84 o                         
   3   1  16         10.61          7.05         0.53 o                         
  -8   2  16          1.19          1.07         0.24 o                         
  -7   2  16         11.12          7.32         0.36 o                         
  -6   2  16         11.55          9.97         0.46 o                         
  -5   2  16         32.81         32.92         0.74 o                         
  -4   2  16          7.39          6.90         0.46 o                         
  -3   2  16         14.42         13.09         0.59 o                         
  -2   2  16        183.47        178.60         3.09 o                         
  -1   2  16          3.94          3.41         0.50 o                         
   0   2  16        123.41        116.52         4.24 o                         
   1   2  16        160.21        160.90         2.90 o                         
   2   2  16          2.01          1.22         0.43 o                         
   3   2  16         57.45         35.54         1.39 o                         
   4   2  16         35.86         21.36         0.97 o                         
  -8   3  16          0.15          0.57         0.31 o                         
  -7   3  16         14.57         13.40         0.57 o                         
  -6   3  16          0.00          0.91         0.34 o                         
  -5   3  16          5.04          5.09         0.40 o                         
  -4   3  16          4.89          2.46         0.43 o                         
  -3   3  16         17.54         16.07         0.50 o                         
  -2   3  16          0.70          0.98         0.49 o                         
  -1   3  16        154.95        156.46         2.07 o                         
   0   3  16         92.67         87.77         2.34 o                         
   1   3  16          1.08          3.59         0.52 o                         
   2   3  16         39.12         28.28         4.74 o                         
   3   3  16          0.01          0.43         0.63 o                         
  -8   4  16          7.01          8.45         0.61 o                         
  -7   4  16         32.98         26.22         0.93 o                         
  -6   4  16          4.38          3.08         0.40 o                         
  -5   4  16         60.02         54.24         1.24 o                         
  -4   4  16          9.81          8.62         0.44 o                         
  -3   4  16          9.37          7.60         0.44 o                         
  -2   4  16         90.03         79.29         2.20 o                         
  -1   4  16         10.99         12.52         0.82 o                         
   0   4  16          0.00         -0.20         0.50 o                         
   1   4  16          0.76          2.31         0.48 o                         
   2   4  16          2.22          1.52         0.44 o                         
   3   4  16          1.19          0.75         0.56 o                         
  -7   5  16         23.08         20.06         1.67 o                         
  -6   5  16          0.01          0.40         0.32 o                         
  -5   5  16          1.12          0.66         0.33 o                         
  -4   5  16         28.20         23.12         0.58 o                         
  -3   5  16        117.28        113.90         2.29 o                         
  -2   5  16         21.09         19.20         0.59 o                         
  -1   5  16          0.00          0.90         0.43 o                         
   0   5  16         27.41         25.50         1.97 o                         
   1   5  16          1.35          1.86         0.46 o                         
   2   5  16          1.17          1.78         0.48 o                         
   3   5  16          1.55          1.17         0.39 o                         
  -7   6  16          0.09          0.40         0.46 o                         
  -6   6  16          2.23          1.03         0.42 o                         
  -5   6  16          0.04          1.22         0.50 o                         
  -4   6  16         30.47         22.53         1.17 o                         
  -3   6  16         86.32         90.54         2.52 o                         
  -2   6  16         29.55         27.26         1.40 o                         
  -1   6  16         11.03          8.80         0.43 o                         
   0   6  16          2.26          1.27         0.36 o                         
   1   6  16          0.31          0.02         0.48 o                         
   2   6  16         10.49          7.31         0.80 o                         
  -6   7  16         39.86         38.48         1.23 o                         
  -5   7  16          0.36          0.91         0.58 o                         
  -4   7  16         17.26         20.10         0.95 o                         
  -3   7  16          5.00          3.11         0.59 o                         
  -2   7  16         28.75         30.50         2.25 o                         
  -1   7  16          1.13          0.64         0.41 o                         
   0   7  16         10.37         12.72         0.56 o                         
   1   7  16         18.03         18.53         0.93 o                         
   2   7  16          1.09          0.66         0.40 o                         
  -5   8  16         24.29         22.31         1.18 o                         
  -4   8  16          2.02          3.00         1.01 o                         
  -3   8  16          1.13          2.52         0.61 o                         
  -2   8  16         12.63         11.42         0.64 o                         
  -1   8  16         36.64         40.74         1.17 o                         
   0   8  16         37.74         37.26         1.17 o                         
  -4   9  16         17.46         13.66         0.86 o                         
  -3   9  16          0.91          1.07         0.72 o                         
  -2   9  16          1.19          1.91         0.81 o                         
  -1   9  16         37.57         30.32         0.98 o                         
  -7   0  17          0.77         -0.01         0.32 o                         
  -5   0  17         12.32          9.34         0.72 o                         
  -3   0  17         57.46         49.07         2.12 o                         
  -1   0  17          0.24         -0.54         0.89 o                         
   1   0  17          0.83          4.24         0.75 o                         
  -7   1  17          6.82          8.34         0.37 o                         
  -6   1  17         42.42         45.84         0.68 o                         
  -5   1  17          0.37          0.51         0.34 o                         
  -4   1  17          7.13          5.66         0.40 o                         
  -3   1  17          9.36          8.37         0.43 o                         
  -2   1  17         68.61         59.28         1.24 o                         
  -1   1  17         62.49         56.25         2.02 o                         
   0   1  17         30.74         30.67         2.00 o                         
   1   1  17         49.04         38.87         1.97 o                         
   2   1  17         19.21          9.21         0.61 o                         
  -7   2  17          5.07          2.91         0.30 o                         
  -6   2  17         15.08         18.78         0.61 o                         
  -5   2  17         10.64         12.35         0.51 o                         
  -4   2  17         24.39         20.41         0.63 o                         
  -3   2  17         10.65         10.15         0.59 o                         
  -2   2  17         14.26         14.15         0.74 o                         
  -1   2  17          7.59          3.96         0.53 o                         
   0   2  17          0.04          0.66         0.43 o                         
   1   2  17          1.20          1.34         0.45 o                         
   2   2  17          0.07          0.78         0.50 o                         
  -7   3  17          3.25          2.64         0.35 o                         
  -6   3  17          0.02          0.55         0.35 o                         
  -5   3  17         17.36         18.28         0.71 o                         
  -4   3  17         20.44         15.87         0.60 o                         
  -3   3  17         34.94         28.20         1.12 o                         
  -2   3  17         18.26         14.43         0.92 o                         
  -1   3  17         49.27         44.60         1.63 o                         
   0   3  17          4.11          2.36         0.52 o                         
   1   3  17         28.44         19.29         0.86 o                         
   2   3  17          0.18          0.03         0.47 o                         
  -7   4  17          7.19          4.41         0.36 o                         
  -6   4  17          8.41          5.12         0.36 o                         
  -5   4  17          0.00         -0.01         0.32 o                         
  -4   4  17         78.50         81.66         4.17 o                         
  -3   4  17         27.38         28.10         4.05 o                         
  -2   4  17          0.08         -0.06         0.47 o                         
  -1   4  17         23.27         18.24         1.00 o                         
   0   4  17          8.82          7.46         0.71 o                         
   1   4  17         54.32         51.15         0.97 o                         
   2   4  17         74.99         37.17         1.27 o                         
  -6   5  17          6.49          2.91         0.53 o                         
  -5   5  17         15.19         11.77         0.82 o                         
  -4   5  17          1.15          0.58         0.62 o                         
  -3   5  17          2.29          2.67         0.65 o                         
  -2   5  17          1.89          2.72         0.39 o                         
  -1   5  17          0.53          0.69         0.39 o                         
   0   5  17          1.13          0.38         0.47 o                         
   1   5  17         33.65         26.51         1.49 o                         
  -5   6  17          3.96          3.31         0.50 o                         
  -4   6  17         34.23         33.46         1.10 o                         
  -3   6  17         22.88         13.95         3.33 o                         
  -2   6  17         47.85         47.37         1.70 o                         
  -1   6  17          9.25          7.85         0.50 o                         
   0   6  17        127.56        123.58         2.12 o                         
  -4   7  17         21.48         15.65         0.95 o                         
  -3   7  17          3.02          3.97         0.76 o                         
  -2   7  17          3.19          3.94         0.71 o                         
  -1   7  17          7.10          6.32         0.39 o                         
   0   7  17          2.07          2.49         0.71 o                         
  -6   0  18         22.52         13.21         0.52 o                         
  -4   0  18         10.58         11.68         0.84 o                         
  -2   0  18          0.27         -0.15         1.58 o                         
   0   0  18         43.05         26.46         1.32 o                         
  -6   1  18          4.58          3.23         0.33 o                         
  -5   1  18          0.46          0.45         0.29 o                         
  -4   1  18          2.32          1.98         0.49 o                         
  -3   1  18          0.33          0.76         0.35 o                         
  -2   1  18          1.94          0.72         0.52 o                         
  -1   1  18         74.69         55.51         2.59 o                         
   0   1  18         20.92         11.07         0.63 o                         
   1   1  18         74.19         34.82         2.85 o                         
  -6   2  18          0.01          0.27         0.41 o                         
  -5   2  18          7.68          6.66         0.48 o                         
  -4   2  18         29.32         19.21         1.09 o                         
  -3   2  18          1.97          1.47         0.37 o                         
  -2   2  18          9.48          7.66         0.58 o                         
  -1   2  18         22.37         17.01         2.30 o                         
   0   2  18         48.68         33.54         1.96 o                         
   1   2  18        177.68         99.12         2.56 o                         
  -6   3  18          1.14          1.90         0.39 o                         
  -5   3  18          2.49          0.92         0.89 o                         
  -4   3  18         10.03          6.43         1.38 o                         
  -3   3  18         46.07         43.48         1.04 o                         
  -2   3  18          0.10          0.69         0.53 o                         
  -1   3  18         26.27         21.30         0.81 o                         
   0   3  18          0.89          0.62         0.45 o                         
  -5   4  18          8.89          9.89         0.59 o                         
  -4   4  18         40.68         27.69         0.98 o                         
  -3   4  18          5.97          4.67         0.57 o                         
  -2   4  18          0.51          0.37         0.46 o                         
  -1   4  18         24.69         17.37         3.42 o                         
   0   4  18          0.04          0.09         0.59 o                         
  -4   5  18          2.09          2.08         0.67 o                         
  -3   5  18          0.16          0.74         0.69 o                         
  -2   5  18          0.20          0.26         0.65 o                         
  -1   5  18          3.35          2.25         0.39 o                         
  -3   0  19          3.70          1.44         1.82 o                         
  -3   1  19          0.23          0.42         1.30 o                         
  -2   1  19          8.04          3.32         0.53 o                         
                                                                                
